# Supplementary material for: Targeted Metabolome and Transcriptome Analyses Reveal the Pigmentation Mechanism of Hippophae (Sea Buckthorn) Fruit
Source: Foods. 2022 Oct 20;11(20):3278. doi: 10.3390/foods11203278 (PMC9602349; doi:10.3390/foods11203278)
Supplement: Supplementary file 1 [file foods-11-03278-s001.zip]

Archive with 13 entries (13 files):
- Supplementary Figure S1 Gene expression distribution boxplot.tif
- Supplementary Figure S2 Number of DEGs between sample groups.tif
- Supplementary Figure S3 Relationships among the modules.tif
- Supplementary Figure S4 Heatmap of FPKM, and GO and KEGG scatterplot of module genes.tif
- Supplementary table S1 Flavonoids identified in five Hippophea L. fruits.xlsx
- Supplementary table S1 Flavonoids identified in five sea buckthorn fruits.xlsx
- Supplementary table S2 Differentially accumulated flavonoids identified in five Hippophea L. fruits.xlsx
- Supplementary table S2 Differentially accumulated flavonoids identified in five sea buckthorn fruits.xlsx
- Supplementary table S3 Raw data, clean data, and mapped data.xlsx
- Supplementary table S4 The WGCNA gene modules.xlsx
- Supplementary table S5 Gene number of WGCNA module.xlsx
- Supplementary table S6 Gene FPKM values in several modules.xlsx
- Supplementary table S7 GO and KEGG annotations of genes in modules.xlsx
