# Supplementary material for: Targeted Metabolome and Transcriptome Analyses Reveal the Pigmentation Mechanism of Hippophae (Sea Buckthorn) Fruit
Source: Foods. 2022 Oct 20;11(20):3278. doi: 10.3390/foods11203278 (PMC9602349; doi:10.3390/foods11203278)
Supplement: Supplementary file 1 [file foods-11-03278-s001.zip › Supplementary table S1 Flavonoids identified in five sea buckthorn fruits.xlsx]

## Sheet: Sheet1
Table S1-Flavonoids identified in five sea buckthorn fruits
Index	Q1 (Da)	Q3 (Da)	Molecular Weight (Da)	Ionization model	Formula	Compounds	LG_1	LG_2	LG_3	XY_1	XY_2	XY_3	FN_1	FN_2	FN_3	ZR_1	ZR_2	ZR_3	ZY_1	ZY_2	ZY_3
Lmlp006175	435.13	273.09	434.121	[M+H]+	C21H22O10	Isosalipurposide (Phlorizin Chalcone)*	94686	63179	118250	127970	73010	128890	69809	61193	150200	74159	49783	42674	49640	48493	71545
pme2960	273.08	153	272.068	[M+H]+	C15H12O5	Naringenin chalcone*	136310	141020	226890	34224	11960	25501	53794	31776	211480	35572	41088	11378	38872	12455	13616
Hmqn003268	303.05	151.03	304.059	[M-H]-	C15H12O7	5,7,3',4',5'-Pentahydroxydihydroflavone*	71497	81934	481020	5520.5	1763.2	6686.6	49341	6573.3	157800	13362	13590	33832	2406	4101.1	8857.5
HJN086	449.11	287.06	450.116	[M-H]-	C21H22O11	Eriodictyol-3'-O-glucoside*	59839	29696	131200	9307700	5945500	12045000	6683600	856700	6654700	5386100	5209700	3588100	4539300	3333100	3117100
mws0463	301.07	164	302.079	[M-H]-	C16H14O6	Hesperetin*	2836.5	3761.9	5867.9	3032	1739.4	2965.1	22012	2241.3	126090	22348	20543	16104	8743.7	6266.6	9079.9
pme0001	609.18	301	610.19	[M-H]-	C28H34O15	Hesperetin-7-O-neohesperidoside(Neohesperidin)*	361290	593320	192580	90962	78314	83654	67199	58708	69755	106400	158220	79969	169950	105080	136170
mws0036	609.18	301.09	610.19	[M-H]-	C28H34O15	Hesperetin-7-O-rutinoside (Hesperidin)*	286030	428140	151590	42092	54321	25202	40364	63825	41329	32454	9	39031	42705	39283	69440
mws1033	303.09	153.02	302.079	[M+H]+	C16H14O6	Homoeriodictyol*	3984.2	5267.6	7886	3842.4	1697.3	6699	32858	4818	180540	35648	29925	23629	16607	8329.1	9757.8
pme0376	271.06	151	272.068	[M-H]-	C15H12O5	Naringenin (5,7,4'-Trihydroxyflavanone)*	156700	143930	242300	34198	11235	25286	48808	28848	191020	34022	45417	11575	31923	12243	14627
mws0046	579.17	271.06	580.179	[M-H]-	C27H32O14	Naringenin-7-O-Neohesperidoside(Naringin)	9	9	9	25989	17691	47646	25147	6201	44803	41446	37820	25233	71658	50656	57558
mws0789	255.07	151	256.074	[M-H]-	C15H12O4	Pinocembrin (Dihydrochrysin)	43102	86855	72140	9	9	9	11922	9834.8	84737	56342	61699	26125	36151	23218	46355
mws0791	593.19	285	594.195	[M-H]-	C28H34O14	Poncirin (Isosakuranetin-7-O-neohesperidoside)	42769000	21274000	49022000	3212000	1579100	4651400	10432000	1952600	7302600	3747800	4297300	2703600	1599100	1408800	909180
mws1094	287.06	259	288.063	[M-H]-	C15H12O6	Dihydrokaempferol	383510	265910	354010	10457	2632.2	5298.9	11042	16019	80684	10818	20322	4882.9	17236	3354.9	3700.5
mws0744	319.05	301	320.053	[M-H]-	C15H12O8	Dihydromyricetin (Ampelopsin)	516830	201410	552550	9	9	9	361590	43891	286160	79366	61081	46415	52067	32833	54575
mws0044	303.05	125.02	304.058	[M-H]-	C15H12O7	Dihydroquercetin(Taxifolin)*	561700	243400	499350	1983900	784520	3201600	200800	181810	484660	487490	493630	399400	395840	253020	355400
Lmmp003109	305.1	139.04	304.095	[M+H]+	C16H16O6	3'-O-Methyl-(-)-epicatechin	9	76460	102980	44489	17114	33926	735060	78590	162560	25560	32390	30903	23974	29378	22765
mws0054	289.07	245	290.079	[M-H]-	C15H14O6	Catechin*	1155300	1166500	3831700	3474600	1856000	3015100	11390000	6031100	6722600	1635000	1760900	836680	5694100	3319700	4408600
mws1397	441.08	169	442.09	[M-H]-	C22H18O10	Epicatechin gallate	9	18293	10443	91740	94183	69185	26056	9987.1	25615	23444	37535	28267	46341	46373	31902
pme0460	291.09	139.04	290.079	[M+H]+	C15H14O6	Epicatechin*	3895500	5647800	8876000	691150	514670	696700	15866000	2780200	6653200	850250	792650	845060	994610	926810	1022900
mws0042	305.07	125	306.074	[M-H]-	C15H14O7	Epigallocatechin*	4595800	4520400	7601000	4829300	1657800	2537700	6414700	6368300	6881100	3418500	3236900	2356400	5980900	4247300	6602300
mws0034	457.08	169	458.085	[M-H]-	C22H18O11	Epigallocatechin-3-gallate*	24914	16350	20936	4684.6	2672.4	38466	11209	6150.1	24176	197390	236570	23245	9	9	9
mws0351	457.08	169.02	458.085	[M-H]-	C22H18O11	Gallate catechin gallate*	30310	23629	31658	4437.9	9	38115	14887	5113.5	27886	204540	239020	33161	9	9	9
mws0049	307.08	139	306.074	[M+H]+	C15H14O7	Gallocatechin*	4510100	4267800	7419200	5904200	1730300	3205800	7664600	8051300	6200900	3982700	3153500	2708200	6762900	5194800	8306900
Zmhp003514	301.07	286.05	300.063	[M+H]+	C16H12O6	6,7,8-Tetrahydroxy-5-methoxyflavone*	31108	9503.9	7607.8	1333	469.16	1703.3	5773.9	2698.4	2804.6	6643.6	6972.6	3289.6	3784.8	3365.1	2544.6
Lmjp003655	463.12	301.08	462.116	[M+H]+	C22H22O11	6-C-MethylKaempferol-3-glucoside*	6506.4	13844	10123	212740	175510	415220	334450	87419	492120	138350	146190	102100	227850	142930	167010
Lmjp003295	479.12	317.07	478.111	[M+H]+	C22H22O12	6-Methoxykaempferol-3-O-glucoside*	372730	430900	388470	2590000	1596400	3663900	3000700	1333000	2688800	2895200	2840900	2472600	2397600	2347800	2117000
Lmtn002796	449.1	287.05	450.116	[M-H]-	C21H22O11	Aromadendrin-7-O-glucoside*	1753900	1798100	1279000	1217900	1032700	1371200	853890	214820	626130	230720	198900	180300	175820	121470	203980
HJN090	433.11	271.06	434.121	[M-H]-	C21H22O10	Butin-7-O-glucoside*	191520	109900	216000	286640	178840	311070	175550	136030	388580	149640	142980	96885	93495	95648	108350
pmp001127	301.07	286.08	300.063	[M+H]+	C16H12O6	Chrysoeriol*	27895	7631	7331.8	933.16	866.05	1656	6573.2	2490.4	3400.7	7052.7	7369.1	3907.1	2230.5	3279	2048.5
Lmhp003162	787.23	625.17	786.222	[M+H]+	C34H42O21	Chrysoeriol-6,8-di-C-glucoside-4'-O-glucoside*	83157	176800	160810	1875400	1376100	1818400	1934200	418060	1595600	1742400	1887700	1421900	1206500	1264600	1437400
HJAP026	625.18	463.13	624.17	[M+H]+	C28H32O16	Chrysoeriol-6-C-glucoside-4'-O-glucoside*	26195000	38164000	25136000	21266000	11944000	17460000	21678000	7811500	21417000	9034800	8417200	6801700	24938000	18362000	19907000
mws0058	299.06	284	300.063	[M-H]-	C16H12O6	Diosmetin (5,7,3'-Trihydroxy-4'-methoxyflavone)*	294740	148490	222330	31137	17049	54048	47001	20928	79983	41243	47671	20392	46813	15246	13959
Lmzp002365	465.14	303.09	464.131	[M+H]+	C22H24O11	Hesperetin-7-O-glucoside	149590	74825	133210	1098700	1046400	2172600	328660	105660	739290	334180	358900	266460	473800	367610	341900
pmp000001	301.07	286.05	300.063	[M+H]+	C16H12O6	Hispidulin (5,7,4'-Trihydroxy-6-methoxyflavone)*	10561	9886.4	9470.8	16383	11014	26585	22617	12115	44039	23717	23165	10442	23689	8452.8	8275.8
HJAP064	565.12	317.08	564.088	[M+H]+	C25H24O15	Isorhamnetin-3-O-(6''-malonylglucoside)	3760.1	3111.2	1994.3	498110	265640	549540	2078400	2956800	832880	78914	78745	78247	696080	523760	334340
Hmjp002999	625.18	317.06	624.162	[M+H]+	C28H32O16	Isorhamnetin-3-O-rutinoside (Narcissin)*	1002600	1655100	1039100	7670300	6891900	8195400	11286000	3756600	6472100	7564500	7948000	7425400	6910100	5781700	5790300
HJAP128	771.23	317.06	770.227	[M+H]+	C34H42O20	Isorhamnetin-3-O-rutinoside-7-O-rhamnoside*	633300	954500	523720	14110000	10960000	16733000	23033000	12995000	19799000	16221000	13014000	10308000	21907000	18892000	19898000
HJAP123	933.28	479.12	932.28	[M+H]+	C40H52O25	Isorhamnetin-3-O-rutinoside-7-O-rutinoside	4529.8	5548.1	9923.1	786920	624340	1058200	1083200	148520	1476400	718480	627230	471020	1340600	1180700	1263800
Zmhp003322	741.2	433.11	740.195	[M+H]+	C36H36O17	Isovitexin-2''-O-(6'''-p-coumaroyl)glucoside	14272	5540.1	6830.6	9	9	9	9	9	6366.8	9	9	9	9	9	9
Lmyp004407	595.14	287.05	594.137	[M+H]+	C30H26O13	Kaempferol-3-O-(2''-p-Coumaroyl)galactoside*	21731000	8054700	25628000	1013400	499690	1375700	3937400	1023100	2672900	1530600	1610000	1079200	611590	619030	433910
Lmyp004318	595.14	287.06	594.137	[M+H]+	C30H26O13	Kaempferol-3-O-(6''-p-Coumaroyl)galactoside*	18429000	6094300	21227000	806970	369390	1110100	3396700	767000	1999000	1197700	1264700	817330	503940	485300	357140
Lmbp003668	419.1	287.05	418.09	[M+H]+	C20H18O10	Kaempferol-3-O-arabinoside	221550	268230	302550	14147	5625.9	39545	128670	34468	120590	37701	40780	23749	51996	23107	32578
Lmsn002815	593.15	285.04	594.158	[M-H]-	C27H30O15	Kaempferol-3-O-rutinoside(Nicotiflorin)*	2880700	5240500	4165100	2411100	3128200	3492400	13150000	3604100	7471800	6834200	7056000	5614000	3956900	3622800	4064200
Xmyp005654	449.11	287.06	448.101	[M+H]+	C21H20O11	Kaempferol-4'-O-glucoside*	4576200	4058200	5595300	1732000	520950	3724500	6972200	1414600	7339600	2731400	3015300	1989600	3769000	1798500	2114900
HJAP023	773.22	611.17	772.207	[M+H]+	C33H40O21	Kaempferol-6,8-di-C-glucoside-7-O-glucoside*	129490	339070	311730	905000	568950	716320	813790	177250	690960	1489000	1529100	1182300	1581800	1478800	1445200
Lmfn001893	305.07	125.02	306.074	[M-H]-	C15H14O7	Leucocyanidin*	4030800	3965400	6579500	4474200	1434500	2252300	5761100	5543600	6672800	2966500	3018800	2129800	5450700	3679100	5672800
Hmcp001628	671.18	347.07	670.175	[M+H]+	C29H34O18	Limocitrin-3,7-di-O-glucoside*	1730100	2581500	2006900	86155	74191	69982	608610	134190	365770	320470	293230	376020	39745	31183	37802
Hmcp002187	509.13	347.07	508.121	[M+H]+	C23H24O13	Limocitrin-3-O-galactoside*	21117000	28242000	21584000	2733600	3961800	2376300	15337000	11992000	10311000	17071000	17257000	14669000	1379200	1314000	1563500
Hmcp001579	671.18	347.07	670.175	[M+H]+	C29H34O18	Limocitrin-3-O-sophoroside*	1670800	2717000	2044200	66946	87223	77254	560260	129350	304410	389690	371480	328140	45420	33187	38400
Lmlp003531	449.11	287.06	448.101	[M+H]+	C21H20O11	Luteolin-3'-O-glucoside*	4320900	4356800	5340000	1625000	454840	3567300	5737800	1414100	6623100	2542300	3135100	1765000	3858400	1744600	2021600
Hmpp003270	449.11	287.05	448.101	[M+H]+	C21H20O11	Luteolin-4'-O-glucoside*	4564400	4089400	5326500	1697700	521990	3987300	6008300	1291100	7254200	2687000	2905900	1900800	3638200	1748600	1704500
Zmlp003063	741.23	433.12	740.209	[M+H]+	C33H40O19	Luteolin-7-O-(2''-O-rhamnosyl)rutinoside*	376330	812650	542860	394740	157410	227810	1197600	195430	1258600	270270	269020	219350	369960	286900	342870
Cwjp002695	949.26	449.12	948.254	[M+H]+	C43H48O24	Luteolin-7-O-(2'''-O-rhamnosyl)sophoroside-5-O-glucoside*	9	9	9	5925.5	4934.8	8396.7	46232	10544	11237	12410	8673.1	7751.8	25822	11277	11172
Hmjn004446	593.13	285.04	594.137	[M-H]-	C30H26O13	Luteolin-7-O-(6''-caffeoyl)rhamnoside*	18805000	7832800	25524000	1295000	575470	1874800	4146300	680070	2737600	1401000	1615900	953500	586250	597420	340000
Hmpp002612	611.16	287.05	610.153	[M+H]+	C27H30O16	Luteolin-7-O-gentiobioside*	52610	186270	248080	97840	109700	128520	257390	94989	364710	960760	1056700	822660	56227	104800	153570
pme2459	449.11	287.2	448.101	[M+H]+	C21H20O11	Luteolin-7-O-glucoside (Cynaroside)*	1274000	2185100	1866700	1187300	1636800	1677600	8252600	1812100	4128200	1810400	3896600	3464100	2481800	1939600	2515100
pmp001079	595.17	449.1	594.158	[M+H]+	C27H30O15	Luteolin-7-O-neohesperidoside (Lonicerin)*	255360	313270	236990	26331	9	9	9	9	9	9	9	9	9	9	9
pmp000593	595.17	449.1	594.158	[M+H]+	C27H30O15	Luteolin-7-O-rutinoside*	1151800	1616700	1175700	9	9	9	9	9	9	9	9	9	9	9	9
mws0043	403.14	373.1	402.131	[M+H]+	C21H22O8	Nobiletin (5,6,7,8,3',4'-Hexamethoxyflavone)	11903	10532	13898	601060	56732	10276	7253.5	10556	184050	6847.7	8568.7	6919	19901	25868	97245
HJAP120	625.17	317.07	624.168	[M+H]+	C28H32O16	Rhamnetin-3-O-Rutinoside*	1110800	1755700	957690	7960400	6633300	9417500	11347000	4162600	6857200	7879400	8132100	6946700	6984700	5692700	6223300
HJAP119	771.22	317.06	770.226	[M+H]+	C34H42O20	Rhamnetin-3-O-Rutinoside-5-O-rhamnoside*	681630	1009300	667780	12106000	10600000	20783000	23969000	13681000	21571000	13171000	16163000	12050000	24474000	19511000	18239000
mws1002	345.06	330	346.069	[M-H]-	C17H14O8	Syringetin	128720	140800	188450	7794.8	2351.5	27339	27176	13799	38117	9227.4	15713	3614.9	9	9	9
Lmsp004749	655.19	347.08	654.18	[M+H]+	C29H34O17	Syringetin-3-O-rutinoside	792420	1103400	937130	159560	194200	168500	261580	319570	306720	712680	666890	649200	87351	100760	118190
HJAP126	817.24	509.13	816.232	[M+H]+	C35H44O22	Syringetin-3-O-rutinoside-7-O-glucoside	1057300	1938500	1283500	321780	391550	220100	769050	203060	795660	1395900	1387800	1266300	162410	191270	260070
HJAP006	509.13	347.08	508.122	[M+H]+	C23H24O13	Syringetin-7-O-glucoside*	20717000	26141000	21676000	3138600	3857000	2518200	15612000	12188000	10449000	17428000	17460000	15635000	1148700	1420500	1545700
Lmcp003402	479.12	317.06	478.111	[M+H]+	C22H22O12	Tamarixetin-3-O-glucoside (Tamarixin)*	708270	865070	519030	2848700	2562200	4912800	4066500	507030	5255900	1958500	2213800	1805100	1523200	1371500	958970
Lmsp004721	625.18	317.07	624.169	[M+H]+	C28H32O16	Tamarixetin-3-O-glucoside-7-O-rhamnoside*	969430	1519600	915930	6287700	6561700	7936400	9809700	3870900	6350700	7748900	7292000	6625600	6920900	5147000	4952900
Lmzp004885	331.08	315.05	330.074	[M+H]+	C17H14O7	Tricin (5,7,4'-Trihydroxy-3',5'-dimethoxyflavone)*	91983	151640	40361	17849	6306.1	16988	66592	38246	133720	18500	20347	13498	9081.6	6768	6195
pmb0746	527.15	331.08	526.148	[M+H]+	C27H26O11	Tricin-4'-O-guaiacylglycerol	25217	22879	14876	2074	9	1683.2	10915	6170.9	33857	3027.1	2757.3	2564.5	9	9	9
pmb1466	511.12	331.08	510.116	[M+H]+	C26H22O11	Tricin-4'-O-syringic acid	3813.6	1826.8	1524.1	9	9	9	9	9	9	9	9	9	9	9	9
pmb0736	493.13	331.08	492.127	[M+H]+	C23H24O12	Tricin-7-O-Glucoside*	1286500	1531500	1295400	676130	609580	772500	1718700	755870	1861500	1313800	1336900	1123200	409380	338320	514200
Lmnp302744	625.18	493.14	624.169	[M+H]+	C28H32O16	5,3',4'-Trihydroxy-7,8-dimethoxyflavone-6-C-[apiosyl-(1-2)]-glucoside*	490790	747870	441620	14868	7185.1	7291.9	4481.8	9	1787	70517	72974	48514	3376.7	5875	2109.9
Lmnp002448	641.17	479.11	640.164	[M+H]+	C28H32O17	5,7,3',4'-Tetrahydroxy-6-methoxyflavone-8-C-[glucosyl-(1-2)]-glucoside*	1501800	1684000	1210500	9	9	9	82606	26066	152250	86449	72357	88707	9	9	9
Lmnp202682	595.17	463.13	594.158	[M+H]+	C27H30O15	5,7,4'-Trihydroxy-8-methoxyflavone-6-C-[Xylosyl-(1-2)]-glucoside*	12839000	17100000	11907000	1779500	1142600	1558900	1039200	175740	1122600	1075300	1144100	908930	2151700	1406500	1627200
pmb0677	831.23	207.1	830.227	[M+H]+	C39H42O20	Chrysoeriol-6-C-glucoside-4'-O-(6''-sinapoyl)glucoside	34118	23820	3716.5	48708	50987	22888	957850	168780	233590	9	9	9	127950	45778	75180
Lmnp002584	625.18	463.13	624.169	[M+H]+	C28H32O16	Hispidulin-8-C-(2''-O-glucosyl)glucoside*	27246000	38927000	27556000	21697000	13583000	18487000	22522000	8844600	23204000	9223500	9267300	7411300	28421000	20428000	18961000
Lmnp102682	595.17	463.13	594.158	[M+H]+	C27H30O15	Hispidulin-8-C-(2''-O-xylosyl)glucoside*	11063000	14619000	10455000	1471000	1028700	1480500	892290	191830	1059600	1028700	1026300	787640	2063700	1272400	1322400
pmb0662	787.21	463.1	786.201	[M+H]+	C37H38O19	Luteolin-6-C-glucoside-7-O-(6''-feruloyl)glucoside	6369400	9599600	6463600	594040	305900	344130	858000	67742	522710	267200	213450	195520	397670	345850	307120
Lmnp002413	595.17	449.11	594.158	[M+H]+	C27H30O15	Luteolin-6-C-rhamnoside-7-O-glucoside*	9	53982	21775	43646	25622	68598	175010	38418	216140	75430	95019	52481	79710	73081	97998
pmp000117	433.15	418.1	432.142	[M+H]+	C22H24O9	3,5,6,7,8,3',4'-Heptamethoxyflavone	1793.3	1977.3	1696.2	8539.5	2721.3	1029.3	1365.7	1487.6	7701.3	877.72	1243.9	945.5	1460.8	1210.8	5981.7
Lmmp004257	463.12	317.06	462.116	[M+H]+	C22H22O11	6-C-Methylquercetin-3-O-rhamnoside*	3091400	4988700	1523700	855690	468720	1344200	610810	502400	829640	115600	102070	90573	705930	438750	499930
Lmmp002963	625.18	317.06	624.169	[M+H]+	C28H32O16	6-C-Methylquercetin-3-O-rutinoside*	892040	1138200	726120	896360	502470	828490	1114100	460650	1176800	517620	581940	389020	1169100	958210	964420
pmp001313	803.19	303.1	802.18	[M+H]+	C33H38O23	6-Hydroxykaempferol-3,6-O-Diglucoside-7-O-Glucuronic Acid	72174	47414	83758	7043	10235	9674.1	15821	7063.7	3245.6	28609	23483	17741	28490	33259	27145
pmp001314	773.21	627.2	772.206	[M+H]+	C33H40O21	6-Hydroxykaempferol-3-O-rutin-6-O-glucoside*	9	9	24232	235660	198760	316280	252270	35980	119160	717710	678730	628560	255330	290310	301820
pmp001311	627.16	303.1	626.148	[M+H]+	C27H30O17	6-Hydroxykaempferol-7,6-O-Diglucoside*	2649100	2188900	688890	4514700	3442200	9222400	2458500	231000	3899300	2599000	2782200	1743600	6639000	4106700	3336300
pmp001309	465.1	303.1	464.095	[M+H]+	C21H20O12	6-Hydroxykaempferol-7-O-glucoside*	105350	74520	103940	676150	604670	1114000	1461700	166990	639470	1967100	1755400	1422100	1788600	1223500	1259700
Lmpp005784	465.1	333.07	464.095	[M+H]+	C21H20O12	6-Methoxyquercetin-3-O-Xyloside*	1479700	1508200	1623900	3851.2	3254.8	2233.4	17834	5239.9	12636	91125	83836	63511	12658	11568	12960
Lmpn006208	461.11	315.05	462.116	[M-H]-	C22H22O11	8-Methoxykaempferol-7-O-rhamnoside*	47041	26694	30046	7363.3	9	9	9	9	23375	9	9	9	9	9	9
Cmsp004086	303.09	229.08	302.079	[M+H]+	C16H14O6	Dihydrokaempferide*	39936	31489	57275	239860	114360	474370	343720	62066	512130	387020	234960	304480	537380	524450	398750
Lmmn004625	449.11	287.06	450.116	[M-H]-	C21H22O11	Dihydrokaempferol-7-O-glucoside*	81176	71693	139660	8827600	5274400	12686000	6753800	1007400	6256900	5821400	5735100	3874900	3954100	3443100	3275100
Lmdp003286	465.1	303.06	464.095	[M+H]+	C21H20O12	Isohyperoside*	485510	589160	513220	4004100	2529600	7353000	6096400	1097900	5671300	5020500	5377200	4941700	9569000	6181800	7488100
mws0066	315.05	151	316.058	[M-H]-	C16H12O7	Isorhamnetin*	244320	188840	77697	39019	18775	80040	454540	76786	226790	57724	52157	21193	47496	25877	26645
Hmcp001578	641.17	479.11	640.163	[M+H]+	C28H32O17	Isorhamnetin-3,7-O-diglucoside*	1936400	1910700	768830	7028900	3968200	8185400	5323000	466910	5781100	2038100	2037900	1655400	2551200	1556400	1151400
Li512111	519.11	315.05	520.122	[M-H]-	C24H24O13	Isorhamnetin-3-O-(6''-acetylglucoside)	3059.6	3685.4	4335.1	262140	174720	326040	1278200	2121700	615280	33719	33854	19562	461760	273890	233430
Lmsp004090	933.27	317.07	932.259	[M+H]+	C43H48O23	Isorhamnetin-3-O-(6''-O-p-coumarol)sophoroside-7-O-rhamnoside	5307.5	3651.6	1817.2	115570	84912	146420	1904300	174670	2411200	200790	179420	102970	884980	548110	562030
Lmsp004035	993.29	317.07	992.28	[M+H]+	C45H52O25	Isorhamnetin-3-O-(6''-O-sinnapoyl)sophoroside-7-O-rhamnoside	26101	49504	36008	784370	595750	902590	3713100	1798200	2681400	900340	635830	635860	2149600	2247900	1696200
Lmsp004247	595.17	317.07	594.158	[M+H]+	C27H30O15	Isorhamnetin-3-O-arabinoside-7-O-rhamnoside*	22996000	31468000	24236000	3744200	2336400	3610300	2974800	647510	3331000	2595900	2345100	1991900	5709400	3487400	3927600
Lmsp003939	625.18	317.07	624.169	[M+H]+	C28H32O16	Isorhamnetin-3-O-galactoide-7-O-rhamnoside*	865310	1208500	714780	848310	589020	837940	1176800	466640	1242000	608780	476950	426380	1400700	1041700	972170
Lmjp003044	479.12	317.06	478.111	[M+H]+	C22H22O12	Isorhamnetin-3-O-Glucoside*	1044400	1135500	962100	8591700	4121300	12228000	6990700	1786600	9160600	5089300	5425700	3778800	6145700	4019700	4672500
Lmsp004045	625.18	317.07	624.169	[M+H]+	C28H32O16	Isorhamnetin-3-O-glucoside-7-O-rhamnoside*	792790	1091600	711170	830030	505120	981010	1024700	441390	1161300	501320	474530	504870	1267300	1085300	1143000
pme1540	625.18	317	624.169	[M+H]+	C28H32O16	Isorhamnetin-3-O-neohesperidoside*	1093000	1435100	902290	828810	465890	660530	938020	293360	790180	374470	337520	270380	966260	718490	754140
Hmcp002539	463.12	317.06	462.116	[M+H]+	C22H22O11	Isorhamnetin-3-O-rhamnoside*	9	9	31157	173010	65791	371630	518740	46395	299910	111830	123450	89079	238360	141210	121550
Hmcp001589	787.23	317.06	786.221	[M+H]+	C34H42O21	Isorhamnetin-3-O-rutinoside-4'-O-glucoside*	546070	1134500	1083300	15323000	11317000	12452000	14555000	2586800	11143000	13516000	11842000	11274000	9799600	10904000	9959600
Lmsp003252	641.17	317.07	640.164	[M+H]+	C28H32O17	Isorhamnetin-3-O-sophoroside*	4278400	5031000	1632600	15395000	9584500	16490000	9297100	660250	10332000	5140200	4242100	3736000	4468500	3016700	3181100
Lmsp003790	787.23	317.07	786.222	[M+H]+	C34H42O21	Isorhamnetin-3-O-sophoroside-7-O-rhamnoside*	10675000	14580000	10259000	6453700	4073500	6597700	3080900	661360	1674200	5270100	4713200	4228800	2421100	2653500	1972900
Hmcp002207	479.12	317.06	478.111	[M+H]+	C22H22O12	Isorhamnetin-7-O-glucoside (Brassicin)*	1009200	1164400	1021300	8642500	4379100	11833000	7028600	2017100	9942400	4973000	5480900	4069000	6409800	4300300	4865000
mws1068	285.04	151	286.048	[M-H]-	C15H10O6	Kaempferol (3,5,7,4'-Tetrahydroxyflavone)*	121130	50630	78904	9	9	9	24645	9	10592	3348	4571.5	9	9	9	9
pme2493	579.17	287.1	578.164	[M+H]+	C27H30O14	Kaempferol-3,7-O-dirhamnoside (Kaempferitrin)	34572	104390	49695	39621	22805	45593	455420	87872	165730	23017	22695	18556	112360	49495	78150
Lmdp004892	535.11	287.05	534.101	[M+H]+	C24H22O14	Kaempferol-3-O-(6''-malonyl)galactoside*	102350	36656	73476	35097	4932.3	19826	103440	94749	52608	19086	25604	11206	23788	36424	14936
Lmmp003817	535.11	287.05	534.101	[M+H]+	C24H22O14	Kaempferol-3-O-(6''-malonyl)glucoside*	94745	33905	75020	33475	8872.8	23243	109540	98433	60859	18452	20229	7550.6	29852	31783	14380
Lmsp004004	963.28	287.06	962.269	[M+H]+	C44H50O24	Kaempferol-3-O-(6''-O-sinnapoyl)sophoroside-7-O-rhamnoside	208880	360220	255100	129770	36478	52215	702400	154490	1496500	283980	308970	382400	276250	323280	310750
mws1290	593.13	285	594.137	[M-H]-	C30H26O13	Kaempferol-3-O-(6''-p-coumaroyl)glucoside (Tiliroside)*	1604500	619110	1844700	85930	45539	134580	263760	53061	206760	94100	118450	76529	39041	42840	22624
Hmcp001858	565.15	287.05	564.147	[M+H]+	C26H28O14	Kaempferol-3-O-arabinoside-7-O-rhamnoside*	4036700	11211000	9344500	68067	45064	43543	161200	30899	395720	83949	92469	57072	156200	94861	109860
mws0913	447.09	285	448.101	[M-H]-	C21H20O11	Kaempferol-3-O-galactoside (Trifolin)*	1385400	1367900	1899500	456240	114500	1249900	2115800	457540	2508600	982910	950000	654930	1266100	544290	610830
mws2209	449.11	287.06	448.101	[M+H]+	C21H20O11	Kaempferol-3-O-glucoside (Astragalin)*	4400700	4228400	5323100	1571800	528400	3958700	6485900	1360300	6540200	2568600	3220800	1854000	3881600	1843200	1927800
Lmsp004670	595.17	287.06	594.158	[M+H]+	C27H30O15	Kaempferol-3-O-glucoside-7-O-rhamnoside*	9976800	17550000	15305000	9553800	11123000	10151000	34362000	13764000	23114000	22437000	22631000	20163000	14832000	14495000	15620000
Lmjp002867	595.17	287.05	594.158	[M+H]+	C27H30O15	Kaempferol-3-O-neohesperidoside*	8484300	14009000	13708000	7887700	12280000	9358400	32150000	13248000	24614000	21090000	19560000	17634000	12851000	11708000	11609000
pmp001105	757.22	287.06	756.211	[M+H]+	C33H40O20	Kaempferol-3-O-neohesperidoside-7-O-glucoside*	1799100	8492400	7737200	5782000	1462400	2190100	3954300	831720	13708000	4067100	4584300	3715700	2544500	2157100	2834600
mws0919	431.1	285	432.106	[M-H]-	C21H20O10	Kaempferol-3-O-rhamnoside (Afzelin)(Kaempferin)*	22916	21126	18932	4311.3	12919	2756.8	6025.6	5326.9	12803	2602.3	2975.2	1973.7	4338.9	3332.4	4610.9
pme1605	593.15	285	594.158	[M-H]-	C27H30O15	Kaempferol-3-O-robinobioside(Biorobin)*	1337200	6795200	4024500	801670	387010	461530	1391300	276180	3144400	468460	453120	366640	1161000	611100	711980
mws1035	741.22	433	740.216	[M+H]+	C33H40O19	Kaempferol-3-O-robinoside-7-O-rhamnoside (Robinin)*	321330	720690	509320	337650	137130	265770	775920	212940	1018100	277150	260460	208020	375610	265060	341430
Lmpp003268	757.22	287.06	756.211	[M+H]+	C33H40O20	Kaempferol-3-O-rutinoside-7-O-glucoside*	3565100	8659100	5451700	930870	631790	892140	1540300	448310	1409700	1721600	1857400	1376800	648180	716690	819010
Lmsp003881	741.22	287.06	740.216	[M+H]+	C33H40O19	Kaempferol-3-O-rutinoside-7-O-rhamnoside*	262010	495860	341830	1319300	1203700	2165000	6532700	2258200	6086400	3456000	3382800	2846700	3500000	3348600	3681200
Lmsp003161	757.22	287.06	756.211	[M+H]+	C33H40O20	Kaempferol-3-O-sophoroside-7-O-rhamnoside*	1463300	7602900	7787100	4992000	1413700	1791700	3405100	707670	11721000	2993300	2894200	2988400	2116000	1691800	2335400
Lmqp002170	773.21	449.11	772.206	[M+H]+	C33H40O21	Kaempferol-3-O-sophorotrioside*	1734100	4999700	5614200	12077000	6751000	10661000	9248200	1771400	10699000	23818000	21637000	17490000	17565000	19552000	19942000
mws0089	447.09	285.04	448.101	[M-H]-	C21H20O11	Kaempferol-7-O-glucoside*	1476300	1183100	2193500	508230	110110	1014100	1794200	426470	2288700	799340	1034100	541500	1224400	533090	583010
pme0321	431.1	285	432.106	[M-H]-	C21H20O10	Kaempferol-7-O-rhamnoside*	422360	1169200	305740	57049	20762	78986	100390	20406	200920	14719	13599	9051.5	18761	22681	19511
mws0032	319.04	153	318.038	[M+H]+	C15H10O8	Myricetin	222700	188130	294740	9	9	9	9	9	9	9	9	9	9	9	9
pmn001640	449.07	316	450.08	[M-H]-	C20H18O12	Myricetin-3-O-arabinoside	2651900	2212200	3624600	9	9	9	38153	9	9	9	9256.5	19191	9	9	9
Lmpp003465	481.1	319.04	480.09	[M-H]-	C21H20O13	Myricetin-3-O-glucoside	6529700	5408100	7716300	102860	74932	133040	1928400	185350	1042800	974800	768980	870530	340580	305290	289510
mws0056	463.09	316.03	464.095	[M-H]-	C21H20O12	Myricetin-3-O-rhamnoside (Myricitrin)*	40135	56807	64751	37950	254320	8709.4	13316	68983	21948	8478.7	8705.4	10441	57705	13616	40810
Lmsp003729	627.16	319.05	626.148	[M+H]+	C27H30O17	Myricetin-3-O-rutinoside*	754230	692550	704080	237470	285020	199930	1008400	194590	609180	3230500	2858700	2697700	658300	766900	699770
pme2954	303.05	137.02	302.043	[M+H]+	C15H10O7	Quercetin	53708	33936	23716	9	43815	7809.6	10752	8285.2	60677	9	9	9	9	9	9
Lmcp004369	331.08	287.05	330.074	[M+H]+	C17H14O7	Quercetin-3',4'-dimethyl ether*	12964	30774	8574.8	6307.1	5771.5	7407.2	7684.2	3124.3	13535	9669.5	7609.3	5963.2	2892.4	3693	5535.1
pmn001644	519.08	300	520.085	[M-H]-	C23H20O14	Quercetin-3-O-(2''-acetyl)glucuronide	2149.5	1336.7	536.92	150230	77644	207500	351620	536590	150320	12819	15507	8248.3	225790	136790	112440
pmp000596	627.16	465.1	626.148	[M+H]+	C27H30O17	Quercetin-3-O-(2''-O-galactosyl)glucoside*	4673100	6673300	4291400	2562500	1350600	2096400	3538600	1314700	3465000	1108300	1077300	953190	3812900	2608100	2483700
Lmbp002336	611.16	303.05	610.153	[M+H]+	C27H30O16	Quercetin-3-O-(2''-O-rhamnosyl)galactoside*	1674800	2344000	3749800	7411100	5528900	6699300	9680500	1127700	7918600	9387100	15275000	11260000	13196000	12019000	13862000
HJAP127	757.22	303.05	756.212	[M+H]+	C33H40O20	Quercetin-3-O-(2''-O-Rhamnosyl)rutinoside*	61246	75078	52234	6864600	5821500	11947000	9903400	3578700	10622000	11269000	10297000	12323000	17108000	17837000	15551000
Lmwp004293	935.25	303.05	934.238	[M+H]+	C42H46O24	Quercetin-3-O-(2'''-p-coumaroyl)sophoroside-7-O-glucoside	9	908.36	1252.2	55780	76305	95903	112940	5523.1	35921	129460	112730	147940	153750	156760	136970
Lmmp003091	611.16	303.05	610.153	[M+H]+	C27H30O16	Quercetin-3-O-(4''-O-glucosyl)rhamnoside*	277240	301770	232290	1777600	2101600	2440100	3905800	565310	1620400	4527200	4690000	3900200	4705100	3575000	4432200
Lmdp004461	949.26	339.11	948.254	[M+H]+	C43H48O24	Quercetin-3-O-(6''-feruloyl)glucoside-7-O-rutinoside*	1979	11121	2783.4	17941	10305	19395	95474	29435	29415	31428	29257	27302	54319	43197	35752
Lmsp003853	919.25	303.05	918.243	[M+H]+	C42H46O23	Quercetin-3-O-(6''-O-p-coumaroyl)sophoroside-7-O-rhamnoside	18257	15442	4863.1	29744	25298	57116	725190	61949	781780	155800	134310	95363	1043200	570930	640530
Lmsp003824	979.27	303.05	978.264	[M+H]+	C44H50O25	Quercetin-3-O-(6''-O-sinnapoyl)sophoroside-7-O-rhamnoside*	136790	223340	165150	325080	206780	297020	1873000	652980	1720200	1031500	977630	764920	3046400	3005600	2572800
Lmyp004052	611.14	147.04	610.132	[M+H]+	C30H26O14	Quercetin-3-O-(6''-p-Coumaroyl)galactoside*	103670	39635	73821	24201	16493	46230	55675	28087	101530	40564	43213	18356	23494	27674	20809
Lmdp004267	611.14	147.04	610.132	[M+H]+	C30H26O14	Quercetin-3-O-(6''-p-Coumaroyl)glucoside*	52720	12456	35458	6169.5	4913.5	9603.8	22450	18116	30765	9	9	9	6617.6	6882.9	5449.3
Lmdp004311	979.27	369.12	978.264	[M+H]+	C44H50O25	Quercetin-3-O-(6''-sinapoyl)glucoside-7-O-rutinoside*	27480	24974	14607	376580	315000	548060	1201000	509510	472030	663520	660420	572480	1088300	1037100	919520
Lmdp004426	833.21	369.12	832.206	[M+H]+	C38H40O21	Quercetin-3-O-[2''-O-(6'''-sinapoyl)glucosyl]glucoside	9927	7196.7	4404.2	72934	54490	102410	117840	29362	46723	92630	75172	80810	124700	110420	98791
Lmtp004044	597.14	303.04	596.138	[M+H]+	C26H28O16	Quercetin-3-O-apiosyl(1→2)galactoside*	9227.2	6062.5	7134.9	14486	33701	41284	37322	8328.8	19251	121930	99535	70401	122360	98111	106260
mws4183	433.08	300.03	434.085	[M-H]-	C20H18O11	Quercetin-3-O-arabinoside (Guaijaverin)*	638970	520380	673620	192580	192600	424510	264830	107270	370700	297170	330620	256180	884430	557790	706400
mws0061	463.09	300	464.095	[M-H]-	C21H20O12	Quercetin-3-O-galactoside (Hyperin)*	549930	572840	680470	3367600	2467100	6698200	4842400	1077100	6595800	4799900	4935300	3717700	6651700	5254500	5820800
mws0091	463.09	300.03	464.095	[M-H]-	C21H20O12	Quercetin-3-O-glucoside (Isoquercitrin)*	489480	655560	596630	3307100	2042700	6822500	4404400	1228100	5665100	4019600	4387900	3087400	7462900	5354200	6349300
Lmsp004166	611.16	303.05	610.153	[M+H]+	C27H30O16	Quercetin-3-O-glucoside-7-O-rhamnoside*	370620	405240	363100	2824900	2889100	3481800	5443500	835030	2508500	6333500	6764700	5458600	5298600	4801800	4757000
Lmmn004912	315.05	271.02	316.058	[M-H]-	C16H12O7	Quercetin-3-O-methyl ether*	27239	16440	36809	9	9	9	9	9	9	9	9	9	9	9	9
Lmjp002461	611.16	303.05	610.153	[M+H]+	C27H30O16	Quercetin-3-O-neohesperidoside*	3918600	4797500	3373900	10997000	9077000	15117000	17773000	5004200	17566000	16177000	14114000	13308000	28646000	27727000	23707000
mws0045	449.11	303.05	448.101	[M+H]+	C21H20O11	Quercetin-3-O-rhamnoside(Quercitrin)*	720360	699410	297810	285270	180460	524700	228220	80651	260530	245610	225020	201760	571600	484310	483270
Hmcp001769	581.15	303.04	580.142	[M+H]+	C26H28O15	Quercetin-3-O-rhamnosyl(1→2)arabinoside	9124200	10311000	8773600	329940	290690	383200	176600	28805	200570	284460	331250	282620	1165300	737330	739320
pmn001583	609.15	300	610.153	[M-H]-	C27H30O16	Quercetin-3-O-robinobioside*	792730	1072900	766680	4178300	4760600	5093800	8198200	1216300	4430100	8371000	9952500	6981600	8067000	7631100	6995700
mws0059	609.15	301	610.153	[M-H]-	C27H30O16	Quercetin-3-O-rutinoside (Rutin)*	170430	187010	129890	813390	921370	1070900	1292100	271390	836490	1655400	1977000	1563000	1633900	1347600	1502600
Hmbp001825	597.15	303.05	596.138	[M+H]+	C26H28O16	Quercetin-3-O-sambubioside*	9	9	9	9	9	39714	34835	5363.8	13169	93027	85891	104160	141510	85910	81307
Lmtp003677	627.16	303.04	626.148	[M+H]+	C27H30O17	Quercetin-3-O-sophoroside (Baimaside)*	38649	34569	8378.5	4622800	4711500	7763000	490480	341360	1727100	1197900	1126000	1007900	1490000	1152600	1160400
Lmsp002982	773.21	303.05	772.206	[M+H]+	C33H40O21	Quercetin-3-O-sophoroside-7-O-rhamnoside*	76630	174470	73774	191550	246530	383090	503710	26680	233960	390960	374880	213910	650870	417050	305160
Hmcp001529	921.25	465.1	920.243	[M+H]+	C38H48O26	Quercetin-3-O-sophorotrioside-7-O-arabinoside	48161	29683	40303	9	9	9	9	9	9	9	9	9	9	9	9
Lmdp003509	435.09	303.06	434.085	[M+H]+	C20H18O11	Quercetin-3-O-xyloside (Reynoutrin)*	458970	356750	434930	141050	149440	301030	161220	74193	271180	200090	208930	164590	541870	383140	405890
Lmjp002596	597.14	303.05	596.138	[M+H]+	C26H28O16	Quercetin-3-O-xylosyl(1→2)glucoside*	9	9	9	9	40533	47508	50034	11523	23177	120760	110750	77088	95536	93678	70017
mws0856	463.09	301	464.095	[M-H]-	C21H20O12	Quercetin-4'-O-glucoside (Spiraeoside)*	969710	1334700	1242500	7369900	4112000	15261000	11453000	2385900	13147000	9893600	10469000	7147600	16563000	12627000	14259000
pmp000589	551.1	303.05	550.096	[M+H]+	C24H22O15	Quercetin-7-O-(6''-malonyl)glucoside	9	9	9	15645	6839.6	18642	39702	64673	17723	9	9	9	48516	18960	18742
mws1329	463.09	300.7	464.095	[M-H]-	C21H20O12	Quercetin-7-O-glucoside*	4814100	5090400	4942400	25725000	19491000	47373000	36916000	10022000	42045000	33925000	33805000	25178000	51906000	36988000	42192000
pmb0711	611.16	303.1	610.153	[M+H]+	C27H30O16	Quercetin-7-O-rutinoside*	220470	283140	231100	1834700	2128400	2552900	4451100	550820	1617300	4409200	4611500	3708600	3997400	3807700	3750100
Lmjp002906	479.12	317.07	478.111	[M+H]+	C22H22O12	Rhamnetin-3-O-Glucoside*	392900	432580	284950	2210500	1842900	2455800	5866000	1085100	1253200	2116700	3080800	2230300	1961800	2052500	2256100
mws0055	373.13	343	372.121	[M+H]+	C20H20O7	Tangeretin	8012.5	4992	6538	155180	29644	7171.1	4211.8	7289.2	122090	3694.6	5467.5	3715.9	10408	9345.8	35166
Lmyp004444	479.12	317.06	478.111	[M+H]+	C22H22O12	Tricin-4'-methylether-3'-O-glucoside*	951180	1047000	1006900	8074600	3849400	11274000	7150200	2110200	9060500	4436300	5210900	3857000	6349900	4285500	4656600
Lmhp002800	641.16	317.06	640.164	[M+H]+	C28H32O17	2'-Hydoxy,5-methoxyGenistein-4',7-O-diglucoside*	9	11908	14719	355160	364110	598840	175320	93704	194040	997820	995500	705850	305440	279400	249600
Lmhp003217	625.17	317.06	624.169	[M+H]+	C28H32O16	2'-Hydoxy,5-methoxyGenistein-O-rhamnosyl-glucoside*	1026100	1469000	1053600	7555800	6482000	8107300	10222000	4265900	6535200	8242000	7550400	7017600	6481200	5394600	5753800
Lmmp004504	287.06	153.02	286.047	[M+H]+	C15H10O6	2'-Hydroxygenistein*	47831	14271	48570	9	9	9	11857	9	8715.7	9	9	9	9	9	9
Lmgp004829	493.13	331.08	492.127	[M+H]+	C23H24O12	5,7,4'-Trihydroxy-6,8-dimethoxyisoflavone-7-O-galactosides*	1271100	1754100	1236100	694710	620180	788700	1609500	700850	1954500	1299100	1397000	1045800	477520	434120	535180
pmp000411	565.16	433.1	564.148	[M+H]+	C26H28O14	Genistein-8-C-apiosyl(1→6)glucoside*	1376900	3283300	3115500	24930	14636	24289	39544	4014	77048	26455	32182	24490	32452	23450	23511
Lmmp002068	883.21	593.13	882.201	[M+H]+	C45H38O19	Gallocatechin-catechin-catechin	22545	34743	89455	72231	33822	76008	478290	150480	635940	99059	83958	39996	124770	69573	87123
Lmmp001653	899.2	595.14	898.196	[M+H]+	C45H38O20	Gallocatechin-gallocatechin-catechin	166780	145970	244710	246880	38183	82007	615390	211390	601640	157990	144630	83218	137820	74233	131840
Lmmp001550	915.2	611.14	914.191	[M+H]+	C45H38O21	Gallocatechin-gallocatechin-gallocatechin	1750200	1078000	1718900	129940	23196	51083	1217400	248810	627970	159120	135350	116350	84445	39576	62061
mws0836	577.14	425.1	578.142	[M-H]-	C30H26O12	Procyanidin B1*	47274	63763	89626	642840	365130	804020	5968400	2582600	1076800	278070	312870	236160	1643000	1555100	1909900
pme0434	577.14	407.1	578.142	[M-H]-	C30H26O12	Procyanidin B2*	958090	1527200	2193100	1361400	728750	1507800	28457000	4123000	16933000	822770	850350	731030	2509100	1835400	2255200
pme0436	577.14	407.1	578.142	[M-H]-	C30H26O12	Procyanidin B3*	387800	615610	1151600	2842100	935210	1679300	7028000	2446600	15486000	635430	773840	353690	2855300	724500	1117200
pmn001667	577.14	407.1	578.142	[M-H]-	C30H26O12	Procyanidin B4*	21168	24762	20905	39190	31021	51138	1105300	147350	350770	21646	16760	16885	57921	62596	72859
pmn001646	865.2	577.1	866.206	[M-H]-	C45H38O18	Procyanidin C1*	9	9	9	42111	15859	44573	688920	146310	295010	16856	17759	9825.3	68265	47641	70961
pmn001647	865.2	713.2	866.206	[M-H]-	C45H38O18	Procyanidin C2*	9226.2	11917	14250	111580	43257	64029	559570	167140	553920	21986	34071	7834.3	149200	45521	68733
pmn001534	787.1	617.08	788.107	[M-H]-	C34H28O22	1,2,3,6-Tetra-O-Galloyl-D-Glucose*	328220	120620	168140	4015.8	5963	4013.1	87955	8980.3	13920	6485.6	5868.1	3164.4	9	9	9
Lmfn001337	635.09	169.01	636.096	[M-H]-	C27H24O18	1,2,3-Tri-O-galloyl-D-glucose*	138510	146970	97120	3461	864.47	2024.6	32263	2564.5	4304	3444.3	2591.1	1144.8	2594.7	1439.4	2309.2
Hmdp001663	637.1	153.01	636.097	[M+H]+	C27H24O18	1,2,6-Tri-O-galloyl-D-glucose*	230500	99161	36173	9	9	9	9	9	9	9	9	9	9	9	9
pmn001535	787.1	465.1	788.107	[M-H]-	C34H28O22	1,3,4,6-Tetra-O-Galloyl-D-Glucose*	25523	2287.4	16655	9	9	9	9	9	9	9	9	9	9	9	9
Lmfn001209	635.09	169.01	636.096	[M-H]-	C27H24O18	1,3,6-Tri-O-galloyl-D-glucose*	175980	172720	97197	9	9	9	26825	4198.9	8084.5	3921.5	9	2792	3916	9	9
Wmhn001495	483.08	169.01	484.077	[M-H]-	C20H20O14	1,4-Di-O-galloyl-D-glcose*	1010000	1090000	567270	15355	9447.1	10860	163910	18352	34405	30918	33509	18538	13787	22996	23940
pmn001526	483.08	169.01	484.085	[M-H]-	C20H20O14	1,6-Di-O-Galloyl-D-Glucose*	809130	902430	590480	17503	6526.9	18046	159490	22533	29733	27028	34889	16048	17554	23777	31857
Lmfn000797	483.08	169.01	484.085	[M-H]-	C20H20O14	2,3-Di-O-Galloyl-D-Glucose*	224020	58715	137860	9	9	9	26743	3258.9	9	9	9	9	9	9	9
Lmfn001062	635.09	169.01	636.096	[M-H]-	C27H24O18	2,4,6-Tri-O-galloyl-D-glucose*	134670	168960	112510	9	9	9	28289	9	6556.9	9	4672	9	9	9	9
Hmln000873	331.07	169.01	332.075	[M-H]-	C13H16O10	2-O-Galloyl-D-glucose*	1366200	1044900	1726600	257020	164260	306390	1192100	190180	608660	843650	785340	652430	905940	216270	488790
pme0309	183.03	124	184.037	[M-H]-	C8H8O5	3-O-Methylgallic Acid*	439000	145200	122170	14811	11055	8588.8	30806	21760	27007	16467	13252	12918	7078.9	6146.3	10891
HJN037	183.03	124.02	184.037	[M-H]-	C8H8O5	4-O-Methylgallic Acid*	1144200	407110	344960	50359	28723	21294	99981	76052	112540	37661	45987	33849	25058	29433	20452
Hmln003405	447.06	315.01	446.049	[M-H]-	C20H16O12	4-Rhamnosyl-ellagic acid	337510	236050	333710	5112.9	12245	7172.1	39908	7744.8	34802	22240	29705	14996	43660	40420	40505
Lmfn000604	331.07	169.01	332.074	[M-H]-	C13H16O10	6-O-Galloyl-D-glucose*	10294000	5935800	8275400	1751500	1293000	2065800	3065100	357650	2500000	1384700	1291700	1099300	1251200	1196100	1309300
pmn001629	483.08	169	484.085	[M-H]-	C20H20O14	Digalloylglucose*	118790	130480	83737	9	9	9	53887	4409.3	86472	114250	98223	86874	98890	70713	105960
Wmhn001788	785.08	301	786.083	[M-H]-	C34H26O22	Digalloyl-HHDP-glucose	130750	53841	67601	9	9	9	8392.3	9	6709.2	9	9	9	9	9	9
pme2246	301	185	302.006	[M-H]-	C14H6O8	Ellagic acid	376570	109170	72261	9	9	9	48210	9	9	9	9	9	9	9	9
Hmdn001667	463.05	300.99	464.06	[M-H]-	C20H16O13	Ellagic acid-4-O-glucoside	900960	828450	704490	57369	33415	55886	934880	153750	349180	130870	115460	68956	219070	139910	220680
Lmsn002494	433.04	301	434.049	[M-H]-	C19H14O12	Ellagic acid-4-O-Xyloside	1375400	878380	928460	66885	53006	92753	614680	72929	295520	157000	117010	48193	99979	90396	93923
mws0024	169.01	125	170.022	[M-H]-	C7H6O5	Gallic acid	6766900	6836500	2853300	260960	150000	266410	2656000	1459500	1508800	490060	547990	452210	276070	275690	388050
Zmhn003541	633.07	301	634.081	[M-H]-	C27H22O18	Gemin D	4774600	3176900	3165200	33747	23540	48209	715520	91694	304420	90971	70539	32448	97731	105100	147320
Lmfn001258	467.08	169.01	468.09	[M-H]-	C20H20O13	Maplexin D (2,4-Di-O-Galloyl-1,5-Anhydro-D-Glucitol)	425120	21701	170240	5167.2	1872.7	9	22812	4801.4	9	9	9	9	9	9	9
Zmln000668	493.12	169.01	494.127	[M-H]-	C19H26O15	Monogalloyl-diglucose	118660	48471	76127	31738	9	9	9	9	9	9	9	9	11544	10527	8598.5
pmn001523	473.04	169	474.043	[M-H]-	C21H14O13	Trigallic acid	75157	80933	74296	70516	82868	66806	64144	88770	66769	79101	74236	71123	62184	65248	62963
Q1, precursor ion; Q3, product ion; RT, retention time
