# Supplementary material for: Targeted Metabolome and Transcriptome Analyses Reveal the Pigmentation Mechanism of Hippophae (Sea Buckthorn) Fruit
Source: Foods. 2022 Oct 20;11(20):3278. doi: 10.3390/foods11203278 (PMC9602349; doi:10.3390/foods11203278)
Supplement: Supplementary file 1 [file foods-11-03278-s001.zip › Supplementary table S2 Differentially accumulated flavonoids identified in five Hippophea L. fruits.xlsx]

## Sheet: FN VS XY
Index	Formula	Compounds	Class	VIP	Fold_Change	LogFC	Type
mws0024	C7H6O5	Gallic acid	Tannin	1.49403	0.120436	-3.05366	down
HJN037	C8H8O5	4-O-Methylgallic Acid*	Tannin	1.03923	0.347836	-1.52352	down
mws0789	C15H12O4	Pinocembrin (Dihydrochrysin)	Dihydroflavone	2.88607	0.000253536	-11.9455	down
Lmmp004504	C15H10O6	2'-Hydroxygenistein*	Isoflavones	1.88816	0.00131184	-9.57419	down
mws1068	C15H10O6	Kaempferol (3,5,7,4'-Tetrahydroxyflavone)*	Flavonols	1.94722	0.000766044	-10.3503	down
mws1094	C15H12O6	Dihydrokaempferol	Dihydroflavonol	1.1046	0.170663	-2.55078	down
mws0054	C15H14O6	Catechin*	Flavanols	1.01388	0.345668	-1.53254	down
pme0460	C15H14O6	Epicatechin*	Flavanols	1.53262	0.0752002	-3.73312	down
pmp001127	C16H12O6	Chrysoeriol*	Flavonoid	1.08483	0.277209	-1.85096	down
Zmhp003514	C16H12O6	6,7,8-Tetrahydroxy-5-methoxyflavone*	Flavonoid	1.04517	0.310853	-1.68569	down
pme2246	C14H6O8	Ellagic acid	Tannin	1.17011	0.000559841	-10.8027	down
mws1033	C16H14O6	Homoeriodictyol*	Dihydroflavone	1.27918	0.0560853	-4.15623	down
mws0463	C16H14O6	Hesperetin*	Dihydroflavone	1.18134	0.0514589	-4.28044	down
mws0044	C15H12O7	Dihydroquercetin(Taxifolin)*	Dihydroflavonol	1.33142	6.88369	2.78318	up
Hmqn003268	C15H12O7	5,7,3',4',5'-Pentahydroxydihydroflavone*	Dihydroflavone	1.33806	0.065369	-3.93525	down
Lmmp003109	C16H16O6	3'-O-Methyl-(-)-epicatechin	Flavanols	1.31541	0.097857	-3.35318	down
mws0066	C16H12O7	Isorhamnetin*	Flavonols	1.17788	0.181811	-2.45949	down
mws0744	C15H12O8	Dihydromyricetin (Ampelopsin)	Dihydroflavonol	3.25141	3.90376e-05	-14.6448	down
Lmzp004885	C17H14O7	Tricin (5,7,4'-Trihydroxy-3',5'-dimethoxyflavone)*	Flavonoid	1.28251	0.172466	-2.53562	down
Lmbp003668	C20H18O10	Kaempferol-3-O-arabinoside	Flavonoid	1.20431	0.209066	-2.25797	down
mws1397	C22H18O10	Epicatechin gallate	Flavanols	1.22505	4.13746	2.04875	up
pmn001640	C20H18O12	Myricetin-3-O-arabinoside	Flavonols	1.15405	0.000707343	-10.4653	down
Hmdn001667	C20H16O13	Ellagic acid-4-O-glucoside	Tannin	1.40145	0.102009	-3.29323	down
Lmpp005784	C21H20O12	6-Methoxyquercetin-3-O-Xyloside*	Flavonols	1.06533	0.261535	-1.93492	down
Lmzp002365	C22H24O11	Hesperetin-7-O-glucoside	Flavonoid	1.13923	3.67899	1.87931	up
Lmpp003465	C21H20O13	Myricetin-3-O-glucoside	Flavonols	1.31074	0.0984721	-3.34414	down
Wmhn001495	C20H20O14	1,4-Di-O-galloyl-D-glcose*	Tannin	1.04511	0.164594	-2.60302	down
Lmfn000797	C20H20O14	2,3-Di-O-Galloyl-D-Glucose*	Tannin	1.87079	0.000899673	-10.1183	down
pmn001629	C20H20O14	Digalloylglucose*	Tannin	2.91285	0.000186505	-12.3885	down
Zmln000668	C19H26O15	Monogalloyl-diglucose	Tannin	1.13022	1176.15	10.1999	up
Hmcp002187	C23H24O13	Limocitrin-3-O-galactoside*	Flavonoid	1.22325	0.241012	-2.05282	down
HJAP006	C23H24O13	Syringetin-7-O-glucoside*	Flavonoid	1.21017	0.248733	-2.00733	down
Li512111	C24H24O13	Isorhamnetin-3-O-(6''-acetylglucoside)	Flavonols	1.2395	0.190004	-2.3959	down
pmb0746	C27H26O11	Tricin-4'-O-guaiacylglycerol	Flavonoid	1.7215	0.0739298	-3.7577	down
Lmdp004892	C24H22O14	Kaempferol-3-O-(6''-malonyl)galactoside*	Flavonols	1.22098	0.23866	-2.06697	down
Lmmp003817	C24H22O14	Kaempferol-3-O-(6''-malonyl)glucoside*	Flavonols	1.20653	0.243984	-2.03514	down
HJAP064	C25H24O15	Isorhamnetin-3-O-(6''-malonylglucoside)	Flavonoid	1.15171	0.223802	-2.1597	down
pmn001667	C30H26O12	Procyanidin B4*	Proanthocyanidins	1.47725	0.0756814	-3.72392	down
pme0436	C30H26O12	Procyanidin B3*	Proanthocyanidins	1.04959	0.218609	-2.19358	down
pme0434	C30H26O12	Procyanidin B2*	Proanthocyanidins	1.52213	0.0726668	-3.78256	down
mws0836	C30H26O12	Procyanidin B1*	Proanthocyanidins	1.148	0.188204	-2.40963	down
pme2493	C27H30O14	Kaempferol-3,7-O-dirhamnoside (Kaempferitrin)	Flavonols	1.25278	0.152349	-2.71455	down
pmp001079	C27H30O15	Luteolin-7-O-neohesperidoside (Lonicerin)*	Flavonoid	1.11722	975.889	9.93057	up
Lmdp004267	C30H26O14	Quercetin-3-O-(6''-p-Coumaroyl)glucoside*	Flavonols	1.12847	0.290011	-1.78582	down
Lmnp302744	C28H32O16	5,3',4'-Trihydroxy-7,8-dimethoxyflavone-6-C-[apiosyl-(1-2)]-glucoside*	Flavonoid carbonoside	1.45521	4.67441	2.22478	up
Lmtp003677	C27H30O17	Quercetin-3-O-sophoroside (Baimaside)*	Flavonols	1.44084	6.6814	2.74015	up
Zmhn003541	C27H22O18	Gemin D	Tannin	1.39237	0.0949017	-3.39742	down
Lmfn001062	C27H24O18	2,4,6-Tri-O-galloyl-D-glucose*	Tannin	1.91978	0.00077464	-10.3342	down
Lmfn001209	C27H24O18	1,3,6-Tri-O-galloyl-D-glucose*	Tannin	2.73754	0.000690389	-10.5003	down
Lmhp002800	C28H32O17	2'-Hydoxy,5-methoxyGenistein-4',7-O-diglucoside*	Isoflavones	1.01056	2.8465	1.50919	up
Lmnp002448	C28H32O17	5,7,3',4'-Tetrahydroxy-6-methoxyflavone-8-C-[glucosyl-(1-2)]-glucoside*	Flavonoid carbonoside	3.10759	0.000103479	-13.2384	down
Hmcp001628	C29H34O18	Limocitrin-3,7-di-O-glucoside*	Flavonoid	1.12925	0.20777	-2.26694	down
Hmcp001579	C29H34O18	Limocitrin-3-O-sophoroside*	Flavonoid	1.07778	0.232815	-2.10274	down
Zmhp003322	C36H36O17	Isovitexin-2''-O-(6'''-p-coumaroyl)glucoside	Flavonoid	1.02929	0.00422879	-7.88554	down
Wmhn001788	C34H26O22	Digalloyl-HHDP-glucose	Tannin	1.8471	0.00178684	-9.12838	down
Lmsp003790	C34H42O21	Isorhamnetin-3-O-sophoroside-7-O-rhamnoside*	Flavonols	1.07453	3.16164	1.66067	up
pmn001534	C34H28O22	1,2,3,6-Tetra-O-Galloyl-D-Glucose*	Tannin	1.1225	0.126218	-2.98601	down
pmb0677	C39H42O20	Chrysoeriol-6-C-glucoside-4'-O-(6''-sinapoyl)glucoside	Flavonoid carbonoside	1.43213	0.09012	-3.47201	down
pmn001646	C45H38O18	Procyanidin C1*	Proanthocyanidins	1.50438	0.0907267	-3.46233	down
pmn001647	C45H38O18	Procyanidin C2*	Proanthocyanidins	1.27271	0.170905	-2.54873	down
Lmmp002068	C45H38O19	Gallocatechin-catechin-catechin	Proanthocyanidins	1.32314	0.143955	-2.79631	down
Lmmp001653	C45H38O20	Gallocatechin-gallocatechin-catechin	Proanthocyanidins	1.14024	0.256976	-1.96029	down
Lmmp001550	C45H38O21	Gallocatechin-gallocatechin-gallocatechin	Proanthocyanidins	1.50254	0.0975174	-3.3582	down
Lmsp003853	C42H46O23	Quercetin-3-O-(6''-O-p-coumaroyl)sophoroside-7-O-rhamnoside	Flavonols	1.38277	0.0714874	-3.80617	down
Lmsp004090	C43H48O23	Isorhamnetin-3-O-(6''-O-p-coumarol)sophoroside-7-O-rhamnoside	Flavonols	1.33238	0.0772581	-3.69417	down
Lmsp004004	C44H50O24	Kaempferol-3-O-(6''-O-sinnapoyl)sophoroside-7-O-rhamnoside	Flavonols	1.38734	0.0928291	-3.42928	down
Lmsp003824	C44H50O25	Quercetin-3-O-(6''-O-sinnapoyl)sophoroside-7-O-rhamnoside*	Flavonols	1.23675	0.195206	-2.35693	down
Lmsp004035	C45H52O25	Isorhamnetin-3-O-(6''-O-sinnapoyl)sophoroside-7-O-rhamnoside	Flavonols	1.12665	0.278627	-1.84359	down

## Sheet: FN VS ZR
Index	Formula	Compounds	Class	VIP	Fold_Change	LogFC	Type
mws0024	C7H6O5	Gallic acid	Tannin	1.19683	0.264968	-1.91611	down
Lmmp004504	C15H10O6	2'-Hydroxygenistein*	Isoflavones	1.96116	0.00131184	-9.57419	down
mws0054	C15H14O6	Catechin*	Flavanols	1.3927	0.175308	-2.51204	down
pme0460	C15H14O6	Epicatechin*	Flavanols	1.47463	0.0983407	-3.34607	down
pme2246	C14H6O8	Ellagic acid	Tannin	1.19812	0.000559841	-10.8027	down
pme2954	C15H10O7	Quercetin	Flavonols	2.95823	0.00033871	-11.5277	down
Lmmp003109	C16H16O6	3'-O-Methyl-(-)-epicatechin	Flavanols	1.37096	0.0910183	-3.4577	down
mws0066	C16H12O7	Isorhamnetin*	Flavonols	1.22789	0.172894	-2.53204	down
Lmzp004885	C17H14O7	Tricin (5,7,4'-Trihydroxy-3',5'-dimethoxyflavone)*	Flavonoid	1.20374	0.219423	-2.18822	down
pme0321	C21H20O10	Kaempferol-7-O-rhamnoside*	Flavonols	1.29954	0.116157	-3.10585	down
mws0919	C21H20O10	Kaempferol-3-O-rhamnoside (Afzelin)(Kaempferin)*	Flavonols	1.0667	0.312608	-1.67757	down
mws0351	C22H18O11	Gallate catechin gallate*	Flavanols	1.43174	9.95523	3.31545	up
mws0034	C22H18O11	Epigallocatechin-3-gallate*	Flavanols	1.3924	11.0077	3.46044	up
Lmpn006208	C22H22O11	8-Methoxykaempferol-7-O-rhamnoside*	Flavonols	1.18748	0.00115419	-9.7589	down
Lmmp004257	C22H22O11	6-C-Methylquercetin-3-O-rhamnoside*	Flavonols	1.45225	0.158655	-2.65603	down
Hmdn001667	C20H16O13	Ellagic acid-4-O-glucoside	Tannin	1.0687	0.219282	-2.18914	down
Lmpp005784	C21H20O12	6-Methoxyquercetin-3-O-Xyloside*	Flavonols	1.4798	6.67804	2.73942	up
Lmfn001258	C20H20O13	Maplexin D (2,4-Di-O-Galloyl-1,5-Anhydro-D-Glucitol)	Tannin	1.94545	0.000977468	-9.99866	down
Lmfn000797	C20H20O14	2,3-Di-O-Galloyl-D-Glucose*	Tannin	1.92103	0.000899673	-10.1183	down
pmn001644	C23H20O14	Quercetin-3-O-(2''-acetyl)glucuronide	Flavonols	1.91899	0.0352174	-4.82757	down
Li512111	C24H24O13	Isorhamnetin-3-O-(6''-acetylglucoside)	Flavonols	2.06892	0.0217014	-5.52607	down
pmb0746	C27H26O11	Tricin-4'-O-guaiacylglycerol	Flavonoid	1.24128	0.163887	-2.60922	down
Lmdp004892	C24H22O14	Kaempferol-3-O-(6''-malonyl)galactoside*	Flavonols	1.27759	0.222873	-2.1657	down
Lmmp003817	C24H22O14	Kaempferol-3-O-(6''-malonyl)glucoside*	Flavonols	1.40941	0.171972	-2.53975	down
pmp000589	C24H22O15	Quercetin-7-O-(6''-malonyl)glucoside	Flavonols	3.10371	0.000221134	-12.1428	down
HJAP064	C25H24O15	Isorhamnetin-3-O-(6''-malonylglucoside)	Flavonoid	1.86948	0.0402016	-4.6366	down
pmn001667	C30H26O12	Procyanidin B4*	Proanthocyanidins	1.81883	0.0344832	-4.85796	down
pme0436	C30H26O12	Procyanidin B3*	Proanthocyanidins	1.61056	0.0706297	-3.82358	down
pme0434	C30H26O12	Procyanidin B2*	Proanthocyanidins	1.71951	0.0485559	-4.36421	down
mws0836	C30H26O12	Procyanidin B1*	Proanthocyanidins	1.53622	0.0859075	-3.54107	down
pme2493	C27H30O14	Kaempferol-3,7-O-dirhamnoside (Kaempferitrin)	Flavonols	1.5203	0.0906432	-3.46366	down
Hmbp001825	C26H28O16	Quercetin-3-O-sambubioside*	Flavonols	1.41347	5.30428	2.40716	up
Lmtp004044	C26H28O16	Quercetin-3-O-apiosyl(1→2)galactoside*	Flavonols	1.29747	4.49704	2.16898	up
Lmjp002596	C26H28O16	Quercetin-3-O-xylosyl(1→2)glucoside*	Flavonols	1.20123	3.64196	1.86472	up
Lmdp004267	C30H26O14	Quercetin-3-O-(6''-p-Coumaroyl)glucoside*	Flavonols	3.02871	0.000378517	-11.3674	down
Hmpp002612	C27H30O16	Luteolin-7-O-gentiobioside*	Flavonoid	1.24576	3.96062	1.98573	up
mws0036	C28H34O15	Hesperetin-7-O-rutinoside (Hesperidin)*	Dihydroflavone	1.32528	0.491307	-1.0253	down
Lmnp302744	C28H32O16	5,3',4'-Trihydroxy-7,8-dimethoxyflavone-6-C-[apiosyl-(1-2)]-glucoside*	Flavonoid carbonoside	2.15895	30.5848	4.93474	up
Lmsp003729	C27H30O17	Myricetin-3-O-rutinoside*	Flavonols	1.35192	4.84883	2.27764	up
Zmhn003541	C27H22O18	Gemin D	Tannin	1.15811	0.17448	-2.51887	down
Lmfn001062	C27H24O18	2,4,6-Tri-O-galloyl-D-glucose*	Tannin	1.1188	0.134558	-2.8937	down
Lmfn001209	C27H24O18	1,3,6-Tri-O-galloyl-D-glucose*	Tannin	1.46699	0.171894	-2.54041	down
Lmhp002800	C28H32O17	2'-Hydoxy,5-methoxyGenistein-4',7-O-diglucoside*	Isoflavones	1.41877	5.82894	2.54323	up
Zmhp003322	C36H36O17	Isovitexin-2''-O-(6'''-p-coumaroyl)glucoside	Flavonoid	1.08482	0.00422879	-7.88554	down
pmp001314	C33H40O21	6-Hydroxykaempferol-3-O-rutin-6-O-glucoside*	Flavonols	1.37579	4.97042	2.31337	up
Lmqp002170	C33H40O21	Kaempferol-3-O-sophorotrioside*	Flavonols	1.06941	2.89821	1.53516	up
Wmhn001788	C34H26O22	Digalloyl-HHDP-glucose	Tannin	1.91866	0.00178684	-9.12838	down
Lmsp003790	C34H42O21	Isorhamnetin-3-O-sophoroside-7-O-rhamnoside*	Flavonols	1.02557	2.62387	1.3917	up
pmn001534	C34H28O22	1,2,3,6-Tetra-O-Galloyl-D-Glucose*	Tannin	1.11838	0.139985	-2.83665	down
pmp001313	C33H38O23	6-Hydroxykaempferol-3,6-O-Diglucoside-7-O-Glucuronic Acid	Flavonols	1.02775	2.67249	1.41819	up
pmb0677	C39H42O20	Chrysoeriol-6-C-glucoside-4'-O-(6''-sinapoyl)glucoside	Flavonoid carbonoside	3.49451	1.98497e-05	-15.6205	down
pmn001646	C45H38O18	Procyanidin C1*	Proanthocyanidins	1.84981	0.0393193	-4.66862	down
pmn001647	C45H38O18	Procyanidin C2*	Proanthocyanidins	1.82004	0.0498905	-4.32509	down
Lmmp002068	C45H38O19	Gallocatechin-catechin-catechin	Proanthocyanidins	1.28047	0.176335	-2.50361	down
Lmmp001653	C45H38O20	Gallocatechin-gallocatechin-catechin	Proanthocyanidins	1.10576	0.270115	-1.88835	down
Lmmp001550	C45H38O21	Gallocatechin-gallocatechin-gallocatechin	Proanthocyanidins	1.18743	0.196172	-2.34981	down
Lmsp004090	C43H48O23	Isorhamnetin-3-O-(6''-O-p-coumarol)sophoroside-7-O-rhamnoside	Flavonols	1.23136	0.107608	-3.21614	down
Lmwp004293	C42H46O24	Quercetin-3-O-(2'''-p-coumaroyl)sophoroside-7-O-glucoside	Flavonols	1.08632	2.52701	1.33743	up
Lmsp004035	C45H52O25	Isorhamnetin-3-O-(6''-O-sinnapoyl)sophoroside-7-O-rhamnoside	Flavonols	1.19542	0.265118	-1.91529	down

## Sheet: FN VS ZY
Index	Formula	Compounds	Class	VIP	Fold_Change	LogFC	Type
mws0024	C7H6O5	Gallic acid	Tannin	1.34273	0.167098	-2.58123	down
pme0309	C8H8O5	3-O-Methylgallic Acid*	Tannin	1.10607	0.30307	-1.72228	down
HJN037	C8H8O5	4-O-Methylgallic Acid*	Tannin	1.17284	0.259702	-1.94507	down
pme2960	C15H12O5	Naringenin chalcone*	Chalcones	1.0023	0.218626	-2.19346	down
Lmmp004504	C15H10O6	2'-Hydroxygenistein*	Isoflavones	1.8654	0.00131184	-9.57419	down
mws1068	C15H10O6	Kaempferol (3,5,7,4'-Tetrahydroxyflavone)*	Flavonols	1.92382	0.000766044	-10.3503	down
pme0460	C15H14O6	Epicatechin*	Flavanols	1.33542	0.116379	-3.1031	down
pme2246	C14H6O8	Ellagic acid	Tannin	1.1572	0.000559841	-10.8027	down
pme2954	C15H10O7	Quercetin	Flavonols	2.80743	0.00033871	-11.5277	down
Hmqn003268	C15H12O7	5,7,3',4',5'-Pentahydroxydihydroflavone*	Dihydroflavone	1.27451	0.0718932	-3.798	down
Lmmp003109	C16H16O6	3'-O-Methyl-(-)-epicatechin	Flavanols	1.37476	0.077972	-3.6809	down
mws0066	C16H12O7	Isorhamnetin*	Flavonols	1.28643	0.13193	-2.92216	down
Lmzp004885	C17H14O7	Tricin (5,7,4'-Trihydroxy-3',5'-dimethoxyflavone)*	Flavonoid	1.50576	0.0924077	-3.43584	down
mws1002	C17H14O8	Syringetin	Flavonoid	2.88184	0.000341375	-11.5164	down
mws4183	C20H18O11	Quercetin-3-O-arabinoside (Guaijaverin)*	Flavonols	1.00658	2.8926	1.53236	up
pmn001640	C20H18O12	Myricetin-3-O-arabinoside	Flavonols	1.14132	0.000707343	-10.4653	down
mws0351	C22H18O11	Gallate catechin gallate*	Flavanols	2.75448	0.000563833	-10.7924	down
mws0034	C22H18O11	Epigallocatechin-3-gallate*	Flavanols	2.7437	0.000650053	-10.5872	down
Lmpn006208	C22H22O11	8-Methoxykaempferol-7-O-rhamnoside*	Flavonols	1.11192	0.00115419	-9.7589	down
Lmfn001258	C20H20O13	Maplexin D (2,4-Di-O-Galloyl-1,5-Anhydro-D-Glucitol)	Tannin	1.86379	0.000977468	-9.99866	down
Lmfn000797	C20H20O14	2,3-Di-O-Galloyl-D-Glucose*	Tannin	1.84108	0.000899673	-10.1183	down
pmb0736	C23H24O12	Tricin-7-O-Glucoside*	Flavonoid	1.04821	0.291024	-1.78079	down
Zmln000668	C19H26O15	Monogalloyl-diglucose	Tannin	2.72199	1135.91	10.1496	up
Hmcp002187	C23H24O13	Limocitrin-3-O-galactoside*	Flavonoid	1.50778	0.11309	-3.14446	down
HJAP006	C23H24O13	Syringetin-7-O-glucoside*	Flavonoid	1.52349	0.107582	-3.21649	down
Li512111	C24H24O13	Isorhamnetin-3-O-(6''-acetylglucoside)	Flavonols	1.10214	0.241354	-2.05078	down
pmb0746	C27H26O11	Tricin-4'-O-guaiacylglycerol	Flavonoid	2.75908	0.000530005	-10.8817	down
Lmdp004892	C24H22O14	Kaempferol-3-O-(6''-malonyl)galactoside*	Flavonols	1.06	0.299637	-1.73871	down
Lmmp003817	C24H22O14	Kaempferol-3-O-(6''-malonyl)glucoside*	Flavonols	1.10321	0.28276	-1.82235	down
HJAP064	C25H24O15	Isorhamnetin-3-O-(6''-malonylglucoside)	Flavonoid	1.03874	0.264853	-1.91673	down
pmn001667	C30H26O12	Procyanidin B4*	Proanthocyanidins	1.25545	0.120602	-3.05167	down
pme0436	C30H26O12	Procyanidin B3*	Proanthocyanidins	1.13663	0.188177	-2.40984	down
pme0434	C30H26O12	Procyanidin B2*	Proanthocyanidins	1.2401	0.133292	-2.90734	down
Hmcp001769	C26H28O15	Quercetin-3-O-rhamnosyl(1→2)arabinoside	Flavonols	1.39123	6.50767	2.70214	up
mws1290	C30H26O13	Kaempferol-3-O-(6''-p-coumaroyl)glucoside (Tiliroside)*	Flavonols	1.10165	0.199597	-2.32484	down
Lmyp004318	C30H26O13	Kaempferol-3-O-(6''-p-Coumaroyl)galactoside*	Flavonoid	1.09295	0.218472	-2.19448	down
Lmyp004407	C30H26O13	Kaempferol-3-O-(2''-p-Coumaroyl)galactoside*	Flavonoid	1.12037	0.218059	-2.19721	down
Hmjn004446	C30H26O13	Luteolin-7-O-(6''-caffeoyl)rhamnoside*	Flavonoid	1.05828	0.201438	-2.31159	down
mws0791	C28H34O14	Poncirin (Isosakuranetin-7-O-neohesperidoside)	Dihydroflavone	1.09455	0.198966	-2.32941	down
Hmbp001825	C26H28O16	Quercetin-3-O-sambubioside*	Flavonols	1.35264	5.78489	2.53229	up
Lmtp004044	C26H28O16	Quercetin-3-O-apiosyl(1→2)galactoside*	Flavonols	1.30057	5.03424	2.33177	up
Lmjp002596	C26H28O16	Quercetin-3-O-xylosyl(1→2)glucoside*	Flavonols	1.06029	3.05935	1.61323	up
Lmdp004267	C30H26O14	Quercetin-3-O-(6''-p-Coumaroyl)glucoside*	Flavonols	1.15333	0.26566	-1.91235	down
Lmfn001062	C27H24O18	2,4,6-Tri-O-galloyl-D-glucose*	Tannin	1.8968	0.00077464	-10.3342	down
Lmfn001209	C27H24O18	1,3,6-Tri-O-galloyl-D-glucose*	Tannin	2.01619	0.100592	-3.31341	down
Lmnp002448	C28H32O17	5,7,3',4'-Tetrahydroxy-6-methoxyflavone-8-C-[glucosyl-(1-2)]-glucoside*	Flavonoid carbonoside	3.06042	0.000103479	-13.2384	down
Lmsp004749	C29H34O17	Syringetin-3-O-rutinoside	Flavonoid	1.05095	0.344984	-1.5354	down
Hmcp001628	C29H34O18	Limocitrin-3,7-di-O-glucoside*	Flavonoid	1.44773	0.0980813	-3.34988	down
Hmcp001579	C29H34O18	Limocitrin-3-O-sophoroside*	Flavonoid	1.38403	0.117711	-3.08668	down
Zmhp003322	C36H36O17	Isovitexin-2''-O-(6'''-p-coumaroyl)glucoside	Flavonoid	1.0158	0.00422879	-7.88554	down
Wmhn001788	C34H26O22	Digalloyl-HHDP-glucose	Tannin	1.82483	0.00178684	-9.12838	down
pmn001534	C34H28O22	1,2,3,6-Tetra-O-Galloyl-D-Glucose*	Tannin	2.84661	0.000243561	-12.0034	down
pmp001313	C33H38O23	6-Hydroxykaempferol-3,6-O-Diglucoside-7-O-Glucuronic Acid	Flavonols	1.12341	3.40195	1.76636	up
pmb0677	C39H42O20	Chrysoeriol-6-C-glucoside-4'-O-(6''-sinapoyl)glucoside	Flavonoid carbonoside	1.10561	0.182991	-2.45016	down
pmn001646	C45H38O18	Procyanidin C1*	Proanthocyanidins	1.21891	0.165334	-2.59655	down
pmn001647	C45H38O18	Procyanidin C2*	Proanthocyanidins	1.17835	0.205722	-2.28123	down
Lmmp002068	C45H38O19	Gallocatechin-catechin-catechin	Proanthocyanidins	1.09277	0.222554	-2.16777	down
Lmmp001653	C45H38O20	Gallocatechin-gallocatechin-catechin	Proanthocyanidins	1.112	0.240751	-2.05439	down
Lmmp001550	C45H38O21	Gallocatechin-gallocatechin-gallocatechin	Proanthocyanidins	1.48303	0.0888567	-3.49238	down
Lmwp004293	C42H46O24	Quercetin-3-O-(2'''-p-coumaroyl)sophoroside-7-O-glucoside	Flavonols	1.10096	2.89849	1.5353	up

## Sheet: LG VS FN
Index	Formula	Compounds	Class	VIP	Fold_Change	LogFC	Type
mws1068	C15H10O6	Kaempferol (3,5,7,4'-Tetrahydroxyflavone)*	Flavonols	1.1039	0.140611	-2.83022	down
mws1094	C15H12O6	Dihydrokaempferol	Dihydroflavonol	1.06041	0.107377	-3.21925	down
pme2246	C14H6O8	Ellagic acid	Tannin	1.56721	0.08643	-3.53232	down
Lmmn004912	C16H12O7	Quercetin-3-O-methyl ether*	Flavonols	1.94215	0.000335454	-11.5416	down
mws0032	C15H10O8	Myricetin	Flavonols	2.19661	3.82669e-05	-14.6735	down
Hmln003405	C20H16O12	4-Rhamnosyl-ellagic acid	Tannin	1.0697	0.0908823	-3.45986	down
pmn001640	C20H18O12	Myricetin-3-O-arabinoside	Flavonols	2.01637	0.00449668	-7.79692	down
Lmmn004625	C21H22O11	Dihydrokaempferol-7-O-glucoside*	Flavonols	1.27217	47.9204	5.58257	up
HJN086	C21H22O11	Eriodictyol-3'-O-glucoside*	Dihydroflavone	1.32736	64.3079	6.00692	up
Lmpn006208	C22H22O11	8-Methoxykaempferol-7-O-rhamnoside*	Flavonols	1.39697	0.225407	-2.14939	down
Lmjp003655	C22H22O11	6-C-MethylKaempferol-3-glucoside*	Flavonoid	1.20189	29.993	4.90655	up
Hmcp002539	C22H22O11	Isorhamnetin-3-O-rhamnoside*	Flavonols	1.6492	27.748	4.79431	up
Lmpp005784	C21H20O12	6-Methoxyquercetin-3-O-Xyloside*	Flavonols	1.53004	0.00774316	-7.01286	down
Lmfn001258	C20H20O13	Maplexin D (2,4-Di-O-Galloyl-1,5-Anhydro-D-Glucitol)	Tannin	1.24	0.0447645	-4.4815	down
Wmhn001495	C20H20O14	1,4-Di-O-galloyl-D-glcose*	Tannin	1.11586	0.0812317	-3.62181	down
pmn001526	C20H20O14	1,6-Di-O-Galloyl-D-Glucose*	Tannin	1.09374	0.0919862	-3.44244	down
Lmfn000797	C20H20O14	2,3-Di-O-Galloyl-D-Glucose*	Tannin	1.28062	0.0713534	-3.80887	down
Zmln000668	C19H26O15	Monogalloyl-diglucose	Tannin	2.07144	0.000110993	-13.1372	down
pmb1466	C26H22O11	Tricin-4'-O-syringic acid	Flavonoid	1.61241	0.00376858	-8.05176	down
pmn001644	C23H20O14	Quercetin-3-O-(2''-acetyl)glucuronide	Flavonols	1.61298	258.14	8.01201	up
Li512111	C24H24O13	Isorhamnetin-3-O-(6''-acetylglucoside)	Flavonols	1.65125	362.378	8.50135	up
pmp000589	C24H22O15	Quercetin-7-O-(6''-malonyl)glucoside	Flavonols	1.98073	4522.15	12.1428	up
HJAP064	C25H24O15	Isorhamnetin-3-O-(6''-malonylglucoside)	Flavonoid	1.73746	661.893	9.37045	up
Hmcp001858	C26H28O14	Kaempferol-3-O-arabinoside-7-O-rhamnoside*	Flavonols	1.34504	0.0239027	-5.38669	down
pmp000411	C26H28O14	Genistein-8-C-apiosyl(1→6)glucoside*	Isoflavones	1.4323	0.0155106	-6.0106	down
pmn001667	C30H26O12	Procyanidin B4*	Proanthocyanidins	1.12078	23.9907	4.5844	up
mws0836	C30H26O12	Procyanidin B1*	Proanthocyanidins	1.29662	47.9799	5.58436	up
Hmcp001769	C26H28O15	Quercetin-3-O-rhamnosyl(1→2)arabinoside	Flavonols	1.44116	0.0143918	-6.11861	down
mws0046	C27H32O14	Naringenin-7-O-Neohesperidoside(Naringin)	Dihydroflavone	1.89699	2820.41	11.4617	up
pmp001079	C27H30O15	Luteolin-7-O-neohesperidoside (Lonicerin)*	Flavonoid	2.21202	3.35146e-05	-14.8649	down
Lmnp002413	C27H30O15	Luteolin-6-C-rhamnoside-7-O-glucoside*	Flavonoid carbonoside	1.0381	5.66967	2.50326	up
Lmnp102682	C27H30O15	Hispidulin-8-C-(2''-O-xylosyl)glucoside*	Flavonoid carbonoside	1.16663	0.059322	-4.07529	down
Lmnp202682	C27H30O15	5,7,4'-Trihydroxy-8-methoxyflavone-6-C-[Xylosyl-(1-2)]-glucoside*	Flavonoid carbonoside	1.18097	0.0558605	-4.16203	down
pmp000593	C27H30O15	Luteolin-7-O-rutinoside*	Flavonoid	2.37594	6.84549e-06	-17.1564	down
Lmsp004247	C27H30O15	Isorhamnetin-3-O-arabinoside-7-O-rhamnoside*	Flavonols	1.0775	0.0883521	-3.50059	down
Hmbp001825	C26H28O16	Quercetin-3-O-sambubioside*	Flavonols	1.85478	1976.59	10.9488	up
Lmjp002596	C26H28O16	Quercetin-3-O-xylosyl(1→2)glucoside*	Flavonols	1.92972	3138.3	11.6158	up
Lmnp302744	C28H32O16	5,3',4'-Trihydroxy-7,8-dimethoxyflavone-6-C-[apiosyl-(1-2)]-glucoside*	Flavonoid carbonoside	1.73171	0.00373616	-8.06423	down
Lmtp003677	C27H30O17	Quercetin-3-O-sophoroside (Baimaside)*	Flavonols	1.22012	31.3609	4.9709	up
Zmhn003541	C27H22O18	Gemin D	Tannin	1.05581	0.0999968	-3.32197	down
Lmfn001062	C27H24O18	2,4,6-Tri-O-galloyl-D-glucose*	Tannin	1.24846	0.0837576	-3.57764	down
Lmfn001209	C27H24O18	1,3,6-Tri-O-galloyl-D-glucose*	Tannin	1.08411	0.0877073	-3.51116	down
Lmfn001337	C27H24O18	1,2,3-Tri-O-galloyl-D-glucose*	Tannin	1.0938	0.102278	-3.28943	down
Hmdp001663	C27H24O18	1,2,6-Tri-O-galloyl-D-glucose*	Tannin	2.08991	7.3804e-05	-13.7259	down
Lmhp002800	C28H32O17	2'-Hydoxy,5-methoxyGenistein-4',7-O-diglucoside*	Isoflavones	1.27292	17.3849	4.11976	up
Lmnp002448	C28H32O17	5,7,3',4'-Tetrahydroxy-6-methoxyflavone-8-C-[glucosyl-(1-2)]-glucoside*	Flavonoid carbonoside	1.17026	0.0593504	-4.0746	down
Zmhp003322	C36H36O17	Isovitexin-2''-O-(6'''-p-coumaroyl)glucoside	Flavonoid	1.26331	0.239645	-2.06103	down
Lmsp003881	C33H40O19	Kaempferol-3-O-rutinoside-7-O-rhamnoside*	Flavonols	1.07404	13.5285	3.75793	up
HJAP127	C33H40O20	Quercetin-3-O-(2''-O-Rhamnosyl)rutinoside*	Flavonols	1.49467	127.834	6.99813	up
HJAP119	C34H42O20	Rhamnetin-3-O-Rutinoside-5-O-rhamnoside*	Flavonoid	1.23065	25.1074	4.65004	up
HJAP128	C34H42O20	Isorhamnetin-3-O-rutinoside-7-O-rhamnoside*	Flavonoid	1.24191	26.4392	4.72461	up
pmp001314	C33H40O21	6-Hydroxykaempferol-3-O-rutin-6-O-glucoside*	Flavonols	1.57497	16.8004	4.07042	up
Wmhn001788	C34H26O22	Digalloyl-HHDP-glucose	Tannin	1.24588	0.0599167	-4.0609	down
pmb0662	C37H38O19	Luteolin-6-C-glucoside-7-O-(6''-feruloyl)glucoside	Flavonoid carbonoside	1.15828	0.0645691	-3.95301	down
pmn001535	C34H28O22	1,3,4,6-Tetra-O-Galloyl-D-Glucose*	Tannin	1.8054	0.000607214	-10.6855	down
pmb0677	C39H42O20	Chrysoeriol-6-C-glucoside-4'-O-(6''-sinapoyl)glucoside	Flavonoid carbonoside	1.14526	22.062	4.46349	up
pmn001646	C45H38O18	Procyanidin C1*	Proanthocyanidins	2.22452	41860.7	15.3533	up
pmn001647	C45H38O18	Procyanidin C2*	Proanthocyanidins	1.26579	36.1829	5.17724	up
Lmsp003853	C42H46O23	Quercetin-3-O-(6''-O-p-coumaroyl)sophoroside-7-O-rhamnoside	Flavonols	1.18748	40.6855	5.34644	up
Hmcp001529	C38H48O26	Quercetin-3-O-sophorotrioside-7-O-arabinoside	Flavonols	1.99348	0.000228529	-12.0953	down
Lmsp004090	C43H48O23	Isorhamnetin-3-O-(6''-O-p-coumarol)sophoroside-7-O-rhamnoside	Flavonols	1.59965	416.671	8.70276	up
HJAP123	C40H52O25	Isorhamnetin-3-O-rutinoside-7-O-rutinoside	Flavonoid	1.43888	135.399	7.08108	up
Lmwp004293	C42H46O24	Quercetin-3-O-(2'''-p-coumaroyl)sophoroside-7-O-glucoside	Flavonols	1.36167	71.1592	6.15298	up
Lmdp004461	C43H48O24	Quercetin-3-O-(6''-feruloyl)glucoside-7-O-rutinoside*	Flavonols	1.00254	9.71606	3.28037	up
Cwjp002695	C43H48O24	Luteolin-7-O-(2'''-O-rhamnosyl)sophoroside-5-O-glucoside*	Flavonoid	1.89108	2519	11.2986	up
Lmdp004311	C44H50O25	Quercetin-3-O-(6''-sinapoyl)glucoside-7-O-rutinoside*	Flavonols	1.26269	32.5456	5.02439	up
Lmsp004035	C45H52O25	Isorhamnetin-3-O-(6''-O-sinnapoyl)sophoroside-7-O-rhamnoside	Flavonols	1.42181	73.4027	6.19776	up

## Sheet: LG VS XY
Index	Formula	Compounds	Class	VIP	Fold_Change	LogFC	Type
mws0024	C7H6O5	Gallic acid	Tannin	1.05786	0.0411607	-4.60259	down
pme0309	C8H8O5	3-O-Methylgallic Acid*	Tannin	1.00068	0.0487773	-4.35765	down
mws0789	C15H12O4	Pinocembrin (Dihydrochrysin)	Dihydroflavone	1.79645	0.000133599	-12.8698	down
Lmmp004504	C15H10O6	2'-Hydroxygenistein*	Isoflavones	1.72109	0.000243964	-12.001	down
mws1068	C15H10O6	Kaempferol (3,5,7,4'-Tetrahydroxyflavone)*	Flavonols	1.81567	0.000107714	-13.1805	down
mws1094	C15H12O6	Dihydrokaempferol	Dihydroflavonol	1.21542	0.0183252	-5.77002	down
pme2246	C14H6O8	Ellagic acid	Tannin	1.87173	4.8387e-05	-14.335	down
Hmqn003268	C15H12O7	5,7,3',4',5'-Pentahydroxydihydroflavone*	Dihydroflavone	1.09344	0.0220195	-5.50507	down
Lmmn004912	C16H12O7	Quercetin-3-O-methyl ether*	Flavonols	1.69906	0.000335454	-11.5416	down
mws0032	C15H10O8	Myricetin	Flavonols	1.92181	3.82669e-05	-14.6735	down
mws0744	C15H12O8	Dihydromyricetin (Ampelopsin)	Dihydroflavonol	1.96827	2.12466e-05	-15.5224	down
mws1397	C22H18O10	Epicatechin gallate	Flavanols	1.007	8.87487	3.14973	up
Hmln003405	C20H16O12	4-Rhamnosyl-ellagic acid	Tannin	1.14783	0.0270372	-5.20891	down
pmn001640	C20H18O12	Myricetin-3-O-arabinoside	Flavonols	2.1441	3.1807e-06	-18.2622	down
Lmmn004625	C21H22O11	Dihydrokaempferol-7-O-glucoside*	Flavonols	1.27267	91.5738	6.51686	up
HJN086	C21H22O11	Eriodictyol-3'-O-glucoside*	Dihydroflavone	1.33053	123.67	6.95035	up
Lmpn006208	C22H22O11	8-Methoxykaempferol-7-O-rhamnoside*	Flavonols	1.32037	0.0711238	-3.81352	down
Lmjp003655	C22H22O11	6-C-MethylKaempferol-3-glucoside*	Flavonoid	1.07526	26.3663	4.72062	up
Hmcp002539	C22H22O11	Isorhamnetin-3-O-rhamnoside*	Flavonols	1.42473	19.5808	4.29137	up
Hmdn001667	C20H16O13	Ellagic acid-4-O-glucoside	Tannin	1.01079	0.0602613	-4.05262	down
Lmpp005784	C21H20O12	6-Methoxyquercetin-3-O-Xyloside*	Flavonols	1.5041	0.00202511	-8.94778	down
Lmfn001258	C20H20O13	Maplexin D (2,4-Di-O-Galloyl-1,5-Anhydro-D-Glucitol)	Tannin	1.26532	0.0114233	-6.45187	down
Lmpp003465	C21H20O13	Myricetin-3-O-glucoside	Flavonols	1.2282	0.0158151	-5.98255	down
Wmhn001495	C20H20O14	1,4-Di-O-galloyl-D-glcose*	Tannin	1.24608	0.0133703	-6.22483	down
pmn001526	C20H20O14	1,6-Di-O-Galloyl-D-Glucose*	Tannin	1.20985	0.0182777	-5.77377	down
Lmfn000797	C20H20O14	2,3-Di-O-Galloyl-D-Glucose*	Tannin	1.85752	6.41948e-05	-13.9272	down
pmn001629	C20H20O14	Digalloylglucose*	Tannin	1.84928	8.10794e-05	-13.5903	down
Zmln000668	C19H26O15	Monogalloyl-diglucose	Tannin	1.31814	0.130545	-2.93739	down
pmb1466	C26H22O11	Tricin-4'-O-syringic acid	Flavonoid	1.41076	0.00376858	-8.05176	down
pmn001644	C23H20O14	Quercetin-3-O-(2''-acetyl)glucuronide	Flavonols	1.30125	108.218	6.7578	up
Li512111	C24H24O13	Isorhamnetin-3-O-(6''-acetylglucoside)	Flavonols	1.2346	68.8532	6.10545	up
pmb0746	C27H26O11	Tricin-4'-O-guaiacylglycerol	Flavonoid	1.07411	0.0598075	-4.06353	down
pmp000589	C24H22O15	Quercetin-7-O-(6''-malonyl)glucoside	Flavonols	1.62045	1523.21	10.5729	up
HJAP064	C25H24O15	Isorhamnetin-3-O-(6''-malonylglucoside)	Flavonoid	1.34197	148.133	7.21075	up
Hmcp001858	C26H28O14	Kaempferol-3-O-arabinoside-7-O-rhamnoside*	Flavonols	1.34095	0.00637088	-7.29429	down
pmp000411	C26H28O14	Genistein-8-C-apiosyl(1→6)glucoside*	Isoflavones	1.30974	0.00821212	-6.92803	down
Hmcp001769	C26H28O15	Quercetin-3-O-rhamnosyl(1→2)arabinoside	Flavonols	1.10153	0.0355857	-4.81256	down
mws0046	C27H32O14	Naringenin-7-O-Neohesperidoside(Naringin)	Dihydroflavone	1.70837	3382.44	11.7239	up
Lmyp004318	C30H26O13	Kaempferol-3-O-(6''-p-Coumaroyl)galactoside*	Flavonoid	1.00921	0.0499769	-4.32259	down
Lmyp004407	C30H26O13	Kaempferol-3-O-(2''-p-Coumaroyl)galactoside*	Flavonoid	1.00653	0.0521313	-4.26171	down
pmp001079	C27H30O15	Luteolin-7-O-neohesperidoside (Lonicerin)*	Flavonoid	1.50953	0.0327065	-4.93428	down
pmp000593	C27H30O15	Luteolin-7-O-rutinoside*	Flavonoid	2.07888	6.84549e-06	-17.1564	down
Lmjp002596	C26H28O16	Quercetin-3-O-xylosyl(1→2)glucoside*	Flavonols	1.20665	3261.11	11.6711	up
Lmnp302744	C28H32O16	5,3',4'-Trihydroxy-7,8-dimethoxyflavone-6-C-[apiosyl-(1-2)]-glucoside*	Flavonoid carbonoside	1.21262	0.0174644	-5.83944	down
Lmtp003677	C27H30O17	Quercetin-3-O-sophoroside (Baimaside)*	Flavonols	1.40363	209.535	7.71105	up
Zmhn003541	C27H22O18	Gemin D	Tannin	1.30145	0.00948987	-6.7194	down
Lmfn001062	C27H24O18	2,4,6-Tri-O-galloyl-D-glucose*	Tannin	1.87152	6.4882e-05	-13.9118	down
Lmfn001209	C27H24O18	1,3,6-Tri-O-galloyl-D-glucose*	Tannin	1.87567	6.05521e-05	-14.0115	down
Lmfn001337	C27H24O18	1,2,3-Tri-O-galloyl-D-glucose*	Tannin	1.22877	0.0165972	-5.91292	down
Hmdp001663	C27H24O18	1,2,6-Tri-O-galloyl-D-glucose*	Tannin	1.82871	7.3804e-05	-13.7259	down
Lmhp002800	C28H32O17	2'-Hydoxy,5-methoxyGenistein-4',7-O-diglucoside*	Isoflavones	1.28693	49.486	5.62895	up
Lmnp002448	C28H32O17	5,7,3',4'-Tetrahydroxy-6-methoxyflavone-8-C-[glucosyl-(1-2)]-glucoside*	Flavonoid carbonoside	2.08868	6.14153e-06	-17.313	down
Hmcp001628	C29H34O18	Limocitrin-3,7-di-O-glucoside*	Flavonoid	1.0943	0.036453	-4.77782	down
Hmcp001579	C29H34O18	Limocitrin-3-O-sophoroside*	Flavonoid	1.09495	0.0359799	-4.79666	down
Zmhp003322	C36H36O17	Isovitexin-2''-O-(6'''-p-coumaroyl)glucoside	Flavonoid	1.57113	0.00101341	-9.94657	down
HJAP127	C33H40O20	Quercetin-3-O-(2''-O-Rhamnosyl)rutinoside*	Flavonols	1.32294	130.639	7.02945	up
HJAP119	C34H42O20	Rhamnetin-3-O-Rutinoside-5-O-rhamnoside*	Flavonoid	1.01792	18.4376	4.20458	up
HJAP128	C34H42O20	Isorhamnetin-3-O-rutinoside-7-O-rhamnoside*	Flavonoid	1.03999	19.7976	4.30725	up
pmp001314	C33H40O21	6-Hydroxykaempferol-3-O-rutin-6-O-glucoside*	Flavonols	1.50462	30.9567	4.95218	up
Wmhn001788	C34H26O22	Digalloyl-HHDP-glucose	Tannin	1.81494	0.000107061	-13.1893	down
pmb0662	C37H38O19	Luteolin-6-C-glucoside-7-O-(6''-feruloyl)glucoside	Flavonoid carbonoside	1.0231	0.0554581	-4.17246	down
pmn001534	C34H28O22	1,2,3,6-Tetra-O-Galloyl-D-Glucose*	Tannin	1.1541	0.022678	-5.46256	down
pmn001535	C34H28O22	1,3,4,6-Tetra-O-Galloyl-D-Glucose*	Tannin	1.57901	0.000607214	-10.6855	down
pmn001646	C45H38O18	Procyanidin C1*	Proanthocyanidins	1.7185	3797.89	11.891	up
Lmmp001550	C45H38O21	Gallocatechin-gallocatechin-gallocatechin	Proanthocyanidins	1.07322	0.0449119	-4.47676	down
Hmcp001529	C38H48O26	Quercetin-3-O-sophorotrioside-7-O-arabinoside	Flavonols	1.74409	0.000228529	-12.0953	down
Lmsp004090	C43H48O23	Isorhamnetin-3-O-(6''-O-p-coumarol)sophoroside-7-O-rhamnoside	Flavonols	1.1238	32.1912	5.00859	up
HJAP123	C40H52O25	Isorhamnetin-3-O-rutinoside-7-O-rutinoside	Flavonoid	1.32398	123.467	6.94798	up
Lmwp004293	C42H46O24	Quercetin-3-O-(2'''-p-coumaroyl)sophoroside-7-O-glucoside	Flavonols	1.36405	105.085	6.71541	up
Cwjp002695	C43H48O24	Luteolin-7-O-(2'''-O-rhamnosyl)sophoroside-5-O-glucoside*	Flavonoid	1.5423	713.222	9.47821	up
Lmdp004311	C44H50O25	Quercetin-3-O-(6''-sinapoyl)glucoside-7-O-rutinoside*	Flavonols	1.02404	18.4853	4.2083	up
Lmsp004035	C45H52O25	Isorhamnetin-3-O-(6''-O-sinnapoyl)sophoroside-7-O-rhamnoside	Flavonols	1.04577	20.452	4.35417	up

## Sheet: LG VS ZR
Index	Formula	Compounds	Class	VIP	Fold_Change	LogFC	Type
Lmmp004504	C15H10O6	2'-Hydroxygenistein*	Isoflavones	1.77169	0.000243964	-12.001	down
mws1068	C15H10O6	Kaempferol (3,5,7,4'-Tetrahydroxyflavone)*	Flavonols	1.2262	0.03163	-4.98256	down
mws1094	C15H12O6	Dihydrokaempferol	Dihydroflavonol	1.14065	0.0358998	-4.79988	down
pme2246	C14H6O8	Ellagic acid	Tannin	1.92687	4.8387e-05	-14.335	down
pme2954	C15H10O7	Quercetin	Flavonols	1.78419	0.000242457	-12.01	down
Lmmn004912	C16H12O7	Quercetin-3-O-methyl ether*	Flavonols	1.74904	0.000335454	-11.5416	down
mws0032	C15H10O8	Myricetin	Flavonols	1.97839	3.82669e-05	-14.6735	down
mws1002	C17H14O8	Syringetin	Flavonoid	1.03931	0.0623519	-4.00342	down
pme0321	C21H20O10	Kaempferol-7-O-rhamnoside*	Flavonols	1.19165	0.0196961	-5.66594	down
pmn001640	C20H18O12	Myricetin-3-O-arabinoside	Flavonols	1.59216	0.00335228	-8.22064	down
Lmmn004625	C21H22O11	Dihydrokaempferol-7-O-glucoside*	Flavonols	1.23621	52.7517	5.72115	up
HJN086	C21H22O11	Eriodictyol-3'-O-glucoside*	Dihydroflavone	1.27799	64.2576	6.0058	up
Lmpn006208	C22H22O11	8-Methoxykaempferol-7-O-rhamnoside*	Flavonols	1.77995	0.000260163	-11.9083	down
Hmcp002539	C22H22O11	Isorhamnetin-3-O-rhamnoside*	Flavonols	1.41191	10.4045	3.37913	up
Lmmp004257	C22H22O11	6-C-Methylquercetin-3-O-rhamnoside*	Flavonols	1.12143	0.0320959	-4.96147	down
Lmpp005784	C21H20O12	6-Methoxyquercetin-3-O-Xyloside*	Flavonols	1.06917	0.0517091	-4.27344	down
pmp001309	C21H20O12	6-Hydroxykaempferol-7-O-glucoside*	Flavonols	1.05492	18.1269	4.18006	up
Lmfn001258	C20H20O13	Maplexin D (2,4-Di-O-Galloyl-1,5-Anhydro-D-Glucitol)	Tannin	1.89437	4.37558e-05	-14.4802	down
Wmhn001495	C20H20O14	1,4-Di-O-galloyl-D-glcose*	Tannin	1.14838	0.0311048	-5.00672	down
pmn001526	C20H20O14	1,6-Di-O-Galloyl-D-Glucose*	Tannin	1.14167	0.0338678	-4.88394	down
Lmfn000797	C20H20O14	2,3-Di-O-Galloyl-D-Glucose*	Tannin	1.91216	6.41948e-05	-13.9272	down
Zmln000668	C19H26O15	Monogalloyl-diglucose	Tannin	1.86558	0.000110993	-13.1372	down
pmb1466	C26H22O11	Tricin-4'-O-syringic acid	Flavonoid	1.45231	0.00376858	-8.05176	down
HJAP064	C25H24O15	Isorhamnetin-3-O-(6''-malonylglucoside)	Flavonoid	1.12699	26.6091	4.73385	up
Hmcp001858	C26H28O14	Kaempferol-3-O-arabinoside-7-O-rhamnoside*	Flavonols	1.32287	0.00949447	-6.7187	down
pmp000411	C26H28O14	Genistein-8-C-apiosyl(1→6)glucoside*	Isoflavones	1.30799	0.0106906	-6.54751	down
Hmcp001769	C26H28O15	Quercetin-3-O-rhamnosyl(1→2)arabinoside	Flavonols	1.15247	0.0318457	-4.97276	down
mws0046	C27H32O14	Naringenin-7-O-Neohesperidoside(Naringin)	Dihydroflavone	1.78182	3870.33	11.9182	up
pmp001079	C27H30O15	Luteolin-7-O-neohesperidoside (Lonicerin)*	Flavonoid	1.99248	3.35146e-05	-14.8649	down
pmp000593	C27H30O15	Luteolin-7-O-rutinoside*	Flavonoid	2.14014	6.84549e-06	-17.1564	down
Hmbp001825	C26H28O16	Quercetin-3-O-sambubioside*	Flavonols	1.88903	10484.4	13.356	up
Lmjp002596	C26H28O16	Quercetin-3-O-xylosyl(1→2)glucoside*	Flavonols	1.89595	11429.6	13.4805	up
Lmdp004267	C30H26O14	Quercetin-3-O-(6''-p-Coumaroyl)glucoside*	Flavonols	1.75821	0.000268299	-11.8639	down
pmb0711	C27H30O16	Quercetin-7-O-rutinoside*	Flavonols	1.04771	17.3256	4.11483	up
Lmsp004166	C27H30O16	Quercetin-3-O-glucoside-7-O-rhamnoside*	Flavonols	1.03615	16.2928	4.02616	up
Lmmp003091	C27H30O16	Quercetin-3-O-(4''-O-glucosyl)rhamnoside*	Flavonols	1.03522	16.1684	4.0151	up
mws0036	C28H34O15	Hesperetin-7-O-rutinoside (Hesperidin)*	Dihydroflavone	1.09417	0.0825795	-3.59807	down
Lmtp003677	C27H30O17	Quercetin-3-O-sophoroside (Baimaside)*	Flavonols	1.20771	40.8326	5.35165	up
Zmhn003541	C27H22O18	Gemin D	Tannin	1.2515	0.0174474	-5.84084	down
Lmfn001062	C27H24O18	2,4,6-Tri-O-galloyl-D-glucose*	Tannin	1.5956	0.0112702	-6.47134	down
Lmfn001209	C27H24O18	1,3,6-Tri-O-galloyl-D-glucose*	Tannin	1.34944	0.0150764	-6.05157	down
Lmfn001337	C27H24O18	1,2,3-Tri-O-galloyl-D-glucose*	Tannin	1.24157	0.0187669	-5.73567	down
Hmdp001663	C27H24O18	1,2,6-Tri-O-galloyl-D-glucose*	Tannin	1.88262	7.3804e-05	-13.7259	down
Lmhp002800	C28H32O17	2'-Hydoxy,5-methoxyGenistein-4',7-O-diglucoside*	Isoflavones	1.43653	101.335	6.66299	up
Lmnp002448	C28H32O17	5,7,3',4'-Tetrahydroxy-6-methoxyflavone-8-C-[glucosyl-(1-2)]-glucoside*	Flavonoid carbonoside	1.05065	0.0563003	-4.15071	down
Zmhp003322	C36H36O17	Isovitexin-2''-O-(6'''-p-coumaroyl)glucoside	Flavonoid	1.61737	0.00101341	-9.94657	down
HJAP127	C33H40O20	Quercetin-3-O-(2''-O-Rhamnosyl)rutinoside*	Flavonols	1.4153	179.727	7.48966	up
HJAP119	C34H42O20	Rhamnetin-3-O-Rutinoside-5-O-rhamnoside*	Flavonoid	1.04982	17.5452	4.133	up
HJAP128	C34H42O20	Isorhamnetin-3-O-rutinoside-7-O-rhamnoside*	Flavonoid	1.05977	18.7273	4.22707	up
pmp001314	C33H40O21	6-Hydroxykaempferol-3-O-rutin-6-O-glucoside*	Flavonols	1.68079	83.5052	6.38379	up
Wmhn001788	C34H26O22	Digalloyl-HHDP-glucose	Tannin	1.86837	0.000107061	-13.1893	down
pmb0662	C37H38O19	Luteolin-6-C-glucoside-7-O-(6''-feruloyl)glucoside	Flavonoid carbonoside	1.1579	0.0301423	-5.05207	down
pmn001534	C34H28O22	1,2,3,6-Tetra-O-Galloyl-D-Glucose*	Tannin	1.17282	0.0251517	-5.3132	down
pmn001535	C34H28O22	1,3,4,6-Tetra-O-Galloyl-D-Glucose*	Tannin	1.62534	0.000607214	-10.6855	down
pmb0677	C39H42O20	Chrysoeriol-6-C-glucoside-4'-O-(6''-sinapoyl)glucoside	Flavonoid carbonoside	1.67289	0.000437924	-11.157	down
pmn001646	C45H38O18	Procyanidin C1*	Proanthocyanidins	1.68501	1645.94	10.6847	up
Hmcp001529	C38H48O26	Quercetin-3-O-sophorotrioside-7-O-arabinoside	Flavonols	1.79543	0.000228529	-12.0953	down
Lmsp004090	C43H48O23	Isorhamnetin-3-O-(6''-O-p-coumarol)sophoroside-7-O-rhamnoside	Flavonols	1.20787	44.8373	5.48663	up
HJAP123	C40H52O25	Isorhamnetin-3-O-rutinoside-7-O-rutinoside	Flavonoid	1.32033	90.832	6.50513	up
Lmwp004293	C42H46O24	Quercetin-3-O-(2'''-p-coumaroyl)sophoroside-7-O-glucoside	Flavonols	1.48454	179.82	7.49041	up
Cwjp002695	C43H48O24	Luteolin-7-O-(2'''-O-rhamnosyl)sophoroside-5-O-glucoside*	Flavonoid	1.63671	1067.96	10.0606	up
Lmdp004311	C44H50O25	Quercetin-3-O-(6''-sinapoyl)glucoside-7-O-rutinoside*	Flavonols	1.13686	28.279	4.82166	up
Lmsp004035	C45H52O25	Isorhamnetin-3-O-(6''-O-sinnapoyl)sophoroside-7-O-rhamnoside	Flavonols	1.0678	19.4604	4.28247	up

## Sheet: LG VS ZY
Index	Formula	Compounds	Class	VIP	Fold_Change	LogFC	Type
pme0309	C8H8O5	3-O-Methylgallic Acid*	Tannin	1.0272	0.034141	-4.87235	down
HJN037	C8H8O5	4-O-Methylgallic Acid*	Tannin	1.00558	0.0395213	-4.66123	down
Lmmp004504	C15H10O6	2'-Hydroxygenistein*	Isoflavones	1.65719	0.000243964	-12.001	down
mws1068	C15H10O6	Kaempferol (3,5,7,4'-Tetrahydroxyflavone)*	Flavonols	1.74844	0.000107714	-13.1805	down
mws1094	C15H12O6	Dihydrokaempferol	Dihydroflavonol	1.14351	0.0242084	-5.36835	down
pme2246	C14H6O8	Ellagic acid	Tannin	1.80261	4.8387e-05	-14.335	down
pme2954	C15H10O7	Quercetin	Flavonols	1.66912	0.000242457	-12.01	down
Hmqn003268	C15H12O7	5,7,3',4',5'-Pentahydroxydihydroflavone*	Dihydroflavone	1.03801	0.0242172	-5.36783	down
Lmmn004912	C16H12O7	Quercetin-3-O-methyl ether*	Flavonols	1.63606	0.000335454	-11.5416	down
mws0032	C15H10O8	Myricetin	Flavonols	1.85066	3.82669e-05	-14.6735	down
mws1002	C17H14O8	Syringetin	Flavonoid	1.81126	5.89558e-05	-14.05	down
pme0321	C21H20O10	Kaempferol-7-O-rhamnoside*	Flavonols	1.03483	0.0321262	-4.96011	down
pmn001640	C20H18O12	Myricetin-3-O-arabinoside	Flavonols	2.06472	3.1807e-06	-18.2622	down
Lmmn004625	C21H22O11	Dihydrokaempferol-7-O-glucoside*	Flavonols	1.10436	36.4829	5.18915	up
HJN086	C21H22O11	Eriodictyol-3'-O-glucoside*	Dihydroflavone	1.15907	49.7859	5.63767	up
mws0351	C22H18O11	Gallate catechin gallate*	Flavanols	1.64828	0.000315432	-11.6304	down
mws0034	C22H18O11	Epigallocatechin-3-gallate*	Flavanols	1.61439	0.000434084	-11.1697	down
Lmpn006208	C22H22O11	8-Methoxykaempferol-7-O-rhamnoside*	Flavonols	1.66508	0.000260163	-11.9083	down
Hmcp002539	C22H22O11	Isorhamnetin-3-O-rhamnoside*	Flavonols	1.37593	16.0744	4.00669	up
Lmpp005784	C21H20O12	6-Methoxyquercetin-3-O-Xyloside*	Flavonols	1.27539	0.00806323	-6.95443	down
Lmfn001258	C20H20O13	Maplexin D (2,4-Di-O-Galloyl-1,5-Anhydro-D-Glucitol)	Tannin	1.77189	4.37558e-05	-14.4802	down
Lmpp003465	C21H20O13	Myricetin-3-O-glucoside	Flavonols	1.01082	0.0475921	-4.39313	down
Wmhn001495	C20H20O14	1,4-Di-O-galloyl-D-glcose*	Tannin	1.12262	0.022766	-5.45698	down
pmn001526	C20H20O14	1,6-Di-O-Galloyl-D-Glucose*	Tannin	1.07703	0.0317927	-4.97516	down
Lmfn000797	C20H20O14	2,3-Di-O-Galloyl-D-Glucose*	Tannin	1.78867	6.41948e-05	-13.9272	down
pmb1466	C26H22O11	Tricin-4'-O-syringic acid	Flavonoid	1.35864	0.00376858	-8.05176	down
pmn001644	C23H20O14	Quercetin-3-O-(2''-acetyl)glucuronide	Flavonols	1.27146	118.073	6.88353	up
Li512111	C24H24O13	Isorhamnetin-3-O-(6''-acetylglucoside)	Flavonols	1.22044	87.4613	6.45057	up
pmb0746	C27H26O11	Tricin-4'-O-guaiacylglycerol	Flavonoid	1.61443	0.000428762	-11.1875	down
pmp000589	C24H22O15	Quercetin-7-O-(6''-malonyl)glucoside	Flavonols	1.63651	3193.26	11.6408	up
HJAP064	C25H24O15	Isorhamnetin-3-O-(6''-malonylglucoside)	Flavonoid	1.31516	175.305	7.45372	up
Hmcp001858	C26H28O14	Kaempferol-3-O-arabinoside-7-O-rhamnoside*	Flavonols	1.17625	0.0146762	-6.09037	down
pmp000411	C26H28O14	Genistein-8-C-apiosyl(1→6)glucoside*	Isoflavones	1.23038	0.010213	-6.61345	down
mws0836	C30H26O12	Procyanidin B1*	Proanthocyanidins	1.0463	25.4556	4.66991	up
mws0046	C27H32O14	Naringenin-7-O-Neohesperidoside(Naringin)	Dihydroflavone	1.72233	6661.93	12.7017	up
mws1290	C30H26O13	Kaempferol-3-O-(6''-p-coumaroyl)glucoside (Tiliroside)*	Flavonols	1.08795	0.0256876	-5.28279	down
Lmyp004318	C30H26O13	Kaempferol-3-O-(6''-p-Coumaroyl)galactoside*	Flavonoid	1.05648	0.0294289	-5.08662	down
Lmyp004407	C30H26O13	Kaempferol-3-O-(2''-p-Coumaroyl)galactoside*	Flavonoid	1.05851	0.0300382	-5.05706	down
Hmjn004446	C30H26O13	Luteolin-7-O-(6''-caffeoyl)rhamnoside*	Flavonoid	1.06494	0.0292105	-5.09737	down
pmp001079	C27H30O15	Luteolin-7-O-neohesperidoside (Lonicerin)*	Flavonoid	1.86393	3.35146e-05	-14.8649	down
pmp000593	C27H30O15	Luteolin-7-O-rutinoside*	Flavonoid	2.00206	6.84549e-06	-17.1564	down
mws0791	C28H34O14	Poncirin (Isosakuranetin-7-O-neohesperidoside)	Dihydroflavone	1.05056	0.0346445	-4.85123	down
Hmbp001825	C26H28O16	Quercetin-3-O-sambubioside*	Flavonols	1.77199	11434.3	13.4811	up
Lmjp002596	C26H28O16	Quercetin-3-O-xylosyl(1→2)glucoside*	Flavonols	1.75801	9601.15	13.229	up
Lmnp302744	C28H32O16	5,3',4'-Trihydroxy-7,8-dimethoxyflavone-6-C-[apiosyl-(1-2)]-glucoside*	Flavonoid carbonoside	1.30011	0.00676173	-7.20839	down
Lmtp003677	C27H30O17	Quercetin-3-O-sophoroside (Baimaside)*	Flavonols	1.14849	46.6074	5.54249	up
Zmhn003541	C27H22O18	Gemin D	Tannin	1.07684	0.0314977	-4.98861	down
Lmfn001062	C27H24O18	2,4,6-Tri-O-galloyl-D-glucose*	Tannin	1.80239	6.4882e-05	-13.9118	down
Lmfn001209	C27H24O18	1,3,6-Tri-O-galloyl-D-glucose*	Tannin	1.51061	0.00882267	-6.82457	down
Lmfn001337	C27H24O18	1,2,3-Tri-O-galloyl-D-glucose*	Tannin	1.1753	0.0165795	-5.91446	down
Hmdp001663	C27H24O18	1,2,6-Tri-O-galloyl-D-glucose*	Tannin	1.7613	7.3804e-05	-13.7259	down
Lmhp002800	C28H32O17	2'-Hydoxy,5-methoxyGenistein-4',7-O-diglucoside*	Isoflavones	1.17508	31.3275	4.96936	up
Lmnp002448	C28H32O17	5,7,3',4'-Tetrahydroxy-6-methoxyflavone-8-C-[glucosyl-(1-2)]-glucoside*	Flavonoid carbonoside	2.0115	6.14153e-06	-17.313	down
Hmcp001628	C29H34O18	Limocitrin-3,7-di-O-glucoside*	Flavonoid	1.16844	0.0172082	-5.86076	down
Hmcp001579	C29H34O18	Limocitrin-3-O-sophoroside*	Flavonoid	1.15923	0.0181914	-5.7806	down
Zmhp003322	C36H36O17	Isovitexin-2''-O-(6'''-p-coumaroyl)glucoside	Flavonoid	1.51298	0.00101341	-9.94657	down
HJAP127	C33H40O20	Quercetin-3-O-(2''-O-Rhamnosyl)rutinoside*	Flavonols	1.37407	267.801	8.06502	up
HJAP119	C34H42O20	Rhamnetin-3-O-Rutinoside-5-O-rhamnoside*	Flavonoid	1.04997	26.3805	4.7214	up
HJAP128	C34H42O20	Isorhamnetin-3-O-rutinoside-7-O-rhamnoside*	Flavonoid	1.06609	28.7456	4.84527	up
pmp001314	C33H40O21	6-Hydroxykaempferol-3-O-rutin-6-O-glucoside*	Flavonols	1.4682	34.9468	5.12709	up
Wmhn001788	C34H26O22	Digalloyl-HHDP-glucose	Tannin	1.74778	0.000107061	-13.1893	down
pmb0662	C37H38O19	Luteolin-6-C-glucoside-7-O-(6''-feruloyl)glucoside	Flavonoid carbonoside	1.01166	0.0468354	-4.41626	down
pmn001534	C34H28O22	1,2,3,6-Tetra-O-Galloyl-D-Glucose*	Tannin	1.83053	4.37615e-05	-14.48	down
pmn001535	C34H28O22	1,3,4,6-Tetra-O-Galloyl-D-Glucose*	Tannin	1.52018	0.000607214	-10.6855	down
pmn001646	C45H38O18	Procyanidin C1*	Proanthocyanidins	1.72535	6921	12.7568	up
Lmmp001550	C45H38O21	Gallocatechin-gallocatechin-gallocatechin	Proanthocyanidins	1.03524	0.0409232	-4.61094	down
Lmsp003853	C42H46O23	Quercetin-3-O-(6''-O-p-coumaroyl)sophoroside-7-O-rhamnoside	Flavonols	1.17337	58.4683	5.86958	up
Hmcp001529	C38H48O26	Quercetin-3-O-sophorotrioside-7-O-arabinoside	Flavonols	1.67953	0.000228529	-12.0953	down
Lmsp004090	C43H48O23	Isorhamnetin-3-O-(6''-O-p-coumarol)sophoroside-7-O-rhamnoside	Flavonols	1.3297	185.14	7.53247	up
HJAP123	C40H52O25	Isorhamnetin-3-O-rutinoside-7-O-rutinoside	Flavonoid	1.33466	189.246	7.56412	up
Lmwp004293	C42H46O24	Quercetin-3-O-(2'''-p-coumaroyl)sophoroside-7-O-glucoside	Flavonols	1.4074	206.254	7.68828	up
Cwjp002695	C43H48O24	Luteolin-7-O-(2'''-O-rhamnosyl)sophoroside-5-O-glucoside*	Flavonoid	1.57861	1787.81	10.804	up
Lmdp004311	C44H50O25	Quercetin-3-O-(6''-sinapoyl)glucoside-7-O-rutinoside*	Flavonols	1.13646	45.4052	5.50479	up
Lmsp004035	C45H52O25	Isorhamnetin-3-O-(6''-O-sinnapoyl)sophoroside-7-O-rhamnoside	Flavonols	1.16274	54.5967	5.77074	up

## Sheet: ZR VS XY
Index	Formula	Compounds	Class	VIP	Fold_Change	LogFC	Type
mws0789	C15H12O4	Pinocembrin (Dihydrochrysin)	Dihydroflavone	2.96383	0.000187284	-12.3825	down
mws1068	C15H10O6	Kaempferol (3,5,7,4'-Tetrahydroxyflavone)*	Flavonols	1.72287	0.00340544	-8.19794	down
pmp001127	C16H12O6	Chrysoeriol*	Flavonoid	1.27877	0.188512	-2.40727	down
Zmhp003514	C16H12O6	6,7,8-Tetrahydroxy-5-methoxyflavone*	Flavonoid	1.22142	0.207353	-2.26984	down
pme2954	C15H10O7	Quercetin	Flavonols	1.92017	1912.36	10.9011	up
mws1033	C16H14O6	Homoeriodictyol*	Dihydroflavone	1.42676	0.137202	-2.86563	down
mws0463	C16H14O6	Hesperetin*	Dihydroflavone	1.44186	0.131138	-2.93084	down
mws0044	C15H12O7	Dihydroquercetin(Taxifolin)*	Dihydroflavonol	1.07157	4.32447	2.11252	up
Hmqn003268	C15H12O7	5,7,3',4',5'-Pentahydroxydihydroflavone*	Dihydroflavone	1.13659	0.229835	-2.12133	down
mws0744	C15H12O8	Dihydromyricetin (Ampelopsin)	Dihydroflavonol	3.01734	0.000144492	-12.7567	down
Hmln000873	C13H16O10	2-O-Galloyl-D-glucose*	Tannin	1.06877	0.318955	-1.64858	down
mws0055	C20H20O7	Tangeretin	Flavonols	1.2498	14.9088	3.89809	up
mws0043	C21H22O8	Nobiletin (5,6,7,8,3',4'-Hexamethoxyflavone)	Flavonoid	1.26498	29.9107	4.90259	up
pme0321	C21H20O10	Kaempferol-7-O-rhamnoside*	Flavonols	1.06688	4.19585	2.06896	up
mws1397	C22H18O10	Epicatechin gallate	Flavanols	1.01872	2.85848	1.51525	up
pmn001640	C20H18O12	Myricetin-3-O-arabinoside	Flavonols	1.89714	0.000948817	-10.0416	down
Lmtn002796	C21H22O11	Aromadendrin-7-O-glucoside*	Flavonoid	1.35172	5.93816	2.57001	up
mws0351	C22H18O11	Gallate catechin gallate*	Flavanols	1.7855	0.0892805	-3.48551	down
mws0034	C22H18O11	Epigallocatechin-3-gallate*	Flavanols	1.42173	0.100224	-3.3187	down
Lmpn006208	C22H22O11	8-Methoxykaempferol-7-O-rhamnoside*	Flavonols	1.01424	273.381	8.09477	up
Lmmp004257	C22H22O11	6-C-Methylquercetin-3-O-rhamnoside*	Flavonols	1.43326	8.65749	3.11395	up
Lmpp005784	C21H20O12	6-Methoxyquercetin-3-O-Xyloside*	Flavonols	1.82719	0.0391635	-4.67435	down
mws0056	C21H20O12	Myricetin-3-O-rhamnoside (Myricitrin)*	Flavonols	1.00318	10.8951	3.44561	up
Lmzp002365	C22H24O11	Hesperetin-7-O-glucoside	Flavonoid	1.1909	4.49976	2.16985	up
Lmfn001258	C20H20O13	Maplexin D (2,4-Di-O-Galloyl-1,5-Anhydro-D-Glucitol)	Tannin	1.68014	261.07	8.02829	up
Lmpp003465	C21H20O13	Myricetin-3-O-glucoside	Flavonols	1.47985	0.118896	-3.07222	down
pmn001629	C20H20O14	Digalloylglucose*	Tannin	3.10072	9.01963e-05	-13.4366	down
Zmln000668	C19H26O15	Monogalloyl-diglucose	Tannin	1.11926	1176.15	10.1999	up
Hmcp002187	C23H24O13	Limocitrin-3-O-galactoside*	Flavonoid	1.31716	0.185148	-2.43325	down
HJAP006	C23H24O13	Syringetin-7-O-glucoside*	Flavonoid	1.31162	0.188306	-2.40885	down
pmn001644	C23H20O14	Quercetin-3-O-(2''-acetyl)glucuronide	Flavonols	1.5544	11.9038	3.57335	up
Li512111	C24H24O13	Isorhamnetin-3-O-(6''-acetylglucoside)	Flavonols	1.47625	8.75538	3.13017	up
pmb0746	C27H26O11	Tricin-4'-O-guaiacylglycerol	Flavonoid	1.08152	0.451101	-1.14848	down
pmp000589	C24H22O15	Quercetin-7-O-(6''-malonyl)glucoside	Flavonols	2.73096	1523.21	10.5729	up
HJAP064	C25H24O15	Isorhamnetin-3-O-(6''-malonylglucoside)	Flavonoid	1.29014	5.56701	2.4769	up
pmp001079	C27H30O15	Luteolin-7-O-neohesperidoside (Lonicerin)*	Flavonoid	1.10639	975.889	9.93057	up
Hmbp001825	C26H28O16	Quercetin-3-O-sambubioside*	Flavonols	2.24248	0.140357	-2.83283	down
Lmtp004044	C26H28O16	Quercetin-3-O-apiosyl(1→2)galactoside*	Flavonols	1.05668	0.306548	-1.70581	down
Lmjp002596	C26H28O16	Quercetin-3-O-xylosyl(1→2)glucoside*	Flavonols	1.43129	0.285323	-1.80933	down
Lmdp004267	C30H26O14	Quercetin-3-O-(6''-p-Coumaroyl)glucoside*	Flavonols	2.6097	766.178	9.58154	up
Hmpp002612	C27H30O16	Luteolin-7-O-gentiobioside*	Flavonoid	1.48199	0.118326	-3.07916	down
Lmnp302744	C28H32O16	5,3',4'-Trihydroxy-7,8-dimethoxyflavone-6-C-[apiosyl-(1-2)]-glucoside*	Flavonoid carbonoside	1.38338	0.152835	-2.70996	down
Lmsp003729	C27H30O17	Myricetin-3-O-rutinoside*	Flavonols	1.60557	0.0822156	-3.60444	down
Lmtp003677	C27H30O17	Quercetin-3-O-sophoroside (Baimaside)*	Flavonols	1.27429	5.13155	2.35939	up
Lmfn001209	C27H24O18	1,3,6-Tri-O-galloyl-D-glucose*	Tannin	1.68039	0.00401636	-7.95989	down
Hmcp001578	C28H32O17	Isorhamnetin-3,7-O-diglucoside*	Flavonols	1.05923	3.34691	1.74283	up
Lmsp003252	C28H32O17	Isorhamnetin-3-O-sophoroside*	Flavonols	1.05294	3.16119	1.66047	up
Lmnp002448	C28H32O17	5,7,3',4'-Tetrahydroxy-6-methoxyflavone-8-C-[glucosyl-(1-2)]-glucoside*	Flavonoid carbonoside	3.06918	0.000109085	-13.1623	down
Lmsp004749	C29H34O17	Syringetin-3-O-rutinoside	Flavonoid	1.18238	0.257427	-1.95777	down
Hmcp001628	C29H34O18	Limocitrin-3,7-di-O-glucoside*	Flavonoid	1.22111	0.23272	-2.10333	down
Hmcp001579	C29H34O18	Limocitrin-3-O-sophoroside*	Flavonoid	1.2619	0.212449	-2.23481	down
pmp001314	C33H40O21	6-Hydroxykaempferol-3-O-rutin-6-O-glucoside*	Flavonols	1.00181	0.370716	-1.43161	down
HJAP126	C35H44O22	Syringetin-3-O-rutinoside-7-O-glucoside	Flavonoid	1.227	0.230477	-2.11731	down
pmb0677	C39H42O20	Chrysoeriol-6-C-glucoside-4'-O-(6''-sinapoyl)glucoside	Flavonoid carbonoside	2.93601	4540.11	12.1485	up
pmn001647	C45H38O18	Procyanidin C2*	Proanthocyanidins	1.03457	3.4256	1.77636	up
Lmsp003853	C42H46O23	Quercetin-3-O-(6''-O-p-coumaroyl)sophoroside-7-O-rhamnoside	Flavonols	1.0969	0.290962	-1.7811	down
Lmsp004004	C44H50O24	Kaempferol-3-O-(6''-O-sinnapoyl)sophoroside-7-O-rhamnoside	Flavonols	1.23689	0.223984	-2.15853	down
Lmsp003824	C44H50O25	Quercetin-3-O-(6''-O-sinnapoyl)sophoroside-7-O-rhamnoside*	Flavonols	1.10189	0.298798	-1.74276	down

## Sheet: ZR VS ZY
Index	Formula	Compounds	Class	VIP	Fold_Change	LogFC	Type
mws1068	C15H10O6	Kaempferol (3,5,7,4'-Tetrahydroxyflavone)*	Flavonols	1.71968	0.00340544	-8.19794	down
mws0054	C15H14O6	Catechin*	Flavanols	1.05336	3.17121	1.66503	up
Hmqn003268	C15H12O7	5,7,3',4',5'-Pentahydroxydihydroflavone*	Dihydroflavone	1.10115	0.252774	-1.98408	down
mws1002	C17H14O8	Syringetin	Flavonoid	2.64424	0.000945534	-10.0466	down
mws0055	C20H20O7	Tangeretin	Flavonols	1.04392	4.26462	2.09242	up
mws0043	C21H22O8	Nobiletin (5,6,7,8,3',4'-Hexamethoxyflavone)	Flavonoid	1.19217	6.40302	2.67875	up
pmn001640	C20H18O12	Myricetin-3-O-arabinoside	Flavonols	1.88581	0.000948817	-10.0416	down
mws0351	C22H18O11	Gallate catechin gallate*	Flavanols	3.12082	5.66369e-05	-14.1079	down
mws0034	C22H18O11	Epigallocatechin-3-gallate*	Flavanols	3.09285	5.90545e-05	-14.0476	down
Lmmp004257	C22H22O11	6-C-Methylquercetin-3-O-rhamnoside*	Flavonols	1.30094	5.33543	2.41561	up
Lmpp005784	C21H20O12	6-Methoxyquercetin-3-O-Xyloside*	Flavonols	1.37887	0.155934	-2.68099	down
mws0056	C21H20O12	Myricetin-3-O-rhamnoside (Myricitrin)*	Flavonols	1.0294	4.05903	2.02113	up
Lmpp003465	C21H20O13	Myricetin-3-O-glucoside	Flavonols	1.02501	0.357792	-1.48281	down
pmb0736	C23H24O12	Tricin-7-O-Glucoside*	Flavonoid	1.05541	0.334376	-1.58046	down
Zmln000668	C19H26O15	Monogalloyl-diglucose	Tannin	2.69967	1135.91	10.1496	up
Hmcp002187	C23H24O13	Limocitrin-3-O-galactoside*	Flavonoid	1.59023	0.0868767	-3.52489	down
HJAP006	C23H24O13	Syringetin-7-O-glucoside*	Flavonoid	1.61271	0.0814461	-3.61801	down
pmn001644	C23H20O14	Quercetin-3-O-(2''-acetyl)glucuronide	Flavonols	1.6093	12.9878	3.69909	up
Li512111	C24H24O13	Isorhamnetin-3-O-(6''-acetylglucoside)	Flavonols	1.55717	11.1216	3.47529	up
pmb0746	C27H26O11	Tricin-4'-O-guaiacylglycerol	Flavonoid	2.43837	0.00323396	-8.27248	down
pmp000589	C24H22O15	Quercetin-7-O-(6''-malonyl)glucoside	Flavonols	2.87015	3193.26	11.6408	up
HJAP064	C25H24O15	Isorhamnetin-3-O-(6''-malonylglucoside)	Flavonoid	1.3638	6.58813	2.71987	up
pmn001667	C30H26O12	Procyanidin B4*	Proanthocyanidins	1.13264	3.49742	1.80629	up
pme0434	C30H26O12	Procyanidin B2*	Proanthocyanidins	1.01119	2.74513	1.45687	up
mws0836	C30H26O12	Procyanidin B1*	Proanthocyanidins	1.37188	6.17579	2.62662	up
pme2493	C27H30O14	Kaempferol-3,7-O-dirhamnoside (Kaempferitrin)	Flavonols	1.10914	3.73444	1.90089	up
Hmcp001769	C26H28O15	Quercetin-3-O-rhamnosyl(1→2)arabinoside	Flavonols	1.02547	2.94096	1.55629	up
Lmdp004267	C30H26O14	Quercetin-3-O-(6''-p-Coumaroyl)glucoside*	Flavonols	2.60598	701.844	9.45501	up
Hmpp002612	C27H30O16	Luteolin-7-O-gentiobioside*	Flavonoid	1.51053	0.110769	-3.17438	down
mws0036	C28H34O15	Hesperetin-7-O-rutinoside (Hesperidin)*	Dihydroflavone	1.23893	2.11805	1.08274	up
Lmnp302744	C28H32O16	5,3',4'-Trihydroxy-7,8-dimethoxyflavone-6-C-[apiosyl-(1-2)]-glucoside*	Flavonoid carbonoside	1.71446	0.0591735	-4.07891	down
Lmsp003729	C27H30O17	Myricetin-3-O-rutinoside*	Flavonols	1.2107	0.241834	-2.04791	down
pmp000596	C27H30O17	Quercetin-3-O-(2''-O-galactosyl)glucoside*	Flavonols	1.01306	2.83698	1.50436	up
Lmhp002800	C28H32O17	2'-Hydoxy,5-methoxyGenistein-4',7-O-diglucoside*	Isoflavones	1.08583	0.309147	-1.69364	down
Lmnp002448	C28H32O17	5,7,3',4'-Tetrahydroxy-6-methoxyflavone-8-C-[glucosyl-(1-2)]-glucoside*	Flavonoid carbonoside	3.07587	0.000109085	-13.1623	down
Lmsp004749	C29H34O17	Syringetin-3-O-rutinoside	Flavonoid	1.39973	0.150979	-2.72758	down
Hmcp001628	C29H34O18	Limocitrin-3,7-di-O-glucoside*	Flavonoid	1.51011	0.109859	-3.18627	down
Hmcp001579	C29H34O18	Limocitrin-3-O-sophoroside*	Flavonoid	1.51941	0.107414	-3.21875	down
pmn001534	C34H28O22	1,2,3,6-Tetra-O-Galloyl-D-Glucose*	Tannin	2.55459	0.0017399	-9.16678	down
HJAP126	C35H44O22	Syringetin-3-O-rutinoside-7-O-glucoside	Flavonoid	1.3979	0.151543	-2.7222	down
pmb0677	C39H42O20	Chrysoeriol-6-C-glucoside-4'-O-(6''-sinapoyl)glucoside	Flavonoid carbonoside	3.06048	9218.81	13.1704	up
pmn001646	C45H38O18	Procyanidin C1*	Proanthocyanidins	1.20173	4.2049	2.07207	up
pmn001647	C45H38O18	Procyanidin C2*	Proanthocyanidins	1.10028	4.12347	2.04386	up
Lmsp003853	C42H46O23	Quercetin-3-O-(6''-O-p-coumaroyl)sophoroside-7-O-rhamnoside	Flavonols	1.32573	5.84907	2.54821	up
Lmsp004090	C43H48O23	Isorhamnetin-3-O-(6''-O-p-coumarol)sophoroside-7-O-rhamnoside	Flavonols	1.18344	4.12914	2.04584	up
Lmsp003824	C44H50O25	Quercetin-3-O-(6''-O-sinnapoyl)sophoroside-7-O-rhamnoside*	Flavonols	1.07798	3.1091	1.6365	up
Lmsp004035	C45H52O25	Isorhamnetin-3-O-(6''-O-sinnapoyl)sophoroside-7-O-rhamnoside	Flavonols	1.01745	2.80553	1.48827	up

## Sheet: ZY VS XY
Index	Formula	Compounds	Class	VIP	Fold_Change	LogFC	Type
mws0789	C15H12O4	Pinocembrin (Dihydrochrysin)	Dihydroflavone	3.22386	0.000255382	-11.9351	down
Zmhp003514	C16H12O6	6,7,8-Tetrahydroxy-5-methoxyflavone*	Flavonoid	1.07561	0.361593	-1.46756	down
pme2954	C15H10O7	Quercetin	Flavonols	2.13186	1912.36	10.9011	up
mws1033	C16H14O6	Homoeriodictyol*	Dihydroflavone	1.06858	0.352762	-1.50323	down
mws0463	C16H14O6	Hesperetin*	Dihydroflavone	1.17273	0.321147	-1.63869	down
mws0044	C15H12O7	Dihydroquercetin(Taxifolin)*	Dihydroflavonol	1.35209	5.9447	2.5716	up
mws0744	C15H12O8	Dihydromyricetin (Ampelopsin)	Dihydroflavonol	3.2806	0.000193583	-12.3348	down
mws1002	C17H14O8	Syringetin	Flavonoid	2.89619	1388.34	10.4391	up
mws4183	C20H18O11	Quercetin-3-O-arabinoside (Guaijaverin)*	Flavonols	1.06524	0.376842	-1.40797	down
HJN090	C21H22O10	Butin-7-O-glucoside*	Flavonoid	1.04831	2.61031	1.38422	up
Hmln003405	C20H16O12	4-Rhamnosyl-ellagic acid	Tannin	1.42766	0.196894	-2.34451	down
Lmtn002796	C21H22O11	Aromadendrin-7-O-glucoside*	Flavonoid	1.56827	7.22525	2.85305	up
mws0351	C22H18O11	Gallate catechin gallate*	Flavanols	2.0681	1576.37	10.6224	up
mws0034	C22H18O11	Epigallocatechin-3-gallate*	Flavanols	2.88547	1697.15	10.7289	up
Lmpn006208	C22H22O11	8-Methoxykaempferol-7-O-rhamnoside*	Flavonols	1.1076	273.381	8.09477	up
Hmdn001667	C20H16O13	Ellagic acid-4-O-glucoside	Tannin	1.2923	0.253028	-1.98263	down
Lmpp005784	C21H20O12	6-Methoxyquercetin-3-O-Xyloside*	Flavonols	1.31754	0.251154	-1.99336	down
Lmzp002365	C22H24O11	Hesperetin-7-O-glucoside	Flavonoid	1.20687	3.64883	1.86743	up
Lmfn001258	C20H20O13	Maplexin D (2,4-Di-O-Galloyl-1,5-Anhydro-D-Glucitol)	Tannin	1.84438	261.07	8.02829	up
Lmcp003402	C22H22O12	Tamarixetin-3-O-glucoside (Tamarixin)*	Flavonoid	1.04409	2.67893	1.42166	up
Lmpp003465	C21H20O13	Myricetin-3-O-glucoside	Flavonols	1.16453	0.332306	-1.58942	down
pmn001629	C20H20O14	Digalloylglucose*	Tannin	3.41056	9.79812e-05	-13.3171	down
pmb0746	C27H26O11	Tricin-4'-O-guaiacylglycerol	Flavonoid	1.78091	139.489	7.12401	up
mws0836	C30H26O12	Procyanidin B1*	Proanthocyanidins	1.11792	0.354736	-1.49518	down
Hmcp001769	C26H28O15	Quercetin-3-O-rhamnosyl(1→2)arabinoside	Flavonols	1.065	0.379958	-1.39609	down
pmp001079	C27H30O15	Luteolin-7-O-neohesperidoside (Lonicerin)*	Flavonoid	1.20824	975.889	9.93057	up
Hmbp001825	C26H28O16	Quercetin-3-O-sambubioside*	Flavonols	2.48134	0.128696	-2.95796	down
Lmtp004044	C26H28O16	Quercetin-3-O-apiosyl(1→2)galactoside*	Flavonols	1.25333	0.273837	-1.86861	down
Lmjp002596	C26H28O16	Quercetin-3-O-xylosyl(1→2)glucoside*	Flavonols	1.50462	0.339658	-1.55784	down
Lmsp003729	C27H30O17	Myricetin-3-O-rutinoside*	Flavonols	1.15768	0.339967	-1.55653	down
Lmtp003677	C27H30O17	Quercetin-3-O-sophoroside (Baimaside)*	Flavonols	1.34484	4.49574	2.16856	up
Zmhn003541	C27H22O18	Gemin D	Tannin	1.19893	0.301287	-1.73079	down
Lmfn001209	C27H24O18	1,3,6-Tri-O-galloyl-D-glucose*	Tannin	1.09695	0.00686324	-7.18689	down
Hmcp001578	C28H32O17	Isorhamnetin-3,7-O-diglucoside*	Flavonols	1.21375	3.64756	1.86693	up
Lmsp003252	C28H32O17	Isorhamnetin-3-O-sophoroside*	Flavonols	1.26963	3.8879	1.95899	up
Lmsp003790	C34H42O21	Isorhamnetin-3-O-sophoroside-7-O-rhamnoside*	Flavonols	1.01215	2.42993	1.28091	up
pmn001534	C34H28O22	1,2,3,6-Tetra-O-Galloyl-D-Glucose*	Tannin	2.80202	518.219	9.01742	up
pmp001313	C33H38O23	6-Hydroxykaempferol-3,6-O-Diglucoside-7-O-Glucuronic Acid	Flavonols	1.21268	0.303194	-1.72169	down
Lmsp003853	C42H46O23	Quercetin-3-O-(6''-O-p-coumaroyl)sophoroside-7-O-rhamnoside	Flavonols	1.9368	0.049745	-4.32931	down
Lmsp004090	C43H48O23	Isorhamnetin-3-O-(6''-O-p-coumarol)sophoroside-7-O-rhamnoside	Flavonols	1.4646	0.173875	-2.52388	down
Lmdp004461	C43H48O24	Quercetin-3-O-(6''-feruloyl)glucoside-7-O-rutinoside*	Flavonols	1.1006	0.357483	-1.48405	down
Lmsp004004	C44H50O24	Kaempferol-3-O-(6''-O-sinnapoyl)sophoroside-7-O-rhamnoside	Flavonols	1.33847	0.239995	-2.05892	down
Lmdp004311	C44H50O25	Quercetin-3-O-(6''-sinapoyl)glucoside-7-O-rutinoside*	Flavonols	1.04236	0.407117	-1.29648	down
Lmsp003824	C44H50O25	Quercetin-3-O-(6''-O-sinnapoyl)sophoroside-7-O-rhamnoside*	Flavonols	1.71687	0.0961043	-3.37926	down
Lmsp004035	C45H52O25	Isorhamnetin-3-O-(6''-O-sinnapoyl)sophoroside-7-O-rhamnoside	Flavonols	1.08865	0.374602	-1.41657	down
