# Supplementary material for: Targeted Metabolome and Transcriptome Analyses Reveal the Pigmentation Mechanism of Hippophae (Sea Buckthorn) Fruit
Source: Foods. 2022 Oct 20;11(20):3278. doi: 10.3390/foods11203278 (PMC9602349; doi:10.3390/foods11203278)
Supplement: Supplementary file 1 [file foods-11-03278-s001.zip › Supplementary table S3 Raw data, clean data, and mapped data.xlsx]

## Sheet: Sheet1
Sample	Raw Reads	Raw Base	Clean Reads	Clean Base	Clean Ratio(reads)	Q20%	Q30%	GC content%	Mapped reads(Ratio)	Unique Mapped reads	Multi Mapped reads	PE Mapped reads	Reads map to sense strand	Reads map to antisense strand	Non-splice reads	Splice reads
XY_1	55627974	8.34G	54610674	8.19G	98.17	99.98	98.55	43	51200699(93.76%)	36571397(66.97%)	14629302(26.79%)	45868234(83.99%)	22153442(40.57%)	22156372(40.57%)	28042559(51.35%)	16267255(29.79%)
XY_2	53499760	8.02G	52645296	7.90G	98.4	99.98	98.35	42	49472503(93.97%)	35839013(68.08%)	13633490(25.90%)	44992636(85.46%)	21663158(41.15%)	21661501(41.15%)	26337267(50.03%)	16987392(32.27%)
XY_3	51875158	7.78G	50868882	7.63G	98.06	99.98	98.43	43	47484027(93.35%)	34331728(67.49%)	13152299(25.86%)	42559284(83.66%)	20637337(40.57%)	20636581(40.57%)	25013073(49.17%)	16260845(31.97%)
FN_1	54131218	8.12G	53178742	7.98G	98.24	99.99	98.42	42	48180620(90.60%)	29517557(55.51%)	18663063(35.09%)	42590014(80.09%)	21518981(40.47%)	21520040(40.47%)	25824513(48.56%)	17214508(32.37%)
FN_2	47815494	7.17G	44171446	6.63G	92.38	99.98	98.57	44	39756738(90.01%)	23913713(54.14%)	15843025(35.87%)	32159012(72.80%)	16870890(38.19%)	16899810(38.26%)	21878121(49.53%)	11892579(26.92%)
FN_3	52376654	7.86G	51373308	7.71G	98.08	99.99	98.42	42.5	46527489(90.57%)	27586870(53.70%)	18940619(36.87%)	41514986(80.81%)	20474458(39.85%)	20511121(39.93%)	24348047(47.39%)	16637532(32.39%)
ZY_1	42462756	6.37G	41670968	6.25G	98.14	99.99	98.95	43	38116181(91.47%)	24913267(59.79%)	13202914(31.68%)	34840480(83.61%)	16390111(39.33%)	16386211(39.32%)	21280073(51.07%)	11496249(27.59%)
ZY_2	41366346	6.20G	40677906	6.10G	98.34	99.97	98.58	43	36604363(89.99%)	24472547(60.16%)	12131816(29.82%)	33312668(81.89%)	16072494(39.51%)	16108265(39.60%)	19743282(48.54%)	12437477(30.58%)
ZY_3	51883562	7.78G	51030716	7.65G	98.36	99.98	98.64	43	43425530(85.10%)	28424639(55.70%)	15000891(29.40%)	39476292(77.36%)	18712604(36.67%)	18721626(36.69%)	24535987(48.08%)	12898243(25.28%)
ZR_1	55106740	8.27G	53475324	8.02G	97.04	99.99	98.5	45	49448588(92.47%)	27323097(51.09%)	22125491(41.38%)	43890492(82.08%)	19372383(36.23%)	19374532(36.23%)	24973979(46.70%)	13772936(25.76%)
ZR_2	39622126	5.94G	38792620	5.82G	97.91	99.98	98.92	44.5	35946272(92.66%)	21343382(55.02%)	14602890(37.64%)	32556110(83.92%)	14637178(37.73%)	14649420(37.76%)	18792497(48.44%)	10494101(27.05%)
ZR_3	44684404	6.70G	43985734	6.60G	98.44	99.98	98.68	43	40348832(91.73%)	25756558(58.56%)	14592274(33.18%)	36964708(84.04%)	17550687(39.90%)	17556528(39.91%)	22382865(50.89%)	12724350(28.93%)
LG_1	50052118	7.51G	48299460	7.24G	96.5	99.98	98.49	43	35908847(74.35%)	17923177(37.11%)	17985670(37.24%)	28152070(58.29%)	15151039(31.37%)	15217691(31.51%)	19817012(41.03%)	10551718(21.85%)
LG_2	52471624	7.87G	51293512	7.69G	97.75	99.97	98.36	42	36497163(71.15%)	18321910(35.72%)	18175253(35.43%)	30060424(58.60%)	16022215(31.24%)	16112484(31.41%)	19904025(38.80%)	12230674(23.84%)
LG_3	54216722	8.13G	53270162	7.99G	98.25	99.98	98.38	43.5	37318174(70.05%)	18528507(34.78%)	18789667(35.27%)	31670654(59.45%)	16644822(31.25%)	16751991(31.45%)	21251170(39.89%)	12145643(22.80%)
