# Supplementary material for: Targeted Metabolome and Transcriptome Analyses Reveal the Pigmentation Mechanism of Hippophae (Sea Buckthorn) Fruit
Source: Foods. 2022 Oct 20;11(20):3278. doi: 10.3390/foods11203278 (PMC9602349; doi:10.3390/foods11203278)
Supplement: Supplementary file 1 [file foods-11-03278-s001.zip › Supplementary table S4 The WGCNA gene modules.xlsx]

## Sheet: wgcna_module
Gene	dynamicModule	mergeModule
Sph_Contig03890_ERROPOS700000+G000080	turquoise	green4
Sph_LG10G000418	greenyellow	brown2
Sph_LG9G003918	darkgreen	green4
Sph_LG2G000789	saddlebrown	darkorange2
Sph_LG0G002475	greenyellow	brown2
Sph_LG2G002588	lightcoral	brown2
Sph_LG8G000545	salmon2	green4
Sph_LG9G002944	brown2	brown2
Sph_LG6G001106	lavenderblush2	lavenderblush2
Sph_LG8G000285	yellow	lavenderblush2
Sph_LG2G002575	lightcoral	brown2
Sph_LG10G002762	lightyellow	green4
Sph_LG2G000892	honeydew1	green4
Sph_LG9G001932	black	indianred3
Sph_LG5G001197	black	indianred3
Sph_LG10G000008	yellow	lavenderblush2
Sph_LG3G001288	greenyellow	brown2
Sph_LG9G002745	bisque4	green4
Sph_LG3G001602	yellowgreen	brown2
Sph_LG8G000469	turquoise	green4
Sph_LG2G002432	black	indianred3
Sph_LG2G001750	paleturquoise	green4
Sph_LG2G001573	yellowgreen	brown2
Sph_LG9G002804	red	brown2
Sph_LG9G003475	turquoise	green4
Sph_Contig03904_ERROPOS4337078G000050	lightslateblue	brown2
Sph_LG2G000567	greenyellow	brown2
Sph_LG3G000169	green	brown2
Sph_LG10G002781	yellow	lavenderblush2
Sph_LG11G000934	yellowgreen	brown2
Sph_LG4G000874	red	brown2
Sph_LG2G002239	red	brown2
Sph_LG11G002327	mediumpurple1	green4
Sph_LG0G002922	brown2	brown2
Sph_LG0G001837	lavenderblush1	lavenderblush2
Sph_LG10G001158	green	brown2
Sph_LG1G002278	coral4	darkorange2
Sph_LG4G001038	lightpink4	green4
Sph_LG11G001135	red	brown2
Sph_LG8G000567	orangered1	green4
Sph_LG11G001197	orangered1	green4
Sph_LG0G002757	yellow	lavenderblush2
Sph_LG1G001023	green	brown2
Sph_LG10G001354	mediumorchid	mediumorchid
Sph_LG3G000768	mediumpurple2	lavenderblush2
Sph_LG10G000651	saddlebrown	darkorange2
Sph_LG0G002292	magenta	indianred3
Sph_LG11G000042	lightcoral	brown2
Sph_LG0G002744	navajowhite2	darkorange2
Sph_LG2G000260	coral3	green4
Sph_LG1G001456	royalblue	green4
Sph_LG10G001363	saddlebrown	darkorange2
Sph_LG0G001863	darkolivegreen4	green4
Sph_LG0G002345	turquoise	green4
Sph_LG2G000333	salmon2	green4
Sph_LG11G000183	midnightblue	green4
Sph_LG1G000961	purple	darkorange
Sph_LG1G000336	tan	tan
Sph_LG0G002384	darkorange	darkorange
Sph_LG1G000252	mediumpurple3	mediumpurple3
Sph_LG2G001719	green	brown2
Sph_LG8G000276	black	indianred3
Sph_LG2G000524	indianred3	indianred3
Sph_LG10G002365	plum3	green4
Sph_LG1G002681	green	brown2
Sph_LG1G000196	purple	darkorange
Sph_LG1G000194	purple	darkorange
Sph_LG2G001872	blueviolet	green4
Sph_LG3G001263	greenyellow	brown2
Sph_LG5G001006	black	indianred3
Sph_LG11G000798	turquoise	green4
Sph_LG0G001030	red	brown2
Sph_LG11G001369	darkviolet	darkorange2
Sph_LG2G001449	yellow	lavenderblush2
Sph_LG3G000454	yellow	lavenderblush2
Sph_LG9G002154	yellowgreen	brown2
Sph_LG7G000464	yellow	lavenderblush2
Sph_LG1G002022	saddlebrown	darkorange2
Sph_LG5G001094	darkviolet	darkorange2
Sph_LG10G001690	yellow	lavenderblush2
Sph_LG4G001035	magenta	indianred3
Sph_LG9G000614	lightyellow	green4
Sph_LG5G000423	brown	brown2
Sph_LG9G002801	greenyellow	brown2
Sph_LG10G002597	brown	brown2
Sph_LG11G000381	blue	indianred3
Sph_LG1G000160	darkmagenta	green4
Sph_LG0G000111	indianred3	indianred3
Sph_LG11G000806	darkgrey	green4
Sph_LG11G003400	red	brown2
Sph_LG2G001864	brown	brown2
Sph_LG11G000621	lightsteelblue	darkorange2
Sph_LG3G001676	green	brown2
Sph_LG4G000819	yellowgreen	brown2
Sph_LG4G001247	yellowgreen	brown2
Sph_LG0G001538	lavenderblush2	lavenderblush2
Sph_LG4G000462	turquoise	green4
Sph_LG3G001594	greenyellow	brown2
Sph_LG10G002108	brown	brown2
Sph_LG0G000896	yellow	lavenderblush2
Sph_LG10G001796	darkslateblue	green4
Sph_LG7G000091	greenyellow	brown2
Sph_LG10G001621	darkorange	darkorange
Sph_LG11G000138	yellow	lavenderblush2
Sph_LG10G000975	darkred	green4
Sph_LG11G001905	black	indianred3
Sph_LG0G002722	turquoise	green4
Sph_LG9G000264	skyblue1	lavenderblush2
Sph_LG2G000340	turquoise	green4
Sph_LG11G002760	brown	brown2
Sph_LG9G001343	lightpink3	lavenderblush2
Sph_LG3G000895	coral2	lavenderblush2
Sph_LG2G000927	skyblue3	green4
Sph_LG1G001668	turquoise	green4
Sph_LG11G003499	mediumorchid	mediumorchid
Sph_LG0G001296	tan	tan
Sph_LG2G000238	violet	green4
Sph_LG2G001579	green	brown2
Sph_LG2G001240	antiquewhite2	green4
Sph_LG1G001750	green	brown2
Sph_LG10G001865	turquoise	green4
Sph_Contig03961_ERROPOS3400000G001350	darkturquoise	green4
Sph_LG0G000109	blue	indianred3
Sph_LG7G000159	greenyellow	brown2
Sph_LG10G002272	black	indianred3
Sph_LG0G001747	honeydew	green4
Sph_LG1G002461	magenta4	green4
Sph_LG0G001931	palevioletred1	lavenderblush2
Sph_LG0G002560	white	darkorange2
Sph_LG0G002689	greenyellow	brown2
Sph_LG9G002604	salmon2	green4
Sph_LG1G001274	red	brown2
Sph_LG4G000478	tan	tan
Sph_LG0G002861	darkviolet	darkorange2
Sph_LG1G000074	yellow	lavenderblush2
Sph_LG11G003497	saddlebrown	darkorange2
Sph_Contig03881_ERROPOS16800000+G000170	magenta	indianred3
Sph_LG3G001420	violet	green4
Sph_LG1G000570	tan	tan
Sph_LG0G001925	green	brown2
Sph_LG9G002638	lightyellow	green4
Sph_LG2G001583	greenyellow	brown2
Sph_LG4G000239	lavenderblush1	lavenderblush2
Sph_LG1G002053	greenyellow	brown2
Sph_LG10G001494	darkseagreen4	darkorange2
Sph_LG2G001106	pink	green4
Sph_LG1G001974	magenta3	darkorange
Sph_LG10G001109	yellowgreen	brown2
Sph_LG1G002857	violet	green4
Sph_LG7G000235	pink3	green4
Sph_LG0G002508	blue4	darkorange
Sph_LG3G000250	sienna3	palevioletred2
Sph_LG1G001322	greenyellow	brown2
Sph_LG2G001404	red	brown2
Sph_LG0G001916	coral3	green4
Sph_LG3G000581	yellowgreen	brown2
Sph_LG11G003300	ivory	green4
Sph_LG11G000057	blue	indianred3
Sph_LG4G000625	turquoise	green4
Sph_LG11G000982	red	brown2
Sph_LG0G001537	lavenderblush2	lavenderblush2
Sph_LG9G002634	chocolate4	green4
Sph_LG4G000540	tan	tan
Sph_LG4G001304	tan	tan
Sph_LG2G001289	yellow	lavenderblush2
Sph_LG4G000184	greenyellow	brown2
Sph_LG11G003127	magenta	indianred3
Sph_LG0G001105	purple	darkorange
Sph_LG4G000362	turquoise	green4
Sph_LG9G001227	navajowhite2	darkorange2
Sph_LG2G001580	black	indianred3
Sph_LG2G000074	yellow4	mediumpurple3
Sph_LG2G002600	darkseagreen4	darkorange2
Sph_LG9G000129	darkviolet	darkorange2
Sph_LG11G003021	antiquewhite4	tan
Sph_LG4G000037	paleturquoise	green4
Sph_LG9G000872	lightcoral	brown2
Sph_LG9G000914	red	brown2
Sph_LG0G002007	darkslateblue	green4
Sph_LG10G001376	royalblue	green4
Sph_LG1G001112	greenyellow	brown2
Sph_LG10G001117	greenyellow	brown2
Sph_LG9G002384	turquoise	green4
Sph_LG2G000131	floralwhite	green4
Sph_LG1G000325	turquoise	green4
Sph_LG11G000007	salmon4	brown2
Sph_LG11G000382	blue	indianred3
Sph_LG11G000847	saddlebrown	darkorange2
Sph_LG10G001940	blue2	green4
Sph_LG0G001477	darkorange2	darkorange2
Sph_LG3G000473	darkslateblue	green4
Sph_LG3G000302	darkseagreen3	brown2
Sph_LG9G001768	greenyellow	brown2
Sph_LG4G001082	turquoise	green4
Sph_LG3G001595	black	indianred3
Sph_LG1G000057	turquoise	green4
Sph_LG2G001448	greenyellow	brown2
Sph_LG3G000284	blueviolet	green4
Sph_LG0G000933	saddlebrown	darkorange2
Sph_LG9G002715	darkmagenta	green4
Sph_LG11G003175	indianred3	indianred3
Sph_LG11G001422	darkslateblue	green4
Sph_LG11G003144	turquoise	green4
Sph_LG10G000472	skyblue3	green4
Sph_LG10G002405	red	brown2
Sph_LG1G001080	skyblue4	mediumpurple3
Sph_LG0G002005	lightpink3	lavenderblush2
Sph_LG11G001967	indianred3	indianred3
Sph_LG2G001759	yellow	lavenderblush2
Sph_LG10G002157	turquoise	green4
Sph_LG1G000203	darkgrey	green4
Sph_LG0G000231	yellow	lavenderblush2
Sph_LG6G001227	chocolate4	green4
Sph_LG11G000380	blue	indianred3
Sph_Contig03967_ERROPOS1800000G000070	brown	brown2
Sph_LG1G002661	midnightblue	green4
Sph_LG11G001542	lightcoral	brown2
Sph_LG0G002077	lightyellow	green4
Sph_LG0G001965	pink4	tan
Sph_LG9G002981	indianred4	tan
Sph_LG4G001441	coral3	green4
Sph_LG9G002600	midnightblue	green4
Sph_LG1G002142	thistle2	green4
Sph_LG1G000777	magenta3	darkorange
Sph_LG11G001644	tan	tan
Sph_LG2G001683	antiquewhite1	darkorange2
Sph_LG1G000148	yellowgreen	brown2
Sph_LG1G001399	greenyellow	brown2
Sph_LG9G002911	yellow	lavenderblush2
Sph_LG11G003472	green	brown2
Sph_LG3G000582	magenta	indianred3
Sph_LG1G002853	violet	green4
Sph_LG4G000616	plum2	darkorange2
Sph_LG11G002848	darkturquoise	green4
Sph_LG1G002463	green	brown2
Sph_LG11G002150	green4	green4
Sph_LG10G000074	salmon1	darkorange2
Sph_LG5G001633	blue	indianred3
Sph_LG1G002107	skyblue	green4
Sph_LG7G000388	black	indianred3
Sph_LG9G000769	indianred3	indianred3
Sph_LG9G001375	magenta3	darkorange
Sph_LG2G000645	darkolivegreen2	sienna4
Sph_LG0G003216	turquoise	green4
Sph_LG2G000171	plum2	darkorange2
Sph_LG1G002218	turquoise	green4
Sph_LG8G000448	greenyellow	brown2
Sph_LG1G002359	greenyellow	brown2
Sph_LG11G003053	yellow	lavenderblush2
Sph_LG1G001129	darkslateblue	green4
Sph_LG4G000208	darkturquoise	green4
Sph_LG11G002219	darkslateblue	green4
Sph_LG3G001039	white	darkorange2
Sph_Contig03961_ERROPOS3400000G000130	blue	indianred3
Sph_LG4G001031	indianred3	indianred3
Sph_LG9G000376	orangered1	green4
Sph_LG2G000920	darkseagreen4	darkorange2
Sph_LG9G001791	saddlebrown	darkorange2
Sph_LG2G001857	thistle4	tan
Sph_LG11G001056	yellow	lavenderblush2
Sph_LG2G000458	antiquewhite4	tan
Sph_LG2G001008	turquoise	green4
Sph_LG4G001231	turquoise	green4
Sph_LG11G003232	indianred3	indianred3
Sph_LG0G000387	magenta	indianred3
Sph_LG11G000516	floralwhite	green4
Sph_LG4G001050	thistle4	tan
Sph_LG1G002400	navajowhite	lavenderblush2
Sph_LG0G002103	green	brown2
Sph_LG1G001923	sienna4	sienna4
Sph_LG1G002402	darkviolet	darkorange2
Sph_LG1G001567	salmon1	darkorange2
Sph_LG5G000453	greenyellow	brown2
Sph_LG10G000677	pink3	green4
Sph_LG9G002411	mediumpurple4	lavenderblush2
Sph_LG4G001132	steelblue	lavenderblush2
Sph_LG0G000606	red	brown2
Sph_LG11G002143	turquoise	green4
Sph_LG11G002775	lightcyan1	lavenderblush2
Sph_LG9G000321	palevioletred1	lavenderblush2
Sph_LG0G000222	darkorange	darkorange
Sph_LG1G000681	yellowgreen	brown2
Sph_LG0G001764	lightyellow	green4
Sph_LG2G002410	turquoise	green4
Sph_LG6G001209	darkseagreen2	green4
Sph_LG8G000303	paleturquoise	green4
Sph_LG10G000309	indianred3	indianred3
Sph_LG4G001014	purple	darkorange
Sph_LG9G003691	brown	brown2
Sph_LG3G001004	skyblue	green4
Sph_LG9G001168	steelblue	lavenderblush2
Sph_LG3G000913	yellow	lavenderblush2
Sph_LG3G001503	darkmagenta	green4
Sph_LG9G003410	coral2	lavenderblush2
Sph_LG3G000667	darkgrey	green4
Sph_LG0G002001	mistyrose	maroon
Sph_LG11G001506	tan	tan
Sph_LG11G003433	turquoise	green4
Sph_LG10G001739	turquoise	green4
Sph_LG5G001024	violet	green4
Sph_LG2G001900	brown2	brown2
Sph_LG0G002419	yellow	lavenderblush2
Sph_LG10G001257	green	brown2
Sph_LG4G001499	white	darkorange2
Sph_LG0G002742	blue	indianred3
Sph_LG0G003543	darkgreen	green4
Sph_LG9G001196	greenyellow	brown2
Sph_LG11G003854	cyan	green4
Sph_Contig02945G000010	palevioletred2	palevioletred2
Sph_LG1G002848	darkturquoise	green4
Sph_LG0G002344	turquoise	green4
Sph_LG10G000919	blue	indianred3
Sph_LG11G000158	mediumpurple1	green4
Sph_LG2G000172	orangered	darkorange2
Sph_LG3G000531	yellowgreen	brown2
Sph_LG4G001018	black	indianred3
Sph_LG4G000198	greenyellow	brown2
Sph_LG11G002777	antiquewhite2	green4
Sph_LG11G000885	darkslateblue	green4
Sph_LG0G001715	mediumorchid	mediumorchid
Sph_LG0G002392	salmon4	brown2
Sph_LG11G000691	plum3	green4
Sph_LG4G000511	darkturquoise	green4
Sph_LG9G003476	bisque4	green4
Sph_LG0G003013	turquoise	green4
Sph_LG1G003097	magenta	indianred3
Sph_LG4G000995	firebrick3	green4
Sph_LG9G002936	black	indianred3
Sph_LG0G001952	lavenderblush1	lavenderblush2
Sph_LG3G000849	honeydew	green4
Sph_LG9G003632	blue4	darkorange
Sph_LG0G002322	lightyellow	green4
Sph_LG4G000146	floralwhite	green4
Sph_LG3G002008	tan	tan
Sph_LG1G002924	orangered1	green4
Sph_LG11G002932	brown2	brown2
Sph_LG9G000165	darkslateblue	green4
Sph_LG4G000493	blueviolet	green4
Sph_LG0G000746	tan	tan
Sph_LG0G001527	darkturquoise	green4
Sph_LG11G000125	indianred4	tan
Sph_LG9G000170	darkslateblue	green4
Sph_LG9G002115	darkred	green4
Sph_LG1G003054	yellow4	mediumpurple3
Sph_LG3G001983	orangered4	indianred3
Sph_LG1G000949	red	brown2
Sph_LG9G003474	turquoise	green4
Sph_LG9G002783	blue	indianred3
Sph_LG10G001350	darkorange2	darkorange2
Sph_LG4G000399	grey60	palevioletred2
Sph_LG11G001688	turquoise	green4
Sph_LG2G002226	darkseagreen3	brown2
Sph_LG5G000001	grey	grey
Sph_LG1G000474	yellow	lavenderblush2
Sph_LG9G001330	magenta4	green4
Sph_LG4G000994	blue2	green4
Sph_LG9G000161	green	brown2
Sph_LG0G000762	darkred	green4
Sph_LG0G001128	turquoise	green4
Sph_LG0G002626	saddlebrown	darkorange2
Sph_LG11G000809	green	brown2
Sph_LG9G001144	red	brown2
Sph_LG2G000791	brown	brown2
Sph_LG5G001195	black	indianred3
Sph_LG10G002005	yellow	lavenderblush2
Sph_LG11G001805	lavenderblush3	darkorange2
Sph_Contig03880_ERROPOS14700000G000460	darkolivegreen4	green4
Sph_LG1G001032	yellowgreen	brown2
Sph_LG5G001118	blue	indianred3
Sph_LG5G001062	magenta4	green4
Sph_LG1G001370	lightcoral	brown2
Sph_LG0G002847	brown	brown2
Sph_LG11G001107	red	brown2
Sph_LG10G002202	turquoise	green4
Sph_LG1G002232	lightskyblue4	sienna4
Sph_LG2G000151	turquoise	green4
Sph_Contig03890_ERROPOS700000+G000310	skyblue2	skyblue2
Sph_LG1G002279	orangered1	green4
Sph_LG5G000090	purple	darkorange
Sph_LG9G002167	turquoise	green4
Sph_LG5G001137	black	indianred3
Sph_LG1G002628	green	brown2
Sph_LG2G000884	lightyellow	green4
Sph_LG9G003682	yellow	lavenderblush2
Sph_LG2G002436	magenta	indianred3
Sph_LG9G000557	pink	green4
Sph_LG1G002938	red	brown2
Sph_LG9G003331	royalblue	green4
Sph_Contig03961_ERROPOS3400000G001630	green4	green4
Sph_LG10G001317	darkorange2	darkorange2
Sph_LG10G002045	lightcyan1	lavenderblush2
Sph_LG1G000275	darkolivegreen2	sienna4
Sph_LG3G000636	greenyellow	brown2
Sph_LG9G002795	palevioletred1	lavenderblush2
Sph_LG4G001492	red	brown2
Sph_LG9G002135	turquoise	green4
Sph_LG11G002185	yellow	lavenderblush2
Sph_LG2G002409	lavenderblush3	darkorange2
Sph_Contig03890_ERROPOS600000G000220	turquoise	green4
Sph_LG7G000293	green	brown2
Sph_LG10G001045	pink	green4
Sph_LG10G002177	darkseagreen4	darkorange2
Sph_LG7G000309	red	brown2
Sph_LG1G002100	palevioletred2	palevioletred2
Sph_LG1G000494	darkmagenta	green4
Sph_LG3G001674	darkgrey	green4
Sph_LG0G002968	black	indianred3
Sph_LG2G001282	blue	indianred3
Sph_LG1G002020	pink	green4
Sph_LG11G001245	greenyellow	brown2
Sph_LG9G001376	plum3	green4
Sph_LG1G001992	grey	grey
Sph_LG9G001988	darkturquoise	green4
Sph_LG1G002966	pink	green4
Sph_LG0G002279	salmon2	green4
Sph_LG4G000809	steelblue	lavenderblush2
Sph_LG2G001997	coral1	tan
Sph_LG11G003011	mistyrose	maroon
Sph_LG9G000105	white	darkorange2
Sph_LG4G000560	darkgrey	green4
Sph_LG11G000694	yellowgreen	brown2
Sph_LG10G002193	darkolivegreen4	green4
Sph_LG9G002878	pink4	tan
Sph_LG10G001862	plum3	green4
Sph_LG10G000101	plum3	green4
Sph_LG0G002846	black	indianred3
Sph_LG9G000099	brown4	green4
Sph_LG9G000267	plum2	darkorange2
Sph_LG4G001047	darkturquoise	green4
Sph_LG11G004129	lightsteelblue	darkorange2
Sph_LG1G001072	greenyellow	brown2
Sph_LG0G000693	turquoise	green4
Sph_LG11G002378	coral4	darkorange2
Sph_LG9G000255	blue4	darkorange
Sph_LG11G004018	orangered1	green4
Sph_LG10G000669	green	brown2
Sph_LG11G002987	yellow3	green4
Sph_LG1G001511	pink	green4
Sph_LG2G000268	darkmagenta	green4
Sph_LG1G000209	yellow	lavenderblush2
Sph_LG9G000108	pink4	tan
Sph_LG7G000428	steelblue	lavenderblush2
Sph_LG5G001444	greenyellow	brown2
Sph_LG8G000233	magenta3	darkorange
Sph_LG11G002139	midnightblue	green4
Sph_LG5G001167	lightpink4	green4
Sph_LG4G001382	greenyellow	brown2
Sph_LG9G000743	palevioletred3	brown2
Sph_LG6G000783	red	brown2
Sph_LG11G003629	darkgrey	green4
Sph_LG0G001742	greenyellow	brown2
Sph_LG1G002680	yellow	lavenderblush2
Sph_LG4G001185	lightcoral	brown2
Sph_LG10G002665	darkolivegreen1	green4
Sph_LG2G001708	lavenderblush3	darkorange2
Sph_LG11G002322	darkviolet	darkorange2
Sph_LG1G001293	brown	brown2
Sph_LG1G002008	thistle4	tan
Sph_LG0G002429	magenta4	green4
Sph_LG3G000348	midnightblue	green4
Sph_LG2G000922	thistle2	green4
Sph_LG2G002495	salmon	green4
Sph_LG11G003442	lightcoral	brown2
Sph_LG1G000138	yellow	lavenderblush2
Sph_LG7G000386	brown2	brown2
Sph_LG6G000234	darkviolet	darkorange2
Sph_LG9G003058	turquoise	green4
Sph_LG1G000774	yellow	lavenderblush2
Sph_LG11G000278	lightpink4	green4
Sph_LG10G002278	ivory	green4
Sph_LG3G000872	lightyellow	green4
Sph_LG10G001721	pink	green4
Sph_LG4G000303	firebrick3	green4
Sph_LG9G002800	darkorange	darkorange
Sph_LG0G000140	darkviolet	darkorange2
Sph_LG10G002596	lightpink2	lavenderblush2
Sph_LG9G003684	orangered1	green4
Sph_LG4G000197	brown	brown2
Sph_LG0G002915	green4	green4
Sph_LG6G000875	darkmagenta	green4
Sph_LG10G000780	red	brown2
Sph_LG10G000410	greenyellow	brown2
Sph_LG3G000662	lavenderblush1	lavenderblush2
Sph_LG1G000746	maroon	maroon
Sph_LG9G000174	greenyellow	brown2
Sph_LG2G000023	orangered4	indianred3
Sph_LG10G000668	green	brown2
Sph_LG0G002790	darkred	green4
Sph_Contig03932_ERROPOS2100000+G000520	plum2	darkorange2
Sph_LG3G001388	darkgrey	green4
Sph_LG1G002925	navajowhite1	green4
Sph_LG0G001640	plum4	lavenderblush2
Sph_LG9G001329	black	indianred3
Sph_LG11G003795	lightpink4	green4
Sph_LG1G002648	darkorange	darkorange
Sph_LG2G001479	mediumorchid	mediumorchid
Sph_LG5G000120	purple	darkorange
Sph_LG9G000384	firebrick3	green4
Sph_LG9G003050	magenta	indianred3
Sph_LG7G000354	sienna3	palevioletred2
Sph_LG10G001284	lightslateblue	brown2
Sph_LG9G003550	pink	green4
Sph_LG0G000509	green4	green4
Sph_LG8G000208	turquoise	green4
Sph_LG10G002149	green	brown2
Sph_LG2G000136	yellow	lavenderblush2
Sph_LG11G000732	royalblue	green4
Sph_LG2G001538	antiquewhite4	tan
Sph_LG0G001862	tan	tan
Sph_LG0G002874	antiquewhite4	tan
Sph_LG6G000899	black	indianred3
Sph_LG2G002417	yellowgreen	brown2
Sph_LG9G000861	yellow	lavenderblush2
Sph_LG0G001485	maroon	maroon
Sph_LG4G000009	darkgrey	green4
Sph_LG0G002624	orange	green4
Sph_LG11G002536	turquoise	green4
Sph_LG9G000737	pink4	tan
Sph_LG0G001042	green	brown2
Sph_LG10G001018	darkorange2	darkorange2
Sph_LG1G002146	darkseagreen2	green4
Sph_LG0G000602	pink4	tan
Sph_LG10G002012	darkseagreen4	darkorange2
Sph_LG9G000740	lavenderblush1	lavenderblush2
Sph_LG2G000479	blue2	green4
Sph_LG11G001927	ivory	green4
Sph_LG1G000491	navajowhite1	green4
Sph_LG1G002479	yellow4	mediumpurple3
Sph_LG3G000932	brown	brown2
Sph_LG1G000597	darkseagreen4	darkorange2
Sph_LG11G002599	coral1	tan
Sph_LG0G000141	darkred	green4
Sph_LG11G001955	orange	green4
Sph_LG0G003277	brown2	brown2
Sph_LG1G002594	green	brown2
Sph_LG9G002817	navajowhite2	darkorange2
Sph_LG9G002894	royalblue	green4
Sph_Contig03890_ERROPOS600000G000210	turquoise	green4
Sph_LG9G001119	turquoise	green4
Sph_LG5G000897	green	brown2
Sph_LG4G001101	brown4	green4
Sph_LG10G000565	darkseagreen4	darkorange2
Sph_LG5G000404	turquoise	green4
Sph_LG1G002644	navajowhite2	darkorange2
Sph_LG0G000532	green	brown2
Sph_LG2G001064	bisque4	green4
Sph_LG11G003199	brown	brown2
Sph_LG10G002429	magenta	indianred3
Sph_LG4G001241	pink	green4
Sph_LG1G002988	green	brown2
Sph_LG9G002702	black	indianred3
Sph_LG0G000591	black	indianred3
Sph_LG2G002049	blue4	darkorange
Sph_LG0G001864	tan	tan
Sph_LG4G001521	mediumpurple4	lavenderblush2
Sph_LG11G003228	black	indianred3
Sph_LG10G002113	darkviolet	darkorange2
Sph_LG2G002514	thistle2	green4
Sph_LG3G000195	red	brown2
Sph_LG0G000646	yellowgreen	brown2
Sph_LG10G001080	royalblue	green4
Sph_LG2G000722	yellowgreen	brown2
Sph_LG2G001529	black	indianred3
Sph_LG1G001574	antiquewhite1	darkorange2
Sph_LG1G002379	mediumpurple3	mediumpurple3
Sph_LG10G000176	mistyrose	maroon
Sph_LG11G001817	greenyellow	brown2
Sph_LG2G001981	magenta3	darkorange
Sph_LG4G000259	darkviolet	darkorange2
Sph_LG0G001940	saddlebrown	darkorange2
Sph_LG9G002119	plum3	green4
Sph_Contig03993G000080	pink3	green4
Sph_LG0G000611	yellow	lavenderblush2
Sph_LG2G000979	pink3	green4
Sph_LG1G001482	yellow	lavenderblush2
Sph_LG4G000470	brown2	brown2
Sph_LG1G002324	orangered	darkorange2
Sph_LG5G001577	green	brown2
Sph_LG9G000074	darkolivegreen2	sienna4
Sph_LG11G002222	greenyellow	brown2
Sph_LG0G001929	thistle1	lavenderblush2
Sph_LG9G000991	yellowgreen	brown2
Sph_LG0G002191	turquoise	green4
Sph_LG1G002724	plum2	darkorange2
Sph_LG4G000285	coral	green4
Sph_LG5G000475	lightsteelblue	darkorange2
Sph_LG3G000103	darkgrey	green4
Sph_LG4G001494	coral	green4
Sph_LG10G000081	honeydew1	green4
Sph_LG0G002809	darkseagreen2	green4
Sph_LG1G001635	firebrick2	mediumpurple3
Sph_LG11G001166	red	brown2
Sph_LG11G001372	turquoise	green4
Sph_LG0G001438	yellow	lavenderblush2
Sph_LG9G000080	blue	indianred3
Sph_LG1G000066	orangered	darkorange2
Sph_LG3G000475	darkslateblue	green4
Sph_LG0G001094	green	brown2
Sph_LG0G003222	darkred	green4
Sph_LG3G000077	mediumpurple3	mediumpurple3
Sph_LG11G000514	salmon4	brown2
Sph_LG1G003015	darkseagreen3	brown2
Sph_LG3G002182	mediumpurple3	mediumpurple3
Sph_LG10G001722	yellow	lavenderblush2
Sph_LG5G001071	greenyellow	brown2
Sph_LG0G001839	lightcoral	brown2
Sph_LG11G003328	turquoise	green4
Sph_LG3G000471	mediumpurple3	mediumpurple3
Sph_LG10G000496	brown2	brown2
Sph_LG0G002173	blue2	green4
Sph_LG3G001549	honeydew1	green4
Sph_LG2G001235	antiquewhite4	tan
Sph_LG2G000032	magenta	indianred3
Sph_LG2G001919	turquoise	green4
Sph_LG2G002422	yellowgreen	brown2
Sph_LG9G000919	green	brown2
Sph_LG5G001415	firebrick4	darkorange2
Sph_LG1G002459	red	brown2
Sph_LG0G002521	yellowgreen	brown2
Sph_LG6G000464	royalblue	green4
Sph_LG9G001012	plum3	green4
Sph_LG9G001591	lightpink3	lavenderblush2
Sph_LG0G000768	indianred2	deeppink
Sph_LG11G000319	yellow	lavenderblush2
Sph_LG11G000886	greenyellow	brown2
Sph_LG7G000547	darkseagreen4	darkorange2
Sph_LG9G003265	coral3	green4
Sph_LG1G001336	mistyrose	maroon
Sph_LG0G000859	blue	indianred3
Sph_LG7G000012	green	brown2
Sph_LG10G001768	tan	tan
Sph_LG5G000740	plum	green4
Sph_LG0G003186	darkred	green4
Sph_LG3G001716	green	brown2
Sph_LG8G000507	darkmagenta	green4
Sph_LG11G001423	darkolivegreen2	sienna4
Sph_LG10G001955	coral3	green4
Sph_LG1G000242	darkgrey	green4
Sph_LG10G001731	thistle2	green4
Sph_LG9G000275	turquoise	green4
Sph_LG4G000863	turquoise	green4
Sph_LG4G000027	plum3	green4
Sph_LG9G002442	darkslateblue	green4
Sph_LG1G002005	turquoise	green4
Sph_LG0G000749	yellow	lavenderblush2
Sph_LG4G001145	orange	green4
Sph_LG11G003330	turquoise	green4
Sph_LG0G001316	brown	brown2
Sph_LG11G002427	yellow	lavenderblush2
Sph_LG5G000310	green	brown2
Sph_LG10G000630	coral	green4
Sph_LG9G003630	floralwhite	green4
Sph_LG0G000880	purple	darkorange
Sph_LG4G001459	tan4	green4
Sph_LG1G002328	violet	green4
Sph_LG11G000799	red	brown2
Sph_LG11G001213	darkolivegreen4	green4
Sph_LG5G000825	darkorange2	darkorange2
Sph_LG3G001232	brown	brown2
Sph_LG3G000147	turquoise	green4
Sph_LG1G002964	darkgrey	green4
Sph_LG5G000616	blue	indianred3
Sph_LG0G001161	turquoise	green4
Sph_LG3G001057	purple	darkorange
Sph_LG0G001001	turquoise	green4
Sph_LG4G000413	turquoise	green4
Sph_LG5G001251	turquoise	green4
Sph_LG9G001892	magenta3	darkorange
Sph_LG9G003903	blue	indianred3
Sph_LG10G002191	red	brown2
Sph_LG9G001500	magenta3	darkorange
Sph_LG0G000593	darkslateblue	green4
Sph_LG4G001536	violet	green4
Sph_LG9G003176	darkgreen	green4
Sph_LG0G000701	turquoise	green4
Sph_LG2G000422	turquoise	green4
Sph_LG0G002365	blue	indianred3
Sph_LG0G003225	turquoise	green4
Sph_LG10G002296	brown4	green4
Sph_LG7G000255	darkmagenta	green4
Sph_LG1G001421	greenyellow	brown2
Sph_LG3G000107	black	indianred3
Sph_LG1G001558	darkgreen	green4
Sph_LG2G001601	turquoise	green4
Sph_LG3G000816	green	brown2
Sph_LG2G000743	palevioletred3	brown2
Sph_LG6G001080	brown2	brown2
Sph_LG11G001473	mistyrose	maroon
Sph_LG1G000058	salmon2	green4
Sph_LG11G002525	bisque4	green4
Sph_LG11G002840	saddlebrown	darkorange2
Sph_LG11G001206	orange	green4
Sph_LG5G000573	plum2	darkorange2
Sph_LG9G003617	black	indianred3
Sph_LG10G002277	skyblue4	mediumpurple3
Sph_LG9G002775	darkseagreen4	darkorange2
Sph_LG3G000575	coral	green4
Sph_LG10G000499	darkred	green4
Sph_LG9G002361	darkgreen	green4
Sph_LG2G000706	skyblue2	skyblue2
Sph_LG11G003223	plum2	darkorange2
Sph_LG6G000912	yellow4	mediumpurple3
Sph_LG0G002264	cyan	green4
Sph_LG11G001343	darkgrey	green4
Sph_LG0G000713	brown4	green4
Sph_LG3G000901	darkred	green4
Sph_LG11G001312	floralwhite	green4
Sph_LG11G001467	black	indianred3
Sph_LG9G000728	honeydew1	green4
Sph_LG3G001073	antiquewhite2	green4
Sph_LG10G001599	yellow	lavenderblush2
Sph_LG5G000864	yellowgreen	brown2
Sph_LG0G000997	magenta	indianred3
Sph_LG2G000911	purple	darkorange
Sph_LG3G001956	skyblue1	lavenderblush2
Sph_LG7G000432	pink	green4
Sph_LG0G001193	salmon4	brown2
Sph_LG11G002547	mediumpurple4	lavenderblush2
Sph_LG0G001628	lightyellow	green4
Sph_LG11G000902	orangered4	indianred3
Sph_LG2G002642	pink	green4
Sph_LG9G001857	purple	darkorange
Sph_LG11G001917	saddlebrown	darkorange2
Sph_LG3G001111	plum2	darkorange2
Sph_LG10G002104	darkseagreen4	darkorange2
Sph_LG8G000373	royalblue	green4
Sph_LG2G000717	darkgreen	green4
Sph_LG0G000127	indianred4	tan
Sph_LG11G001441	red	brown2
Sph_LG10G002602	lightcyan1	lavenderblush2
Sph_LG2G001887	black	indianred3
Sph_LG4G000740	yellow	lavenderblush2
Sph_LG0G000633	green	brown2
Sph_LG9G003303	cyan	green4
Sph_LG3G000301	turquoise	green4
Sph_LG11G002714	darkgreen	green4
Sph_LG2G001795	orange	green4
Sph_LG5G000296	brown	brown2
Sph_LG0G002265	midnightblue	green4
Sph_LG0G000488	coral1	tan
Sph_LG11G003462	yellow	lavenderblush2
Sph_LG10G001586	darkred	green4
Sph_LG0G000089	antiquewhite4	tan
Sph_LG7G000041	turquoise	green4
Sph_LG11G002232	indianred2	deeppink
Sph_LG11G001998	green	brown2
Sph_LG11G000004	lightcyan1	lavenderblush2
Sph_LG2G001271	turquoise	green4
Sph_LG9G003092	saddlebrown	darkorange2
Sph_LG5G000480	turquoise	green4
Sph_LG8G000563	lightcyan	palevioletred2
Sph_LG3G001663	magenta4	green4
Sph_LG11G003050	darkorange2	darkorange2
Sph_LG2G000068	turquoise	green4
Sph_LG4G000464	green	brown2
Sph_LG5G000728	yellow	lavenderblush2
Sph_LG9G003668	mediumorchid	mediumorchid
Sph_LG2G001951	ivory	green4
Sph_LG11G003441	pink3	green4
Sph_LG2G001665	brown	brown2
Sph_LG6G001086	turquoise	green4
Sph_LG1G000529	green	brown2
Sph_LG11G002613	blue2	green4
Sph_LG3G000349	turquoise	green4
Sph_LG3G001366	red	brown2
Sph_LG0G000497	mistyrose	maroon
Sph_LG11G001036	turquoise	green4
Sph_LG3G000558	coral	green4
Sph_LG11G002047	turquoise	green4
Sph_LG11G002037	antiquewhite2	green4
Sph_LG9G000145	ivory	green4
Sph_LG4G000305	darkmagenta	green4
Sph_LG10G001773	pink	green4
Sph_LG9G002422	lightyellow	green4
Sph_LG8G000078	sienna3	palevioletred2
Sph_LG11G001640	turquoise	green4
Sph_LG7G000250	lightyellow	green4
Sph_LG11G001047	darkslateblue	green4
Sph_LG2G002501	white	darkorange2
Sph_LG6G001193	greenyellow	brown2
Sph_LG10G001149	white	darkorange2
Sph_LG10G000599	black	indianred3
Sph_LG11G001573	yellow4	mediumpurple3
Sph_LG10G001903	salmon1	darkorange2
Sph_Contig03880_ERROPOS14700000G000450	black	indianred3
Sph_LG9G001883	darkgrey	green4
Sph_LG2G000937	red	brown2
Sph_LG3G001739	greenyellow	brown2
Sph_LG10G000671	brown	brown2
Sph_LG3G001923	midnightblue	green4
Sph_LG2G001451	yellowgreen	brown2
Sph_LG10G001391	darkorange2	darkorange2
Sph_LG10G001776	turquoise	green4
Sph_LG0G003544	tan	tan
Sph_LG11G002543	plum3	green4
Sph_LG1G002687	sienna4	sienna4
Sph_LG5G001238	darkgreen	green4
Sph_LG11G002875	tan	tan
Sph_LG1G002886	darkslateblue	green4
Sph_LG9G000098	darkviolet	darkorange2
Sph_LG4G001377	yellowgreen	brown2
Sph_LG11G000148	turquoise	green4
Sph_LG9G002662	navajowhite2	darkorange2
Sph_LG4G001036	blue	indianred3
Sph_LG2G001430	brown	brown2
Sph_LG1G001664	turquoise	green4
Sph_LG0G000664	coral1	tan
Sph_LG5G001048	cyan	green4
Sph_LG0G002501	plum3	green4
Sph_LG4G000739	greenyellow	brown2
Sph_LG1G001803	floralwhite	green4
Sph_Contig03880_ERROPOS15600000G000350	turquoise	green4
Sph_LG9G002279	darkslateblue	green4
Sph_LG7G000172	magenta	indianred3
Sph_LG11G002663	green	brown2
Sph_LG4G000520	floralwhite	green4
Sph_LG11G002644	mediumpurple3	mediumpurple3
Sph_LG0G002930	green	brown2
Sph_LG7G000459	green	brown2
Sph_LG11G003501	blue2	green4
Sph_LG11G003582	deeppink	deeppink
Sph_LG11G001034	turquoise	green4
Sph_LG0G003295	yellowgreen	brown2
Sph_LG0G000337	turquoise	green4
Sph_LG2G001065	yellowgreen	brown2
Sph_LG0G002315	mediumorchid	mediumorchid
Sph_LG5G000942	purple	darkorange
Sph_LG5G000541	darkseagreen4	darkorange2
Sph_LG9G002572	navajowhite1	green4
Sph_LG4G000589	paleturquoise	green4
Sph_LG2G000026	orangered1	green4
Sph_Contig03881_ERROPOS3500000G000340	violet	green4
Sph_LG2G001147	lightblue3	lavenderblush2
Sph_LG9G000680	skyblue4	mediumpurple3
Sph_LG1G002495	magenta	indianred3
Sph_LG10G001851	plum2	darkorange2
Sph_LG9G000677	turquoise	green4
Sph_LG3G000707	skyblue	green4
Sph_LG11G003643	yellowgreen	brown2
Sph_LG10G000295	lightslateblue	brown2
Sph_LG11G000645	skyblue2	skyblue2
Sph_LG11G002614	blue2	green4
Sph_LG10G001187	indianred3	indianred3
Sph_LG11G000751	brown	brown2
Sph_LG5G000977	grey	grey
Sph_LG1G002314	magenta4	green4
Sph_LG4G001362	orangered	darkorange2
Sph_LG5G000393	bisque4	green4
Sph_LG10G000697	mediumorchid	mediumorchid
Sph_LG3G000135	greenyellow	brown2
Sph_LG10G000641	brown	brown2
Sph_LG9G002555	darkseagreen3	brown2
Sph_LG3G000360	sienna4	sienna4
Sph_LG11G004616	blue2	green4
Sph_LG10G001371	navajowhite1	green4
Sph_LG3G000168	lightblue4	green4
Sph_LG11G001599	thistle2	green4
Sph_LG11G002718	thistle2	green4
Sph_LG1G002019	darkred	green4
Sph_LG9G000862	lightcyan	palevioletred2
Sph_LG10G002683	darkgreen	green4
Sph_LG1G001544	plum2	darkorange2
Sph_LG11G000310	grey	grey
Sph_LG10G002257	darkorange	darkorange
Sph_LG9G003268	firebrick4	darkorange2
Sph_LG5G000744	orange	green4
Sph_LG4G001363	darkslateblue	green4
Sph_LG4G000093	tan	tan
Sph_LG9G003434	orangered1	green4
Sph_LG1G001386	pink	green4
Sph_LG4G000864	plum3	green4
Sph_LG11G002804	magenta	indianred3
Sph_LG9G002307	orange	green4
Sph_LG1G002927	darkorange2	darkorange2
Sph_LG10G000054	lightcyan	palevioletred2
Sph_Contig03881_ERROPOS16800000+G000230	turquoise	green4
Sph_Contig03885_ERROPOS3838586G000350	brown	brown2
Sph_LG11G001046	orangered1	green4
Sph_LG10G000613	darkturquoise	green4
Sph_LG11G003278	mediumpurple3	mediumpurple3
Sph_LG7G000320	green	brown2
Sph_LG11G003721	brown2	brown2
Sph_LG4G001129	saddlebrown	darkorange2
Sph_LG10G002507	green	brown2
Sph_LG2G000077	greenyellow	brown2
Sph_LG11G002489	brown2	brown2
Sph_LG9G001209	green	brown2
Sph_LG4G000038	honeydew	green4
Sph_LG9G002696	darkgrey	green4
Sph_LG1G002127	red	brown2
Sph_LG3G000036	purple	darkorange
Sph_LG0G002073	red	brown2
Sph_LG6G000735	paleturquoise	green4
Sph_LG2G001470	thistle2	green4
Sph_LG11G001249	darkslateblue	green4
Sph_LG2G002371	brown2	brown2
Sph_LG11G003275	green	brown2
Sph_LG8G000247	turquoise	green4
Sph_LG10G001878	darkseagreen3	brown2
Sph_LG9G003057	salmon2	green4
Sph_LG11G001957	magenta	indianred3
Sph_LG11G001769	plum3	green4
Sph_LG2G001327	orangered4	indianred3
Sph_LG3G001860	orangered3	green4
Sph_LG11G003752	steelblue	lavenderblush2
Sph_LG0G003126	pink	green4
Sph_LG10G001418	mediumorchid	mediumorchid
Sph_LG1G000035	green	brown2
Sph_LG7G000587	white	darkorange2
Sph_LG1G000142	yellow	lavenderblush2
Sph_LG11G001320	turquoise	green4
Sph_LG3G001840	pink	green4
Sph_LG0G001592	salmon	green4
Sph_LG9G001407	yellow	lavenderblush2
Sph_LG7G000196	lightsteelblue	darkorange2
Sph_LG10G002703	darkgreen	green4
Sph_LG3G001079	antiquewhite2	green4
Sph_LG11G004094	orangered1	green4
Sph_LG1G002293	darkmagenta	green4
Sph_LG5G000481	plum3	green4
Sph_LG9G000552	salmon	green4
Sph_LG0G002918	black	indianred3
Sph_LG1G001854	blue	indianred3
Sph_LG2G000496	magenta	indianred3
Sph_LG1G001675	plum1	plum1
Sph_LG0G003635	brown	brown2
Sph_LG1G000280	brown	brown2
Sph_LG1G000493	yellow	lavenderblush2
Sph_LG11G002118	antiquewhite1	darkorange2
Sph_LG0G001027	green	brown2
Sph_LG11G001397	honeydew1	green4
Sph_LG11G003834	green	brown2
Sph_LG10G001974	green	brown2
Sph_LG10G001982	brown2	brown2
Sph_LG9G000355	brown	brown2
Sph_LG1G002537	darkseagreen3	brown2
Sph_LG0G001059	greenyellow	brown2
Sph_LG0G000903	darkgrey	green4
Sph_LG5G001142	coral	green4
Sph_LG0G002843	coral4	darkorange2
Sph_LG5G001530	yellow	lavenderblush2
Sph_LG4G001331	greenyellow	brown2
Sph_LG10G002472	orangered1	green4
Sph_LG3G001646	black	indianred3
Sph_LG11G003840	lightgreen	palevioletred2
Sph_LG9G000684	brown	brown2
Sph_LG1G003069	turquoise	green4
Sph_LG3G002171	green	brown2
Sph_LG9G000827	indianred3	indianred3
Sph_LG4G001431	skyblue1	lavenderblush2
Sph_LG7G000467	palevioletred3	brown2
Sph_LG1G002065	coral2	lavenderblush2
Sph_LG1G002370	white	darkorange2
Sph_LG1G002953	darkorange	darkorange
Sph_LG2G002649	pink	green4
Sph_LG11G001802	darkolivegreen4	green4
Sph_LG9G001754	pink	green4
Sph_LG11G001512	salmon1	darkorange2
Sph_LG11G001396	indianred4	tan
Sph_LG10G001782	floralwhite	green4
Sph_LG5G000870	skyblue2	skyblue2
Sph_LG9G003676	thistle1	lavenderblush2
Sph_LG5G001336	turquoise	green4
Sph_LG5G000575	plum3	green4
Sph_LG11G001470	plum	green4
Sph_LG1G001731	mediumpurple4	lavenderblush2
Sph_LG0G001655	maroon	maroon
Sph_LG6G000618	grey60	palevioletred2
Sph_LG1G000619	lightcoral	brown2
Sph_LG5G001058	green	brown2
Sph_LG10G002248	greenyellow	brown2
Sph_LG3G002002	brown2	brown2
Sph_LG9G003020	black	indianred3
Sph_LG11G002202	blue2	green4
Sph_LG2G000303	lightsteelblue	darkorange2
Sph_LG9G003184	orangered	darkorange2
Sph_LG11G002965	orangered1	green4
Sph_LG11G002469	paleturquoise	green4
Sph_LG9G002347	orangered1	green4
Sph_LG2G000598	darkseagreen4	darkorange2
Sph_LG4G001270	mediumpurple3	mediumpurple3
Sph_LG0G001367	cyan	green4
Sph_LG10G000682	lightcoral	brown2
Sph_LG5G000446	plum3	green4
Sph_LG2G002413	lavenderblush3	darkorange2
Sph_LG11G001597	greenyellow	brown2
Sph_LG3G001564	lavenderblush3	darkorange2
Sph_LG2G002412	turquoise	green4
Sph_LG0G002903	darkseagreen4	darkorange2
Sph_LG11G001571	salmon2	green4
Sph_LG5G000762	darkmagenta	green4
Sph_LG5G000068	red	brown2
Sph_Contig00163G000020	tan	tan
Sph_LG1G002538	saddlebrown	darkorange2
Sph_LG9G002879	antiquewhite1	darkorange2
Sph_LG9G003248	pink4	tan
Sph_LG11G000875	black	indianred3
Sph_LG10G002130	sienna4	sienna4
Sph_LG0G001238	red	brown2
Sph_LG2G000856	yellow	lavenderblush2
Sph_LG7G000090	antiquewhite2	green4
Sph_LG11G002201	yellow3	green4
Sph_LG11G000228	darkorange	darkorange
Sph_LG10G002736	saddlebrown	darkorange2
Sph_LG2G001925	blue	indianred3
Sph_LG1G001496	darkred	green4
Sph_LG10G001020	yellow	lavenderblush2
Sph_LG0G002516	brown	brown2
Sph_LG5G000968	lavenderblush3	darkorange2
Sph_LG0G000107	mediumpurple3	mediumpurple3
Sph_LG11G003390	salmon	green4
Sph_LG4G000548	blue	indianred3
Sph_LG1G001951	orangered	darkorange2
Sph_LG10G000044	black	indianred3
Sph_LG7G000015	darkviolet	darkorange2
Sph_LG9G001821	magenta	indianred3
Sph_LG11G001454	coral3	green4
Sph_LG11G001186	darkseagreen4	darkorange2
Sph_LG11G001086	white	darkorange2
Sph_LG8G000552	navajowhite2	darkorange2
Sph_LG11G003291	purple	darkorange
Sph_LG4G001477	salmon4	brown2
Sph_LG5G000584	red	brown2
Sph_LG0G003121	yellow	lavenderblush2
Sph_LG7G000569	orangered4	indianred3
Sph_LG0G001376	black	indianred3
Sph_LG9G003354	plum	green4
Sph_LG4G000774	pink	green4
Sph_LG1G001434	darkseagreen4	darkorange2
Sph_LG11G002911	palevioletred1	lavenderblush2
Sph_LG5G000736	green	brown2
Sph_LG1G001047	mistyrose	maroon
Sph_LG0G003639	brown	brown2
Sph_LG2G000665	pink	green4
Sph_LG10G001937	lavenderblush1	lavenderblush2
Sph_LG3G001825	lightcoral	brown2
Sph_LG5G000849	brown2	brown2
Sph_LG10G001876	skyblue3	green4
Sph_LG4G001498	red	brown2
Sph_LG5G000056	darkgrey	green4
Sph_LG10G002714	magenta4	green4
Sph_LG10G001705	turquoise	green4
Sph_LG2G001019	turquoise	green4
Sph_LG2G002490	midnightblue	green4
Sph_LG10G002445	tan	tan
Sph_LG4G000587	orangered	darkorange2
Sph_LG3G001763	darkred	green4
Sph_LG2G001898	darkgreen	green4
Sph_LG10G002607	darkviolet	darkorange2
Sph_LG0G003286	blue	indianred3
Sph_LG11G003479	midnightblue	green4
Sph_LG11G001978	yellow4	mediumpurple3
Sph_LG9G000681	orangered4	indianred3
Sph_LG9G003146	darkslateblue	green4
Sph_LG5G001256	tan4	green4
Sph_LG9G003880	skyblue1	lavenderblush2
Sph_LG0G002050	grey	grey
Sph_LG9G000868	lightcoral	brown2
Sph_LG3G001115	magenta	indianred3
Sph_LG2G001979	darkorange2	darkorange2
Sph_LG11G003211	green	brown2
Sph_LG0G000336	yellow3	green4
Sph_LG0G002084	darkmagenta	green4
Sph_LG2G000910	darkmagenta	green4
Sph_LG11G002592	yellow3	green4
Sph_LG2G000679	plum1	plum1
Sph_LG11G002156	orangered1	green4
Sph_LG7G000568	green	brown2
Sph_LG2G001592	darkorange	darkorange
Sph_LG5G000309	turquoise	green4
Sph_LG11G003768	darkred	green4
Sph_LG1G002406	blue	indianred3
Sph_LG2G001696	royalblue	green4
Sph_LG5G001231	magenta	indianred3
Sph_LG10G001515	turquoise	green4
Sph_LG1G000436	turquoise	green4
Sph_LG5G001221	yellow4	mediumpurple3
Sph_LG2G001596	magenta4	green4
Sph_LG1G002562	pink3	green4
Sph_LG5G000734	plum2	darkorange2
Sph_LG6G000768	chocolate4	green4
Sph_LG2G000488	lightsteelblue	darkorange2
Sph_LG3G001985	ivory	green4
Sph_LG0G001113	yellow3	green4
Sph_LG2G001644	turquoise	green4
Sph_LG5G000106	steelblue	lavenderblush2
Sph_LG4G000229	darkslateblue	green4
Sph_LG5G000211	yellow4	mediumpurple3
Sph_LG4G001445	salmon2	green4
Sph_LG0G001279	greenyellow	brown2
Sph_LG9G001115	yellow	lavenderblush2
Sph_LG0G001894	red	brown2
Sph_LG5G000297	green	brown2
Sph_LG8G000347	royalblue	green4
Sph_LG1G002275	darkgrey	green4
Sph_LG3G001969	blue4	darkorange
Sph_LG3G001759	darkslateblue	green4
Sph_LG9G002668	yellowgreen	brown2
Sph_LG5G000572	ivory	green4
Sph_LG7G000087	white	darkorange2
Sph_LG9G001342	magenta	indianred3
Sph_LG5G001546	mediumpurple1	green4
Sph_LG5G000590	maroon	maroon
Sph_LG2G001550	thistle	palevioletred2
Sph_LG10G001068	grey	grey
Sph_LG10G002754	salmon4	brown2
Sph_Contig03880_ERROPOS14700000G000780	slateblue	sienna4
Sph_LG11G002741	royalblue	green4
Sph_LG7G000010	black	indianred3
Sph_LG11G002620	firebrick3	green4
Sph_LG3G001705	thistle4	tan
Sph_LG0G001374	turquoise	green4
Sph_LG1G001877	skyblue1	lavenderblush2
Sph_LG5G001027	green	brown2
Sph_LG0G000748	darkgrey	green4
Sph_LG0G000433	navajowhite	lavenderblush2
Sph_LG6G000003	brown	brown2
Sph_LG9G003140	turquoise	green4
Sph_LG11G001891	blue	indianred3
Sph_LG5G001477	yellowgreen	brown2
Sph_LG5G000308	pink	green4
Sph_LG4G001525	magenta	indianred3
Sph_LG11G000578	skyblue	green4
Sph_LG10G000503	plum2	darkorange2
Sph_LG4G000269	darkred	green4
Sph_LG10G001061	turquoise	green4
Sph_LG3G000126	salmon4	brown2
Sph_LG3G000714	white	darkorange2
Sph_LG6G000717	turquoise	green4
Sph_LG3G001855	midnightblue	green4
Sph_LG9G002273	darkorange	darkorange
Sph_LG11G001552	plum2	darkorange2
Sph_LG9G002691	bisque4	green4
Sph_LG0G001446	yellowgreen	brown2
Sph_LG2G002057	plum1	plum1
Sph_LG10G001826	yellow	lavenderblush2
Sph_LG11G002059	turquoise	green4
Sph_LG9G000323	plum2	darkorange2
Sph_LG4G001157	darkgrey	green4
Sph_LG11G003129	sienna4	sienna4
Sph_LG11G002339	lightpink4	green4
Sph_LG2G000130	turquoise	green4
Sph_LG1G001015	floralwhite	green4
Sph_LG8G000319	pink	green4
Sph_Contig03978G000240	purple	darkorange
Sph_LG4G000996	darkgrey	green4
Sph_LG0G000992	brown	brown2
Sph_LG1G001941	skyblue4	mediumpurple3
Sph_LG2G000266	darkmagenta	green4
Sph_LG0G000303	paleturquoise	green4
Sph_LG9G000766	darkgreen	green4
Sph_LG6G000756	brown2	brown2
Sph_LG0G002305	indianred4	tan
Sph_LG9G003673	orangered4	indianred3
Sph_LG2G001957	blue2	green4
Sph_LG11G002687	magenta4	green4
Sph_LG3G000010	green	brown2
Sph_LG11G002333	red	brown2
Sph_LG11G003193	black	indianred3
Sph_LG5G001049	plum3	green4
Sph_LG0G002768	royalblue	green4
Sph_Contig03047G000040	blue4	darkorange
Sph_LG11G001029	yellow4	mediumpurple3
Sph_LG11G003243	salmon	green4
Sph_LG7G000366	darkseagreen4	darkorange2
Sph_LG11G000869	black	indianred3
Sph_LG11G002753	lightslateblue	brown2
Sph_LG9G001151	lightblue3	lavenderblush2
Sph_LG3G001846	tan4	green4
Sph_LG0G002229	thistle4	tan
Sph_LG9G003473	navajowhite1	green4
Sph_LG10G001911	midnightblue	green4
Sph_LG10G000562	lightcyan1	lavenderblush2
Sph_LG3G001768	blue	indianred3
Sph_LG0G000077	indianred2	deeppink
Sph_LG10G002456	lightsteelblue1	lightsteelblue1
Sph_LG2G000723	brown	brown2
Sph_LG11G000034	turquoise	green4
Sph_LG9G003499	orangered4	indianred3
Sph_LG0G002270	salmon	green4
Sph_LG10G000782	tan4	green4
Sph_LG11G000580	antiquewhite1	darkorange2
Sph_LG9G001654	midnightblue	green4
Sph_LG11G003320	lightpink3	lavenderblush2
Sph_LG10G001824	black	indianred3
Sph_LG0G001560	grey60	palevioletred2
Sph_LG10G000096	white	darkorange2
Sph_LG8G000556	darkseagreen3	brown2
Sph_LG11G001972	floralwhite	green4
Sph_LG0G001146	mediumpurple4	lavenderblush2
Sph_LG3G000689	brown	brown2
Sph_LG11G002316	purple	darkorange
Sph_LG1G002874	blue	indianred3
Sph_LG9G002131	grey	grey
Sph_LG1G000608	firebrick3	green4
Sph_LG11G000655	purple	darkorange
Sph_LG11G002238	coral1	tan
Sph_LG9G002328	blue2	green4
Sph_LG1G001694	blue2	green4
Sph_LG2G000623	pink	green4
Sph_LG4G001396	blue4	darkorange
Sph_LG0G003324	black	indianred3
Sph_LG11G003554	antiquewhite4	tan
Sph_LG0G000786	plum2	darkorange2
Sph_LG0G001021	grey	grey
Sph_LG5G001273	black	indianred3
Sph_LG4G000654	palevioletred3	brown2
Sph_LG5G000396	salmon	green4
Sph_LG6G000251	turquoise	green4
Sph_LG8G000408	tan	tan
Sph_LG11G001394	blue2	green4
Sph_LG4G000855	darkseagreen2	green4
Sph_LG0G002124	red	brown2
Sph_LG9G003204	lightpink3	lavenderblush2
Sph_LG2G002061	brown2	brown2
Sph_LG7G000108	tan	tan
Sph_LG10G002506	green	brown2
Sph_LG2G002017	pink	green4
Sph_LG0G000683	skyblue3	green4
Sph_LG0G002711	antiquewhite2	green4
Sph_LG5G000485	lightyellow	green4
Sph_LG9G001660	darkorange2	darkorange2
Sph_LG9G001603	firebrick4	darkorange2
Sph_LG1G002411	turquoise	green4
Sph_LG2G001116	darkolivegreen4	green4
Sph_LG1G002378	white	darkorange2
Sph_LG0G002389	green	brown2
Sph_LG1G000197	darkgreen	green4
Sph_LG2G002210	green	brown2
Sph_LG0G000971	green	brown2
Sph_LG11G001843	turquoise	green4
Sph_LG4G000404	darkseagreen4	darkorange2
Sph_LG10G001043	pink	green4
Sph_LG2G002506	coral	green4
Sph_LG10G002140	darkorange2	darkorange2
Sph_LG9G000736	darkturquoise	green4
Sph_LG2G002081	turquoise	green4
Sph_LG6G001173	ivory	green4
Sph_LG4G000011	blue	indianred3
Sph_LG1G000587	red	brown2
Sph_LG11G000187	brown	brown2
Sph_LG0G002507	orangered1	green4
Sph_LG11G002870	turquoise	green4
Sph_LG4G001110	lightcyan1	lavenderblush2
Sph_LG0G002214	green	brown2
Sph_LG0G001466	skyblue	green4
Sph_LG5G001422	firebrick4	darkorange2
Sph_LG1G001450	salmon	green4
Sph_LG2G002565	green	brown2
Sph_LG6G001046	paleturquoise	green4
Sph_LG4G001296	green	brown2
Sph_LG10G001706	turquoise	green4
Sph_LG0G002858	black	indianred3
Sph_LG2G002411	turquoise	green4
Sph_LG3G002198	yellow	lavenderblush2
Sph_LG0G001373	turquoise	green4
Sph_LG2G001375	lightslateblue	brown2
Sph_LG4G000917	brown2	brown2
Sph_LG1G000920	lightyellow	green4
Sph_LG5G000916	navajowhite1	green4
Sph_LG9G000747	pink	green4
Sph_LG11G001898	saddlebrown	darkorange2
Sph_LG11G003221	plum3	green4
Sph_LG1G002014	navajowhite1	green4
Sph_LG1G001412	mediumorchid	mediumorchid
Sph_LG0G001586	royalblue	green4
Sph_LG9G000585	darkorange2	darkorange2
Sph_Contig03961_ERROPOS3400000G001850	brown	brown2
Sph_LG11G003069	darkred	green4
Sph_LG0G002787	brown2	brown2
Sph_LG1G001043	floralwhite	green4
Sph_LG11G003225	maroon	maroon
Sph_LG9G001408	magenta	indianred3
Sph_LG1G000518	lightyellow	green4
Sph_LG1G001557	darkslateblue	green4
Sph_LG2G000293	lightyellow	green4
Sph_LG0G001408	red	brown2
Sph_LG11G003628	yellow	lavenderblush2
Sph_LG6G000999	black	indianred3
Sph_LG5G001416	antiquewhite4	tan
Sph_LG11G002571	midnightblue	green4
Sph_LG10G002221	darkgrey	green4
Sph_LG0G001399	green4	green4
Sph_LG9G003516	blue	indianred3
Sph_LG10G001884	tan	tan
Sph_LG8G000051	orangered4	indianred3
Sph_LG9G002978	brown	brown2
Sph_LG10G000162	blue4	darkorange
Sph_LG0G001595	antiquewhite1	darkorange2
Sph_LG11G000383	lightpink3	lavenderblush2
Sph_LG9G000969	pink	green4
Sph_LG0G002665	greenyellow	brown2
Sph_LG7G000400	mistyrose	maroon
Sph_LG1G002305	pink	green4
Sph_LG7G000370	maroon	maroon
Sph_LG2G000909	greenyellow	brown2
Sph_LG2G001712	green	brown2
Sph_LG10G000583	tan4	green4
Sph_LG4G000060	black	indianred3
Sph_LG5G000588	turquoise	green4
Sph_LG2G000551	green	brown2
Sph_LG7G000106	darkgrey	green4
Sph_LG9G002440	lightyellow	green4
Sph_LG0G001913	plum3	green4
Sph_LG10G001285	lightcyan1	lavenderblush2
Sph_LG10G000296	skyblue3	green4
Sph_LG0G001923	green	brown2
Sph_LG2G002498	yellow	lavenderblush2
Sph_LG2G000101	darkseagreen3	brown2
Sph_LG9G003771	darkseagreen4	darkorange2
Sph_LG9G000741	darkolivegreen4	green4
Sph_Contig03904_ERROPOS4337078G000020	lightslateblue	brown2
Sph_LG2G001500	coral	green4
Sph_LG10G001694	brown	brown2
Sph_LG1G001729	yellow3	green4
Sph_LG10G001906	yellow	lavenderblush2
Sph_LG9G001374	honeydew1	green4
Sph_LG1G000386	white	darkorange2
Sph_LG11G002755	blue	indianred3
Sph_LG9G002141	yellowgreen	brown2
Sph_LG1G002354	tan4	green4
Sph_LG9G000904	blue2	green4
Sph_LG10G002395	midnightblue	green4
Sph_LG0G003311	ivory	green4
Sph_LG9G001508	magenta3	darkorange
Sph_LG2G002509	darkseagreen2	green4
Sph_LG10G000178	floralwhite	green4
Sph_LG2G000080	brown	brown2
Sph_LG11G001798	darkseagreen2	green4
Sph_LG2G002466	magenta3	darkorange
Sph_LG0G003006	lightsteelblue	darkorange2
Sph_LG1G002034	paleturquoise	green4
Sph_LG1G002982	brown	brown2
Sph_LG10G002457	midnightblue	green4
Sph_LG3G000954	midnightblue	green4
Sph_LG3G001747	skyblue1	lavenderblush2
Sph_LG9G002716	darkolivegreen1	green4
Sph_LG10G001977	darkgrey	green4
Sph_Contig00076G000010	magenta3	darkorange
Sph_LG3G000953	thistle4	tan
Sph_LG9G001403	skyblue	green4
Sph_LG4G000358	green	brown2
Sph_LG10G000257	salmon4	brown2
Sph_LG10G002294	yellow3	green4
Sph_LG0G002853	steelblue	lavenderblush2
Sph_LG5G001541	darkolivegreen1	green4
Sph_LG11G004729	firebrick4	darkorange2
Sph_LG2G001286	green	brown2
Sph_LG10G002753	darkorange	darkorange
Sph_Contig03942G000040	magenta	indianred3
Sph_LG1G000604	honeydew	green4
Sph_LG5G001580	darkturquoise	green4
Sph_LG10G001914	mistyrose	maroon
Sph_LG6G000666	green	brown2
Sph_LG2G002064	brown	brown2
Sph_LG2G002004	coral4	darkorange2
Sph_LG1G001238	skyblue3	green4
Sph_LG6G000822	saddlebrown	darkorange2
Sph_LG1G002255	yellow4	mediumpurple3
Sph_LG10G000745	blue	indianred3
Sph_LG0G001290	orangered4	indianred3
Sph_LG1G000629	thistle3	green4
Sph_LG5G000036	darkgreen	green4
Sph_LG10G000284	palevioletred1	lavenderblush2
Sph_LG0G002899	magenta3	darkorange
Sph_LG4G001081	pink	green4
Sph_LG5G001404	lightyellow	green4
Sph_LG1G000822	orangered4	indianred3
Sph_LG9G003483	turquoise	green4
Sph_LG0G002791	coral4	darkorange2
Sph_LG1G001088	blue	indianred3
Sph_LG1G000887	darkgreen	green4
Sph_LG11G003185	saddlebrown	darkorange2
Sph_LG9G003661	salmon4	brown2
Sph_LG6G000839	ivory	green4
Sph_LG0G002957	magenta4	green4
Sph_LG2G001563	thistle	palevioletred2
Sph_LG4G001269	indianred3	indianred3
Sph_LG7G000268	greenyellow	brown2
Sph_LG2G000197	darkviolet	darkorange2
Sph_LG3G000076	paleturquoise	green4
Sph_LG1G000650	saddlebrown	darkorange2
Sph_LG2G000612	plum2	darkorange2
Sph_LG2G000753	brown	brown2
Sph_LG1G002951	pink	green4
Sph_LG1G001298	brown	brown2
Sph_LG7G000558	greenyellow	brown2
Sph_LG11G002007	yellow	lavenderblush2
Sph_LG2G002042	lightsteelblue1	lightsteelblue1
Sph_LG3G000372	darkmagenta	green4
Sph_LG9G003388	blue4	darkorange
Sph_LG1G002017	darkseagreen4	darkorange2
Sph_LG2G001495	paleturquoise	green4
Sph_LG10G000511	magenta	indianred3
Sph_LG2G001675	lightskyblue4	sienna4
Sph_LG3G001485	yellowgreen	brown2
Sph_LG4G001345	skyblue1	lavenderblush2
Sph_LG4G000469	red	brown2
Sph_Contig03961_ERROPOS3400000G000700	brown	brown2
Sph_LG0G000879	skyblue	green4
Sph_LG2G000958	blue	indianred3
Sph_LG10G000035	grey60	palevioletred2
Sph_LG3G001202	darkmagenta	green4
Sph_LG9G000148	pink4	tan
Sph_LG4G001349	greenyellow	brown2
Sph_LG11G000734	paleturquoise	green4
Sph_LG5G000411	grey60	palevioletred2
Sph_LG9G003111	green	brown2
Sph_LG0G002793	salmon2	green4
Sph_LG0G000155	indianred4	tan
Sph_LG3G000224	salmon	green4
Sph_LG5G000377	sienna4	sienna4
Sph_LG11G002993	lightcoral	brown2
Sph_LG3G001778	yellow4	mediumpurple3
Sph_LG5G000867	lightyellow	green4
Sph_LG10G000256	pink	green4
Sph_LG9G000613	yellow	lavenderblush2
Sph_LG10G000474	green	brown2
Sph_LG11G001724	lavenderblush3	darkorange2
Sph_LG5G000928	coral2	lavenderblush2
Sph_LG5G000949	thistle3	green4
Sph_LG1G001671	yellow	lavenderblush2
Sph_LG4G001315	turquoise	green4
Sph_LG10G001093	turquoise	green4
Sph_LG10G001337	lightpink4	green4
Sph_LG11G002195	mistyrose	maroon
Sph_LG2G000692	lavenderblush3	darkorange2
Sph_LG9G001860	brown2	brown2
Sph_LG0G002668	greenyellow	brown2
Sph_LG9G002342	sienna4	sienna4
Sph_LG4G001541	palevioletred3	brown2
Sph_LG0G002905	magenta4	green4
Sph_LG10G000145	blue4	darkorange
Sph_LG9G001853	darkgrey	green4
Sph_LG10G002677	brown2	brown2
Sph_LG1G002069	white	darkorange2
Sph_LG6G000859	magenta	indianred3
Sph_LG10G000699	navajowhite	lavenderblush2
Sph_LG0G000555	yellow	lavenderblush2
Sph_LG10G001420	lightcoral	brown2
Sph_LG10G001113	red	brown2
Sph_LG11G003480	midnightblue	green4
Sph_LG9G000902	floralwhite	green4
Sph_LG5G000812	sienna4	sienna4
Sph_LG9G002174	green4	green4
Sph_LG6G000135	floralwhite	green4
Sph_LG9G003095	honeydew	green4
Sph_LG4G000052	mediumorchid	mediumorchid
Sph_LG11G003057	salmon1	darkorange2
Sph_LG0G000574	darkmagenta	green4
Sph_LG10G002420	skyblue2	skyblue2
Sph_LG11G001387	cyan	green4
Sph_LG10G002489	darkmagenta	green4
Sph_LG2G000431	darkred	green4
Sph_LG5G000437	plum3	green4
Sph_LG3G000121	palevioletred3	brown2
Sph_LG2G000805	blue	indianred3
Sph_LG11G004225	chocolate4	green4
Sph_LG11G001257	darkred	green4
Sph_LG4G001442	indianred4	tan
Sph_LG9G001042	red	brown2
Sph_LG10G000642	brown	brown2
Sph_LG3G001931	paleturquoise	green4
Sph_LG11G000571	black	indianred3
Sph_LG3G001488	honeydew	green4
Sph_LG2G000552	lavenderblush3	darkorange2
Sph_LG10G002467	red	brown2
Sph_LG2G001745	antiquewhite4	tan
Sph_LG9G002710	navajowhite	lavenderblush2
Sph_LG10G001767	plum2	darkorange2
Sph_LG1G001983	lightyellow	green4
Sph_LG10G001229	tan	tan
Sph_Contig03961_ERROPOS3400000G001650	turquoise	green4
Sph_LG1G000023	plum3	green4
Sph_LG11G003217	brown	brown2
Sph_LG9G003059	blue4	darkorange
Sph_LG1G002565	coral2	lavenderblush2
Sph_LG11G001589	greenyellow	brown2
Sph_LG5G001501	yellow	lavenderblush2
Sph_LG3G000322	darkseagreen3	brown2
Sph_LG0G001962	purple	darkorange
Sph_LG3G000381	midnightblue	green4
Sph_LG2G001295	pink	green4
Sph_LG3G002090	orangered3	green4
Sph_LG0G002765	darkorange2	darkorange2
Sph_LG1G000278	grey60	palevioletred2
Sph_LG3G000801	honeydew1	green4
Sph_LG7G000545	coral	green4
Sph_LG3G000845	yellow4	mediumpurple3
Sph_LG0G001384	salmon2	green4
Sph_LG2G002331	turquoise	green4
Sph_LG1G000684	yellowgreen	brown2
Sph_LG10G000231	lightcoral	brown2
Sph_LG5G000153	pink	green4
Sph_LG2G001977	indianred4	tan
Sph_LG3G000189	darkgrey	green4
Sph_LG11G003586	white	darkorange2
Sph_LG1G002364	lightcoral	brown2
Sph_LG0G001324	green	brown2
Sph_LG9G003403	skyblue1	lavenderblush2
Sph_LG2G001871	cyan	green4
Sph_LG4G001249	darkseagreen3	brown2
Sph_LG11G000345	orange	green4
Sph_LG11G003166	orangered	darkorange2
Sph_LG1G001554	midnightblue	green4
Sph_LG2G001912	brown4	green4
Sph_LG11G001741	lavenderblush3	darkorange2
Sph_LG3G002018	midnightblue	green4
Sph_LG9G002541	salmon1	darkorange2
Sph_LG2G002069	green	brown2
Sph_LG10G002028	turquoise	green4
Sph_LG11G000667	yellowgreen	brown2
Sph_LG11G002002	turquoise	green4
Sph_LG3G001975	turquoise	green4
Sph_LG3G001137	plum1	plum1
Sph_LG10G001934	tan	tan
Sph_LG0G003390	sienna4	sienna4
Sph_LG5G000961	orangered	darkorange2
Sph_LG0G001835	darkviolet	darkorange2
Sph_LG1G002101	midnightblue	green4
Sph_LG4G000136	navajowhite1	green4
Sph_LG9G001693	thistle3	green4
Sph_LG2G001308	turquoise	green4
Sph_LG9G001577	pink	green4
Sph_LG5G000149	darkturquoise	green4
Sph_LG6G000759	brown	brown2
Sph_LG1G001794	antiquewhite4	tan
Sph_LG11G001841	darkgreen	green4
Sph_LG11G001712	coral4	darkorange2
Sph_Contig03880_ERROPOS15600000G000330	lavenderblush3	darkorange2
Sph_LG7G000103	skyblue4	mediumpurple3
Sph_LG2G001534	green	brown2
Sph_LG3G001876	skyblue	green4
Sph_LG4G000129	darkslateblue	green4
Sph_LG11G000737	brown	brown2
Sph_LG3G000574	indianred4	tan
Sph_LG11G003807	cyan	green4
Sph_LG10G001581	honeydew1	green4
Sph_LG1G001204	darkolivegreen4	green4
Sph_LG7G000026	firebrick4	darkorange2
Sph_LG1G003066	mediumpurple4	lavenderblush2
Sph_LG5G001531	coral4	darkorange2
Sph_LG11G003500	skyblue1	lavenderblush2
Sph_LG5G001054	indianred4	tan
Sph_LG4G000077	darkgreen	green4
Sph_LG5G000937	yellowgreen	brown2
Sph_LG0G002802	thistle1	lavenderblush2
Sph_LG0G001822	lavenderblush1	lavenderblush2
Sph_LG0G002769	blue2	green4
Sph_LG4G001423	coral1	tan
Sph_LG5G000071	turquoise	green4
Sph_LG10G001847	darkgrey	green4
Sph_LG5G000719	palevioletred1	lavenderblush2
Sph_LG0G000697	darkolivegreen1	green4
Sph_LG0G002020	darkred	green4
Sph_LG2G001794	turquoise	green4
Sph_LG3G000202	indianred3	indianred3
Sph_LG11G002171	grey	grey
Sph_LG11G001351	darkred	green4
Sph_LG4G001088	coral3	green4
Sph_LG0G000930	lightyellow	green4
Sph_LG0G000437	salmon4	brown2
Sph_LG1G001058	white	darkorange2
Sph_LG1G001479	blue4	darkorange
Sph_LG6G001185	magenta3	darkorange
Sph_LG4G001439	purple	darkorange
Sph_LG11G003026	midnightblue	green4
Sph_LG0G001776	green	brown2
Sph_LG1G000580	blueviolet	green4
Sph_LG10G000024	black	indianred3
Sph_LG0G000540	red	brown2
Sph_LG5G000085	skyblue3	green4
Sph_LG0G000627	blueviolet	green4
Sph_LG0G002052	turquoise	green4
Sph_LG5G000935	thistle2	green4
Sph_LG9G000637	firebrick4	darkorange2
Sph_LG1G001822	yellow	lavenderblush2
Sph_LG2G001263	bisque4	green4
Sph_LG0G001304	lightsteelblue	darkorange2
Sph_LG0G001054	darkred	green4
Sph_LG7G000101	greenyellow	brown2
Sph_LG10G000525	darkviolet	darkorange2
Sph_LG11G004542	firebrick4	darkorange2
Sph_LG1G001627	firebrick2	mediumpurple3
Sph_LG3G001261	yellowgreen	brown2
Sph_LG1G000896	lightslateblue	brown2
Sph_LG11G000209	honeydew	green4
Sph_LG7G000189	mediumpurple2	lavenderblush2
Sph_LG0G002166	red	brown2
Sph_LG10G000216	darkolivegreen2	sienna4
Sph_LG5G000940	honeydew1	green4
Sph_LG5G001505	floralwhite	green4
Sph_LG11G003357	salmon	green4
Sph_LG10G002020	grey	grey
Sph_LG3G002045	lavenderblush2	lavenderblush2
Sph_LG2G002399	turquoise	green4
Sph_LG9G001488	orangered1	green4
Sph_LG11G003248	darkorange	darkorange
Sph_LG10G002183	black	indianred3
Sph_LG11G001083	darkgreen	green4
Sph_LG9G001797	pink	green4
Sph_LG1G003023	palevioletred3	brown2
Sph_LG4G000062	mediumpurple4	lavenderblush2
Sph_LG11G002478	turquoise	green4
Sph_LG2G000947	navajowhite2	darkorange2
Sph_LG2G001369	lightgreen	palevioletred2
Sph_LG0G001148	turquoise	green4
Sph_LG7G000273	lightyellow	green4
Sph_LG5G001617	lightcoral	brown2
Sph_LG9G002284	brown4	green4
Sph_LG11G000471	darkorange	darkorange
Sph_LG11G001365	yellow	lavenderblush2
Sph_LG0G002703	green	brown2
Sph_LG3G000617	orange	green4
Sph_LG2G001610	turquoise	green4
Sph_LG10G001341	grey	grey
Sph_LG5G000544	royalblue	green4
Sph_LG2G002260	mediumpurple3	mediumpurple3
Sph_LG11G004028	orangered3	green4
Sph_LG9G001901	royalblue	green4
Sph_LG5G000329	ivory	green4
Sph_LG9G001137	darkgrey	green4
Sph_LG0G003123	plum2	darkorange2
Sph_LG9G001835	white	darkorange2
Sph_LG2G002440	darkmagenta	green4
Sph_LG5G001258	darkolivegreen2	sienna4
Sph_LG11G000692	blue2	green4
Sph_LG0G000412	greenyellow	brown2
Sph_LG9G001066	darkturquoise	green4
Sph_LG11G002831	yellow	lavenderblush2
Sph_LG2G002540	orangered	darkorange2
Sph_LG1G001966	salmon2	green4
Sph_LG9G000762	tan4	green4
Sph_LG11G004638	magenta	indianred3
Sph_LG4G001063	lightcoral	brown2
Sph_LG1G001744	blue	indianred3
Sph_LG7G000567	salmon2	green4
Sph_LG3G000410	navajowhite1	green4
Sph_LG0G000170	paleturquoise	green4
Sph_LG7G000209	orangered4	indianred3
Sph_LG0G000835	honeydew1	green4
Sph_LG0G000681	tan4	green4
Sph_LG1G002025	blue	indianred3
Sph_Contig03932_ERROPOS2100000+G000270	turquoise	green4
Sph_LG11G000851	green	brown2
Sph_LG0G002936	coral4	darkorange2
Sph_LG9G000852	coral	green4
Sph_LG1G000833	salmon2	green4
Sph_LG11G002184	royalblue	green4
Sph_LG11G001246	brown	brown2
Sph_LG11G002365	pink4	tan
Sph_LG0G001141	royalblue	green4
Sph_LG0G000577	green	brown2
Sph_LG11G000727	red	brown2
Sph_LG11G000688	mediumpurple3	mediumpurple3
Sph_LG9G002926	mediumpurple1	green4
Sph_LG4G001527	antiquewhite4	tan
Sph_LG11G002444	turquoise	green4
Sph_LG5G001592	palevioletred3	brown2
Sph_LG8G000474	pink	green4
Sph_LG10G002000	yellow3	green4
Sph_LG4G001443	palevioletred1	lavenderblush2
Sph_LG0G001313	lightpink3	lavenderblush2
Sph_LG11G002413	red	brown2
Sph_LG11G001147	black	indianred3
Sph_LG9G001682	skyblue3	green4
Sph_LG0G001312	navajowhite2	darkorange2
Sph_LG11G002729	indianred3	indianred3
Sph_LG1G001727	turquoise	green4
Sph_LG11G000653	magenta4	green4
Sph_LG9G002660	maroon	maroon
Sph_LG11G003277	antiquewhite2	green4
Sph_LG5G001272	coral1	tan
Sph_LG10G001658	brown2	brown2
Sph_LG0G002390	brown	brown2
Sph_LG8G000109	brown	brown2
Sph_LG10G001154	bisque4	green4
Sph_LG3G001712	yellow	lavenderblush2
Sph_LG2G000629	turquoise	green4
Sph_LG10G000248	greenyellow	brown2
Sph_LG11G003270	black	indianred3
Sph_LG11G000778	black	indianred3
Sph_Contig03881_ERROPOS16800000+G000060	turquoise	green4
Sph_LG3G001477	royalblue	green4
Sph_LG6G000879	magenta3	darkorange
Sph_LG0G003141	navajowhite	lavenderblush2
Sph_Contig03881_ERROPOS16800000+G000440	skyblue	green4
Sph_LG11G000637	darkturquoise	green4
Sph_LG9G000381	darkgrey	green4
Sph_LG10G002558	grey	grey
Sph_LG1G002188	black	indianred3
Sph_LG5G000065	honeydew	green4
Sph_LG10G001335	blue	indianred3
Sph_LG2G001593	skyblue	green4
Sph_LG11G002169	white	darkorange2
Sph_LG10G000197	brown4	green4
Sph_LG3G000883	tan	tan
Sph_LG9G002718	tan4	green4
Sph_LG0G002528	darkgrey	green4
Sph_LG11G000508	plum2	darkorange2
Sph_LG10G001375	mediumpurple1	green4
Sph_LG2G001561	pink	green4
Sph_LG6G000793	salmon1	darkorange2
Sph_Contig03880_ERROPOS15600000G000210	grey60	palevioletred2
Sph_LG1G002071	midnightblue	green4
Sph_LG5G001603	blue2	green4
Sph_LG6G001014	antiquewhite2	green4
Sph_LG11G002934	indianred3	indianred3
Sph_LG7G000389	purple	darkorange
Sph_LG1G000985	magenta	indianred3
Sph_LG0G002301	magenta	indianred3
Sph_LG5G000108	orangered1	green4
Sph_LG3G000314	blue2	green4
Sph_LG10G000680	green	brown2
Sph_LG2G002150	black	indianred3
Sph_LG1G003081	darkslateblue	green4
Sph_LG0G001425	grey	grey
Sph_LG10G001417	floralwhite	green4
Sph_LG11G000379	lightpink3	lavenderblush2
Sph_Contig02943G000010	palevioletred1	lavenderblush2
Sph_LG0G001975	coral4	darkorange2
Sph_LG4G001125	navajowhite1	green4
Sph_LG1G001626	plum3	green4
Sph_LG0G001814	red	brown2
Sph_LG9G002269	brown	brown2
Sph_LG9G000912	darkviolet	darkorange2
Sph_LG11G001782	salmon2	green4
Sph_LG10G002057	floralwhite	green4
Sph_LG6G000208	white	darkorange2
Sph_LG2G001084	blue	indianred3
Sph_LG1G002377	orange	green4
Sph_LG0G002086	white	darkorange2
Sph_LG5G000300	blue	indianred3
Sph_LG1G000677	green	brown2
Sph_LG6G000146	lightpink4	green4
Sph_LG9G003719	darkturquoise	green4
Sph_LG2G002289	red	brown2
Sph_LG9G001697	blue	indianred3
Sph_LG4G000519	darkgrey	green4
Sph_LG6G001269	lightsteelblue	darkorange2
Sph_LG0G003092	thistle1	lavenderblush2
Sph_LG5G001143	midnightblue	green4
Sph_LG6G000411	brown	brown2
Sph_LG3G002207	yellow	lavenderblush2
Sph_LG9G000906	darkred	green4
Sph_LG3G000939	salmon	green4
Sph_LG11G001447	greenyellow	brown2
Sph_LG1G001407	lightskyblue4	sienna4
Sph_LG9G003578	greenyellow	brown2
Sph_LG2G000120	lightcoral	brown2
Sph_LG6G000181	lightcoral	brown2
Sph_LG2G000372	yellow	lavenderblush2
Sph_LG0G001828	black	indianred3
Sph_LG0G000178	lightpink3	lavenderblush2
Sph_LG11G002737	salmon2	green4
Sph_LG1G000290	grey60	palevioletred2
Sph_LG7G000437	greenyellow	brown2
Sph_LG9G001132	turquoise	green4
Sph_LG4G001321	skyblue3	green4
Sph_LG1G002249	firebrick4	darkorange2
Sph_LG3G001108	black	indianred3
Sph_LG2G001189	pink	green4
Sph_LG9G001992	honeydew	green4
Sph_LG9G003477	thistle4	tan
Sph_LG8G000310	indianred3	indianred3
Sph_LG11G003408	darkred	green4
Sph_LG0G001155	pink	green4
Sph_LG2G000970	red	brown2
Sph_LG0G001634	turquoise	green4
Sph_LG10G000377	purple	darkorange
Sph_LG1G002626	purple	darkorange
Sph_LG1G001033	brown	brown2
Sph_LG11G002985	skyblue3	green4
Sph_LG1G000913	green4	green4
Sph_LG11G002237	antiquewhite4	tan
Sph_LG0G001393	firebrick2	mediumpurple3
Sph_LG9G001604	green	brown2
Sph_LG10G001838	salmon	green4
Sph_LG6G001182	skyblue	green4
Sph_LG9G003339	mediumpurple1	green4
Sph_LG9G001395	plum3	green4
Sph_LG2G000666	darkslateblue	green4
Sph_LG1G000050	turquoise	green4
Sph_LG0G002069	lightslateblue	brown2
Sph_LG2G002397	pink	green4
Sph_LG11G002488	red	brown2
Sph_LG3G000957	coral4	darkorange2
Sph_LG10G002088	yellow4	mediumpurple3
Sph_LG9G003237	tan4	green4
Sph_LG3G002133	plum2	darkorange2
Sph_LG0G002909	purple	darkorange
Sph_LG5G000219	firebrick4	darkorange2
Sph_LG11G002187	darkgrey	green4
Sph_LG4G001275	thistle1	lavenderblush2
Sph_LG5G001255	yellowgreen	brown2
Sph_LG1G001287	tan4	green4
Sph_LG8G000318	turquoise	green4
Sph_LG3G000732	cyan	green4
Sph_LG10G002755	navajowhite1	green4
Sph_LG9G003383	salmon2	green4
Sph_LG11G003216	palevioletred1	lavenderblush2
Sph_LG9G000608	turquoise	green4
Sph_LG4G001195	firebrick4	darkorange2
Sph_LG4G000631	turquoise	green4
Sph_LG2G002354	brown	brown2
Sph_LG7G000258	plum1	plum1
Sph_LG11G001577	yellow3	green4
Sph_LG2G001673	darkred	green4
Sph_LG11G000045	antiquewhite1	darkorange2
Sph_LG9G000139	pink4	tan
Sph_LG9G000513	darkorange2	darkorange2
Sph_LG8G000565	steelblue	lavenderblush2
Sph_LG11G002680	darkturquoise	green4
Sph_LG0G000554	mediumpurple2	lavenderblush2
Sph_LG0G000932	indianred3	indianred3
Sph_LG10G002390	navajowhite2	darkorange2
Sph_LG4G000743	turquoise	green4
Sph_LG2G000874	yellow	lavenderblush2
Sph_LG8G000389	yellow3	green4
Sph_LG11G002672	coral	green4
Sph_LG3G000176	green	brown2
Sph_LG9G001792	darkred	green4
Sph_LG3G000055	yellow4	mediumpurple3
Sph_LG11G000647	salmon	green4
Sph_LG9G002700	brown	brown2
Sph_LG1G001491	bisque4	green4
Sph_LG10G002808	lightsteelblue1	lightsteelblue1
Sph_LG11G000543	blue4	darkorange
Sph_LG3G000287	black	indianred3
Sph_LG2G002511	coral	green4
Sph_LG9G000640	skyblue1	lavenderblush2
Sph_LG5G001518	coral1	tan
Sph_LG10G000082	magenta4	green4
Sph_LG10G002274	black	indianred3
Sph_LG0G000772	turquoise	green4
Sph_LG11G000565	maroon	maroon
Sph_LG0G002049	white	darkorange2
Sph_LG11G001513	pink	green4
Sph_LG0G003636	lightyellow	green4
Sph_LG11G002104	bisque4	green4
Sph_Contig03961_ERROPOS3400000G001780	pink3	green4
Sph_LG11G000189	green	brown2
Sph_LG11G003089	cyan	green4
Sph_LG9G000953	yellow	lavenderblush2
Sph_LG2G002590	cyan	green4
Sph_LG4G000442	yellowgreen	brown2
Sph_LG11G000342	white	darkorange2
Sph_LG10G000666	grey	grey
Sph_LG6G000098	coral2	lavenderblush2
Sph_LG11G003137	turquoise	green4
Sph_LG5G000975	lightsteelblue	darkorange2
Sph_LG10G002424	yellow	lavenderblush2
Sph_LG9G002399	darkred	green4
Sph_LG11G001227	yellow3	green4
Sph_LG9G000654	purple	darkorange
Sph_LG2G001334	skyblue4	mediumpurple3
Sph_LG11G003549	yellow	lavenderblush2
Sph_LG0G001899	plum3	green4
Sph_LG0G000881	darkgreen	green4
Sph_LG9G001223	darkred	green4
Sph_LG3G001482	darkgreen	green4
Sph_LG0G000805	skyblue	green4
Sph_LG10G000912	turquoise	green4
Sph_LG9G000735	darkslateblue	green4
Sph_LG3G001353	orange	green4
Sph_LG0G002585	yellow	lavenderblush2
Sph_LG1G001415	red	brown2
Sph_LG0G002959	tan	tan
Sph_LG1G002317	navajowhite2	darkorange2
Sph_LG2G002585	pink	green4
Sph_LG11G001659	coral3	green4
Sph_LG11G002191	lightsteelblue	darkorange2
Sph_LG0G002558	pink4	tan
Sph_LG0G000680	darkred	green4
Sph_LG10G000598	midnightblue	green4
Sph_LG0G001926	turquoise	green4
Sph_LG1G000391	magenta3	darkorange
Sph_LG6G000304	saddlebrown	darkorange2
Sph_LG10G000777	tan	tan
Sph_LG6G001103	thistle3	green4
Sph_LG3G000791	skyblue3	green4
Sph_LG11G003647	black	indianred3
Sph_LG0G001267	lightcyan	palevioletred2
Sph_LG2G000143	turquoise	green4
Sph_LG1G000312	magenta3	darkorange
Sph_LG4G000089	lightcyan	palevioletred2
Sph_LG1G001432	tan	tan
Sph_LG9G000664	royalblue	green4
Sph_LG0G002697	skyblue1	lavenderblush2
Sph_LG10G002138	orangered4	indianred3
Sph_LG10G001201	coral3	green4
Sph_LG10G002351	lightyellow	green4
Sph_LG0G000776	purple	darkorange
Sph_LG0G001004	darkgrey	green4
Sph_Contig03880_ERROPOS9200000G000040	skyblue1	lavenderblush2
Sph_LG0G000423	lightpink4	green4
Sph_LG11G003474	pink3	green4
Sph_LG11G001679	orangered4	indianred3
Sph_LG11G000346	magenta3	darkorange
Sph_LG11G000535	salmon4	brown2
Sph_LG9G003582	cyan	green4
Sph_LG5G000509	thistle2	green4
Sph_LG0G002667	salmon4	brown2
Sph_LG9G000884	yellow4	mediumpurple3
Sph_LG10G000224	darkslateblue	green4
Sph_LG1G002945	lightblue4	green4
Sph_LG4G000291	white	darkorange2
Sph_LG1G002918	indianred4	tan
Sph_LG3G001133	brown	brown2
Sph_LG11G004621	lightcyan1	lavenderblush2
Sph_LG11G002089	darkolivegreen	palevioletred2
Sph_LG1G003104	yellow4	mediumpurple3
Sph_LG11G001646	brown2	brown2
Sph_LG6G000107	yellow	lavenderblush2
Sph_LG0G000092	indianred2	deeppink
Sph_LG9G002501	lightpink4	green4
Sph_LG3G002144	darkviolet	darkorange2
Sph_LG9G002312	orangered	darkorange2
Sph_LG0G001843	red	brown2
Sph_Contig03961_ERROPOS3400000G000020	grey	grey
Sph_LG6G001055	darkslateblue	green4
Sph_LG3G000459	lightpink2	lavenderblush2
Sph_LG1G000793	palevioletred3	brown2
Sph_LG11G001846	lightcyan	palevioletred2
Sph_LG4G000980	magenta	indianred3
Sph_LG5G000526	indianred3	indianred3
Sph_LG0G001761	saddlebrown	darkorange2
Sph_LG5G000234	lightsteelblue1	lightsteelblue1
Sph_LG0G001236	brown2	brown2
Sph_LG2G001725	magenta	indianred3
Sph_LG11G002259	cyan	green4
Sph_LG11G001043	blue	indianred3
Sph_LG6G000143	orangered4	indianred3
Sph_LG0G000430	skyblue3	green4
Sph_LG11G002745	green	brown2
Sph_LG11G000769	purple	darkorange
Sph_LG1G002310	darkred	green4
Sph_LG3G000084	sienna2	indianred3
Sph_LG11G001753	indianred2	deeppink
Sph_LG11G003529	darkolivegreen4	green4
Sph_LG10G000327	lightcoral	brown2
Sph_LG2G000310	violet	green4
Sph_LG5G000753	violet	green4
Sph_LG0G003620	lightpink2	lavenderblush2
Sph_LG11G002910	yellow4	mediumpurple3
Sph_LG1G000408	midnightblue	green4
Sph_LG11G000085	pink	green4
Sph_LG11G000715	coral1	tan
Sph_LG2G002586	lightcyan1	lavenderblush2
Sph_LG9G003554	plum3	green4
Sph_LG5G000683	darkseagreen3	brown2
Sph_LG9G003738	indianred2	deeppink
Sph_LG10G001517	blue2	green4
Sph_LG3G001008	tan4	green4
Sph_LG10G002188	paleturquoise	green4
Sph_LG8G000379	darkolivegreen4	green4
Sph_LG10G002455	magenta	indianred3
Sph_LG0G000524	lightyellow	green4
Sph_LG3G001779	darkgreen	green4
Sph_LG11G000250	greenyellow	brown2
Sph_LG1G000561	lightcyan1	lavenderblush2
Sph_LG9G001732	green	brown2
Sph_LG11G000156	midnightblue	green4
Sph_Contig03890_ERROPOS700000+G000760	turquoise	green4
Sph_LG5G000934	salmon	green4
Sph_LG0G002605	brown	brown2
Sph_LG2G000353	greenyellow	brown2
Sph_LG11G000619	blue	indianred3
Sph_LG2G000719	orange	green4
Sph_LG1G002506	blue	indianred3
Sph_LG6G000749	greenyellow	brown2
Sph_LG2G001838	skyblue1	lavenderblush2
Sph_LG11G003378	darkgrey	green4
Sph_LG0G001906	skyblue4	mediumpurple3
Sph_LG3G000751	sienna4	sienna4
Sph_LG9G002353	salmon	green4
Sph_LG9G001578	royalblue	green4
Sph_LG10G000422	saddlebrown	darkorange2
Sph_LG9G003143	white	darkorange2
Sph_LG4G000353	darkturquoise	green4
Sph_LG0G000095	skyblue2	skyblue2
Sph_LG1G002256	darkorange2	darkorange2
Sph_LG9G002315	paleturquoise	green4
Sph_LG9G001632	black	indianred3
Sph_LG6G000787	mediumorchid	mediumorchid
Sph_LG2G001391	red	brown2
Sph_LG10G002651	firebrick3	green4
Sph_LG11G002590	yellow4	mediumpurple3
Sph_LG2G001735	green	brown2
Sph_LG1G002428	antiquewhite4	tan
Sph_LG3G000049	salmon1	darkorange2
Sph_LG2G001504	grey	grey
Sph_LG2G000313	green	brown2
Sph_LG3G001875	magenta4	green4
Sph_LG0G000480	brown	brown2
Sph_LG10G000131	green	brown2
Sph_LG0G002082	mediumorchid	mediumorchid
Sph_LG11G002199	turquoise	green4
Sph_LG6G001155	floralwhite	green4
[truncated: 10,911 more rows]
