# Supplementary material for: Targeted Metabolome and Transcriptome Analyses Reveal the Pigmentation Mechanism of Hippophae (Sea Buckthorn) Fruit
Source: Foods. 2022 Oct 20;11(20):3278. doi: 10.3390/foods11203278 (PMC9602349; doi:10.3390/foods11203278)
Supplement: Supplementary file 1 [file foods-11-03278-s001.zip › Supplementary table S5 Gene number of WGCNA module.xlsx]

## Sheet: Sheet1
Module	Gene number
brown2	1548
darkorange	419
darkorange2	1037
deeppink	88
green4	4705
grey	550
indianred3	972
lavenderblush2	1292
lightsteelblue1	93
maroon	123
mediumorchid	77
mediumpurple3	264
palevioletred2	822
plum1	135
sienna4	193
skyblue2	77
tan	515
