# Supplementary material for: Targeted Metabolome and Transcriptome Analyses Reveal the Pigmentation Mechanism of Hippophae (Sea Buckthorn) Fruit
Source: Foods. 2022 Oct 20;11(20):3278. doi: 10.3390/foods11203278 (PMC9602349; doi:10.3390/foods11203278)
Supplement: Supplementary file 1 [file foods-11-03278-s001.zip › Supplementary table S6 Gene FPKM values in several modules.xlsx]

## Sheet: Green4 module
gene_id	GO	KEGG	KO_ENTRY	ZY	XY	FN	ZR	LG	module
Sph_Contig03890_ERROPOS700000+G000080	GO:0003674(molecular_function);GO:0005576(extracellular region);GO:0005615(extracellular space);GO:0005618(cell wall);GO:0005794(Golgi apparatus);GO:0005829(cytosol);GO:0009505(plant-type cell wall);GO:0009741(response to brassinosteroid);GO:0048046(apoplast)	NA	NA	0.0001	271.895	0.0001	0.0001	0.0001	green4
Sph_LG9G003918	GO:0003989(acetyl-CoA carboxylase activity);GO:0005524(ATP binding);GO:0006633(fatty acid biosynthetic process);GO:0009317(acetyl-CoA carboxylase complex);GO:0009507(chloroplast);GO:0009536(plastid);GO:0009570(chloroplast stroma);GO:0009706(chloroplast inner membrane);GO:0009941(chloroplast envelope);GO:0016020(membrane);GO:2001295(malonyl-CoA biosynthetic process)	00620(Pyruvate metabolism);00640(Propanoate metabolism);00061(Fatty acid biosynthesis)	K01962	67.354	118.366	0.0001	65.0335	0.0001	green4
Sph_LG8G000545	GO:0005737(cytoplasm);GO:0009807(lignan biosynthetic process);GO:0032442(phenylcoumaran benzylic ether reductase activity);GO:0046686(response to cadmium ion);GO:0050664(oxidoreductase activity, acting on NAD(P)H, oxygen as acceptor);GO:0055114(oxidation-reduction process)	NA	NA	19.7402	46.4251	0.0510763	13.9999	0.0410807	green4
Sph_LG10G002762	GO:0004842(ubiquitin-protein transferase activity);GO:0005515(protein binding);GO:0005737(cytoplasm);GO:0005886(plasma membrane);GO:0008270(zinc ion binding);GO:0009737(response to abscisic acid);GO:0016567(protein ubiquitination);GO:0046872(metal ion binding);GO:0080144(amino acid homeostasis);GO:1901527(abscisic acid-activated signaling pathway involved in stomatal movement)	04120(Ubiquitin mediated proteolysis)	K10604	14.8158	14.3064	13.8498	8.60824	0.0001	green4
Sph_LG2G000892	GO:0003824(catalytic activity);GO:0005634(nucleus);GO:0005737(cytoplasm);GO:0005829(cytosol);GO:0009226(nucleotide-sugar biosynthetic process);GO:0048040(UDP-glucuronate decarboxylase activity);GO:0048046(apoplast);GO:0050662(coenzyme binding);GO:0071555(cell wall organization)	00520(Amino sugar and nucleotide sugar metabolism)	K12449	37.8321	65.6241	36.9472	26.8919	0.0954997	green4
Sph_LG9G002745	GO:0005515(protein binding)	04016(MAPK signaling pathway - plant);04070(Phosphatidylinositol signaling system);04626(Plant-pathogen interaction)	K02183	72.8436	112.899	101.405	85.2007	0.205394	green4
Sph_LG8G000469	GO:0009813(flavonoid biosynthetic process);GO:0043231(intracellular membrane-bounded organelle);GO:0052696(flavonoid glucuronidation);GO:0080043(quercetin 3-O-glucosyltransferase activity);GO:0080044(quercetin 7-O-glucosyltransferase activity)	00940(Phenylpropanoid biosynthesis)	K12356	27.4811	91.6765	0.110242	11.4421	0.56324	green4
Sph_LG2G001750	GO:0005634(nucleus);GO:0006633(fatty acid biosynthetic process);GO:0009409(response to cold);GO:0009416(response to light stimulus);GO:0016021(integral component of membrane);GO:0102336(3-oxo-arachidoyl-CoA synthase activity);GO:0102337(3-oxo-cerotoyl-CoA synthase activity);GO:0102338(3-oxo-lignoceronyl-CoA synthase activity);GO:0102756(very-long-chain 3-ketoacyl-CoA synthase activity)	00062(Fatty acid elongation)	K15397	20.727	195.8	106.653	57.7795	0.638714	green4
Sph_LG9G003475	GO:0005634(nucleus);GO:0005829(cytosol);GO:0009691(cytokinin biosynthetic process);GO:0016799(hydrolase activity, hydrolyzing N-glycosyl compounds)	NA	NA	43.4457	207.015	4.78019	27.734	0.707644	green4
Sph_LG11G002327	GO:0003674(molecular_function);GO:0005737(cytoplasm);GO:0005829(cytosol);GO:0008150(biological_process)	NA	NA	8.74811	13.1847	15.8489	7.5697	0.0001	green4
Sph_LG4G001038	GO:0004252(serine-type endopeptidase activity);GO:0005618(cell wall)	NA	NA	9.00604	11.0814	8.8413	9.65785	0.00807367	green4
Sph_LG8G000567	GO:0003824(catalytic activity);GO:0005829(cytosol);GO:0005975(carbohydrate metabolic process);GO:0009051(pentose-phosphate shunt, oxidative branch);GO:0009507(chloroplast);GO:0017057(6-phosphogluconolactonase activity)	00030(Pentose phosphate pathway)	K01057	20.109	18.5806	26.0605	10.9063	0.033775	green4
Sph_LG11G001197	GO:0005739(mitochondrion);GO:0005886(plasma membrane);GO:0008289(lipid binding)	NA	NA	9.73745	9.68977	14.2584	7.33974	0.033007	green4
Sph_LG2G000260	GO:0003824(catalytic activity);GO:0005737(cytoplasm);GO:0005829(cytosol);GO:0009225(nucleotide-sugar metabolic process);GO:0019853(L-ascorbic acid biosynthetic process);GO:0047918(GDP-mannose 3,5-epimerase activity);GO:0051287(NAD binding)	00053(Ascorbate and aldarate metabolism);00520(Amino sugar and nucleotide sugar metabolism)	K10046	17.161	26.586	25.9268	17.0712	0.114944	green4
Sph_LG1G001456	NA	NA	NA	31.978	333.087	182.764	52.3026	1.1675	green4
Sph_LG0G001863	GO:0005737(cytoplasm);GO:0005773(vacuole)	NA	NA	3.05192	5.65736	3.54727	3.83179	0.006393	green4
Sph_LG0G002345	GO:0006855(drug transmembrane transport)	NA	NA	1.93261	15.941	3.33537	2.1453	0.0001	green4
Sph_LG2G000333	GO:0005871(kinesin complex);GO:0007018(microtubule-based movement);GO:0008574(ATP-dependent microtubule motor activity, plus-end-directed)	NA	NA	14.5472	39.1951	3.567	4.08815	0.296273	green4
Sph_LG11G000183	GO:0003674(molecular_function);GO:0005575(cellular_component);GO:0008150(biological_process)	NA	NA	5.68004	12.1222	4.87273	9.49121	0.0001	green4
Sph_LG10G002365	GO:0000209(protein polyubiquitination);GO:0043161(proteasome-mediated ubiquitin-dependent protein catabolic process);GO:0061630(ubiquitin protein ligase activity)	NA	NA	8.21799	19.5887	10.0604	3.66231	0.15213	green4
Sph_LG2G001872	GO:0004857(enzyme inhibitor activity)	00040(Pentose and glucuronate interconversions)	K01051	58.8934	212.279	190.701	53.5834	1.32001	green4
Sph_LG11G000798	GO:0003723(RNA binding);GO:0004521(endoribonuclease activity);GO:0005576(extracellular region);GO:0033897(ribonuclease T2 activity)	NA	NA	93.2781	353.199	1.84777	11.5326	49.3898	green4
Sph_LG9G000614	GO:0003674(molecular_function);GO:0005739(mitochondrion);GO:0008150(biological_process);GO:0016021(integral component of membrane)	03013(RNA transport)	K00784	5.49331	6.66575	6.15855	4.12282	0.0001	green4
Sph_LG1G000160	GO:0000813(ESCRT I complex);GO:0005634(nucleus);GO:0008883(glutamyl-tRNA reductase activity);GO:0015031(protein transport);GO:0033014(tetrapyrrole biosynthetic process);GO:0050661(NADP binding);GO:0055114(oxidation-reduction process)	04144(Endocytosis)	K12185	12.542	16.8898	18.8814	20.8743	0.0226463	green4
Sph_LG11G000806	GO:0005576(extracellular region);GO:0005618(cell wall);GO:0006949(syncytium formation);GO:0009664(plant-type cell wall organization);GO:0009826(unidimensional cell growth);GO:0009828(plant-type cell wall loosening);GO:0009831(plant-type cell wall modification involved in multidimensional cell growth);GO:0016020(membrane)	NA	NA	30.6192	139.245	146.293	42.933	0.808274	green4
Sph_LG4G000462	GO:0004857(enzyme inhibitor activity)	00040(Pentose and glucuronate interconversions)	K01051	1.34793	40.851	1.44328	0.780126	0.175093	green4
Sph_LG10G001796	GO:0009737(response to abscisic acid)	04626(Plant-pathogen interaction)	K16225	20.5146	19.4802	39.9426	6.27476	0.383499	green4
Sph_LG10G000975	GO:0000904(cell morphogenesis involved in differentiation);GO:0005199(structural constituent of cell wall);GO:0005576(extracellular region);GO:0009505(plant-type cell wall);GO:0009506(plasmodesma);GO:0009826(unidimensional cell growth);GO:0009927(histidine phosphotransfer kinase activity);GO:0010054(trichoblast differentiation);GO:0071555(cell wall organization)	NA	NA	10.9917	41.9087	20.5541	7.60398	0.834219	green4
Sph_LG0G002722	GO:0003674(molecular_function);GO:0005634(nucleus);GO:0009734(auxin-activated signaling pathway)	NA	NA	18.5152	83.2798	10.8145	5.3208	0.930702	green4
Sph_LG2G000340	GO:0005576(extracellular region);GO:0005783(endoplasmic reticulum);GO:0006633(fatty acid biosynthetic process);GO:0016020(membrane);GO:0016746(transferase activity, transferring acyl groups);GO:0102336(3-oxo-arachidoyl-CoA synthase activity);GO:0102337(3-oxo-cerotoyl-CoA synthase activity);GO:0102338(3-oxo-lignoceronyl-CoA synthase activity);GO:0102756(very-long-chain 3-ketoacyl-CoA synthase acti…	00062(Fatty acid elongation)	K15397	4.01278	30.5015	0.711232	0.992508	0.0367517	green4
Sph_LG2G000927	GO:0004722(protein serine/threonine phosphatase activity);GO:0005515(protein binding);GO:0005634(nucleus);GO:0005737(cytoplasm);GO:0005829(cytosol);GO:0006470(protein dephosphorylation);GO:0046872(metal ion binding);GO:0050688(regulation of defense response to virus)	NA	NA	8.95035	12.5411	6.70993	9.86908	0.0106263	green4
Sph_LG1G001668	GO:0008643(carbohydrate transport);GO:0016021(integral component of membrane);GO:0051119(sugar transmembrane transporter activity)	NA	NA	8.28488	36.5111	0.0221947	0.0001	0.054841	green4
Sph_LG2G000238	GO:0005747(mitochondrial respiratory chain complex I);GO:0006120(mitochondrial electron transport, NADH to ubiquinone);GO:0008137(NADH dehydrogenase (ubiquinone) activity);GO:0045272(plasma membrane respiratory chain complex I)	00190(Oxidative phosphorylation)	K03943	1.87089	29.3519	1.09934	18.9395	2.12429	green4
Sph_LG2G001240	GO:0005507(copper ion binding);GO:0005829(cytosol);GO:0009507(chloroplast);GO:0015446(ATPase-coupled arsenite transmembrane transporter activity);GO:0015700(arsenite transport);GO:0016756(glutathione gamma-glutamylcysteinyltransferase activity);GO:0042344(indole glucosinolate catabolic process);GO:0042742(defense response to bacterium);GO:0046685(response to arsenic-containing substance);GO:00466…	NA	NA	5.33554	7.2262	9.44729	6.33818	0.009989	green4
Sph_LG10G001865	GO:0006817(phosphate ion transport);GO:0009705(plant-type vacuole membrane);GO:0016021(integral component of membrane);GO:0055085(transmembrane transport);GO:1905011(transmembrane phosphate ion transport from cytosol to vacuole)	NA	NA	2.56203	43.0513	1.03554	1.15847	0.07441	green4
Sph_Contig03961_ERROPOS3400000G001350	GO:0001158(enhancer sequence-specific DNA binding);GO:0003700(DNA binding transcription factor activity);GO:0005516(calmodulin binding);GO:0005634(nucleus);GO:0006351(transcription, DNA-templated);GO:0006355(regulation of transcription, DNA-templated);GO:0045893(positive regulation of transcription, DNA-templated)	00040(Pentose and glucuronate interconversions)	K01051	8.18924	26.9892	0.327352	5.5196	0.505977	green4
Sph_LG0G001747	GO:0003674(molecular_function);GO:0008150(biological_process);GO:0010287(plastoglobule)	NA	NA	31.8535	31.586	83.9759	21.7502	2.23069	green4
Sph_LG1G002461	GO:0004849(uridine kinase activity);GO:0005829(cytosol);GO:0006206(pyrimidine nucleobase metabolic process);GO:0009507(chloroplast);GO:0043097(pyrimidine nucleoside salvage)	00710(Carbon fixation in photosynthetic organisms)	K00855	2.92466	41.7394	37.3014	8.00984	1.69193	green4
Sph_LG9G002604	GO:0009044(xylan 1,4-beta-xylosidase activity);GO:0009505(plant-type cell wall);GO:0031222(arabinan catabolic process);GO:0045493(xylan catabolic process);GO:0046556(alpha-L-arabinofuranosidase activity)	00520(Amino sugar and nucleotide sugar metabolism)	K15920	21.5892	32.3944	0.179731	1.79317	1.27383	green4
Sph_LG3G001420	GO:0005515(protein binding)	04144(Endocytosis)	K01528	5.19376	17.7447	1.49348	12.6763	0.20683	green4
Sph_LG9G002638	GO:0005739(mitochondrion);GO:0005747(mitochondrial respiratory chain complex I);GO:0008137(NADH dehydrogenase (ubiquinone) activity);GO:0046872(metal ion binding);GO:0051539(4 iron, 4 sulfur cluster binding);GO:0055114(oxidation-reduction process)	00190(Oxidative phosphorylation)	K03941	32.9538	36.8562	31.2832	27.71	1.34088	green4
Sph_LG2G001106	GO:0005634(nucleus);GO:0005737(cytoplasm);GO:0005739(mitochondrion);GO:0016787(hydrolase activity);GO:0016818(hydrolase activity, acting on acid anhydrides, in phosphorus-containing anhydrides);GO:0046872(metal ion binding)	NA	NA	14.6205	87.8643	25.1437	5.6156	6.23521	green4
Sph_LG1G002857	GO:0005886(plasma membrane);GO:0031225(anchored component of membrane)	NA	NA	3.21405	24.3751	0.0001	17.5647	0.0001	green4
Sph_LG7G000235	GO:0005249(voltage-gated potassium channel activity);GO:0005887(integral component of plasma membrane);GO:0042391(regulation of membrane potential)	04626(Plant-pathogen interaction)	K05391	0.0001	13.7167	16.6949	14.0435	0.185126	green4
Sph_LG0G001916	GO:0005507(copper ion binding)	NA	NA	17.115	23.2114	17.7609	13.4845	0.0237463	green4
Sph_LG11G003300	GO:0005737(cytoplasm);GO:0016747(transferase activity, transferring acyl groups other than amino-acyl groups)	NA	NA	77.9249	629.199	74.2572	316.794	0.92291	green4
Sph_LG4G000625	GO:0005515(protein binding)	NA	NA	34.0801	405.246	52.8646	33.3381	1.35104	green4
Sph_LG9G002634	GO:0003735(structural constituent of ribosome);GO:0005762(mitochondrial large ribosomal subunit)	NA	NA	8.03743	12.6033	8.18555	7.7739	0.0001	green4
Sph_LG4G000362	GO:0004034(aldose 1-epimerase activity);GO:0005829(cytosol);GO:0005975(carbohydrate metabolic process);GO:0006012(galactose metabolic process);GO:0009737(response to abscisic acid);GO:0047938(glucose-6-phosphate 1-epimerase activity)	00010(Glycolysis / Gluconeogenesis)	K01792	102.56	354.782	9.21095	54.8846	16.0418	green4
Sph_LG4G000037	GO:0005198(structural molecule activity);GO:0008150(biological_process);GO:0009507(chloroplast);GO:0009534(chloroplast thylakoid)	NA	NA	13.9287	60.7338	34.1642	21.0064	1.61068	green4
Sph_LG0G002007	GO:0005737(cytoplasm);GO:0005829(cytosol);GO:0006457(protein folding);GO:0009507(chloroplast);GO:0009535(chloroplast thylakoid membrane);GO:0010598(NAD(P)H dehydrogenase complex (plastoquinone));GO:0016021(integral component of membrane);GO:0016491(oxidoreductase activity);GO:0048038(quinone binding);GO:0055114(oxidation-reduction process)	NA	NA	2.55603	9.40213	16.8736	1.19552	0.119934	green4
Sph_LG10G001376	GO:0009690(cytokinin metabolic process)	NA	NA	2.15163	49.9751	18.176	2.02447	0.0001	green4
Sph_LG9G002384	GO:0002238(response to molecule of fungal origin);GO:0003674(molecular_function);GO:0007568(aging);GO:0009620(response to fungus);GO:0009624(response to nematode);GO:0010150(leaf senescence);GO:0010193(response to ozone)	NA	NA	105.48	548.875	82.0134	121.194	6.40457	green4
Sph_LG2G000131	GO:0004185(serine-type carboxypeptidase activity);GO:0051603(proteolysis involved in cellular protein catabolic process)	NA	NA	15.0781	21.9135	24.2759	5.89626	0.71104	green4
Sph_LG1G000325	GO:0005634(nucleus)	03010(Ribosome)	K02908	13.3193	41.283	3.7465	6.91257	0.569212	green4
Sph_LG10G001940	GO:0003674(molecular_function);GO:0005634(nucleus);GO:0008150(biological_process)	NA	NA	14.6638	55.0511	14.0969	12.2189	0.109278	green4
Sph_LG3G000473	GO:0005634(nucleus);GO:0008168(methyltransferase activity);GO:0008757(S-adenosylmethionine-dependent methyltransferase activity);GO:0032259(methylation)	NA	NA	4.72564	28.4898	45.5727	2.97345	1.62621	green4
Sph_LG4G001082	GO:0009813(flavonoid biosynthetic process);GO:0043231(intracellular membrane-bounded organelle);GO:0052696(flavonoid glucuronidation);GO:0080043(quercetin 3-O-glucosyltransferase activity);GO:0080044(quercetin 7-O-glucosyltransferase activity)	NA	NA	1.9021	22.5117	0.181774	1.24451	0.915589	green4
Sph_LG1G000057	GO:0000325(plant-type vacuole);GO:0005524(ATP binding);GO:0005774(vacuolar membrane);GO:0005886(plasma membrane);GO:0008559(xenobiotic transmembrane transporting ATPase activity);GO:0016021(integral component of membrane);GO:0042626(ATPase activity, coupled to transmembrane movement of substances);GO:0055085(transmembrane transport)	02010(ABC transporters)	K05666	4.80291	13.866	1.61966	2.67784	0.020835	green4
Sph_LG3G000284	GO:0005515(protein binding);GO:0005524(ATP binding);GO:0005576(extracellular region);GO:0006952(defense response);GO:0043531(ADP binding)	NA	NA	5.08098	17.1619	18.1811	0.164368	2.00547	green4
Sph_LG9G002715	GO:0003674(molecular_function);GO:0005634(nucleus);GO:0006351(transcription, DNA-templated);GO:0032777(Piccolo NuA4 histone acetyltransferase complex)	NA	NA	5.33835	6.34915	7.73061	6.48868	0.0316917	green4
Sph_LG11G001422	GO:0006457(protein folding);GO:0009507(chloroplast)	NA	NA	20.1375	28.4998	46.1077	10.2822	0.115883	green4
Sph_LG11G003144	GO:0005576(extracellular region);GO:0008150(biological_process);GO:0016829(lyase activity)	NA	NA	1.76035	15.5531	2.37698	0.966697	0.03968	green4
Sph_LG10G000472	GO:0004028(3-chloroallyl aldehyde dehydrogenase activity);GO:0004029(aldehyde dehydrogenase (NAD) activity)	00010(Glycolysis / Gluconeogenesis);00053(Ascorbate and aldarate metabolism);00620(Pyruvate metabolism);00071(Fatty acid degradation);00561(Glycerolipid metabolism);00280(Valine, leucine and isoleucine degradation);00310(Lysine degradation);00330(Arginine and proline metabolism);00340(Histidine metabolism);00380(Tryptophan metabolism);00410(beta-Alanine metabolism);00903(Limonene and pinene degra…	K00128	15.414	103.893	84.0244	88.7858	0.728895	green4
Sph_LG10G002157	GO:0015079(potassium ion transmembrane transporter activity);GO:0016020(membrane)	NA	NA	15.5064	116.287	3.41909	20.6551	0.73071	green4
Sph_LG1G000203	GO:0004185(serine-type carboxypeptidase activity);GO:0016747(transferase activity, transferring acyl groups other than amino-acyl groups);GO:0019748(secondary metabolic process);GO:0051603(proteolysis involved in cellular protein catabolic process)	NA	NA	7.70081	14.4978	15.7376	4.46816	0.0162437	green4
Sph_LG6G001227	GO:0003735(structural constituent of ribosome);GO:0006412(translation);GO:0022625(cytosolic large ribosomal subunit)	03010(Ribosome)	K02882	27.6859	45.5425	29.4639	34.4678	1.65569	green4
Sph_LG1G002661	GO:0005622(intracellular);GO:0005634(nucleus);GO:0005794(Golgi apparatus);GO:0006412(translation);GO:0006511(ubiquitin-dependent protein catabolic process);GO:0022627(cytosolic small ribosomal subunit);GO:0046872(metal ion binding);GO:0070628(proteasome binding)	03010(Ribosome)	K02977	31.7473	67.0715	32.1848	43.6884	1.48605	green4
Sph_LG0G002077	GO:0005515(protein binding);GO:0005634(nucleus);GO:0016567(protein ubiquitination)	NA	NA	3.37004	4.61584	3.89294	2.82117	0.014369	green4
Sph_LG4G001441	GO:0016787(hydrolase activity)	NA	NA	34.3719	57.259	44.9201	29.3969	2.59378	green4
Sph_LG9G002600	NA	NA	NA	11.7427	21.2039	12.0925	15.9162	0.0965533	green4
Sph_LG1G002142	GO:0003677(DNA binding);GO:0003700(DNA binding transcription factor activity);GO:0005634(nucleus);GO:0006351(transcription, DNA-templated);GO:0006355(regulation of transcription, DNA-templated);GO:0009873(ethylene-activated signaling pathway);GO:0010200(response to chitin)	NA	NA	25.019	61.3311	60.839	22.0209	0.904684	green4
Sph_LG1G002853	GO:0005886(plasma membrane);GO:0031225(anchored component of membrane)	NA	NA	2.157	12.5847	0.021369	11.3682	0.048769	green4
Sph_LG11G002848	GO:0003674(molecular_function);GO:0005576(extracellular region);GO:0009505(plant-type cell wall);GO:0009506(plasmodesma);GO:0080167(response to karrikin)	NA	NA	19.7845	77.6062	15.7388	20.2647	0.255308	green4
Sph_LG11G002150	GO:0004022(alcohol dehydrogenase (NAD) activity);GO:0005737(cytoplasm);GO:0008270(zinc ion binding);GO:0055114(oxidation-reduction process)	00010(Glycolysis / Gluconeogenesis);00071(Fatty acid degradation);00350(Tyrosine metabolism)	K00001	3.52883	65.6842	6.33928	6.97747	0.448248	green4
Sph_LG1G002107	GO:0008685(2-C-methyl-D-erythritol 2,4-cyclodiphosphate synthase activity)	00900(Terpenoid backbone biosynthesis)	K01770	12.1851	22.7652	18.4078	17.3849	0.212055	green4
Sph_LG0G003216	NA	NA	NA	17.0952	57.2171	0.302243	0.364811	0.0001	green4
Sph_LG1G002218	GO:0003674(molecular_function);GO:0005739(mitochondrion);GO:0019941(modification-dependent protein catabolic process);GO:0030162(regulation of proteolysis);GO:0031386(protein tag);GO:0070628(proteasome binding)	04141(Protein processing in endoplasmic reticulum)	K09555	3.10567	49.0458	3.31087	1.40995	0.469245	green4
Sph_LG1G001129	GO:0003674(molecular_function);GO:0005634(nucleus);GO:0080167(response to karrikin)	NA	NA	2.04373	17.7871	36.5754	1.22948	0.452702	green4
Sph_LG4G000208	GO:0005576(extracellular region);GO:0005829(cytosol);GO:0008152(metabolic process);GO:0016757(transferase activity, transferring glycosyl groups)	NA	NA	7.95972	31.883	1.45523	12.03	0.362133	green4
Sph_LG11G002219	GO:0005737(cytoplasm);GO:0005829(cytosol);GO:0005985(sucrose metabolic process);GO:0005986(sucrose biosynthetic process);GO:0006000(fructose metabolic process);GO:0006002(fructose 6-phosphate metabolic process);GO:0006094(gluconeogenesis);GO:0009409(response to cold);GO:0009507(chloroplast);GO:0009570(chloroplast stroma);GO:0009735(response to cytokinin);GO:0009773(photosynthetic electron transpo…	00010(Glycolysis / Gluconeogenesis);00030(Pentose phosphate pathway);00051(Fructose and mannose metabolism);00710(Carbon fixation in photosynthetic organisms)	K03841	17.6357	28.7131	55.0174	17.0743	1.402	green4
Sph_LG9G000376	GO:0000977(RNA polymerase II regulatory region sequence-specific DNA binding);GO:0001085(RNA polymerase II transcription factor binding);GO:0001228(transcriptional activator activity, RNA polymerase II transcription regulatory region sequence-specific DNA binding);GO:0003682(chromatin binding);GO:0005634(nucleus);GO:0005667(transcription factor complex);GO:0030154(cell differentiation)	NA	NA	62.1807	63.1574	76.4599	51.5037	2.35363	green4
Sph_LG2G001008	GO:0005887(integral component of plasma membrane);GO:0008509(anion transmembrane transporter activity);GO:0051453(regulation of intracellular pH);GO:0098656(anion transmembrane transport)	NA	NA	4.73885	26.8511	0.996589	4.94193	0.878586	green4
Sph_LG4G001231	GO:0003824(catalytic activity);GO:0005768(endosome);GO:0005794(Golgi apparatus);GO:0005802(trans-Golgi network);GO:0006486(protein glycosylation);GO:0016020(membrane);GO:0016757(transferase activity, transferring glycosyl groups)	NA	NA	7.76378	17.3569	2.07196	3.9984	0.0001	green4
Sph_LG11G000516	GO:0003674(molecular_function);GO:0005634(nucleus);GO:0006351(transcription, DNA-templated);GO:0006355(regulation of transcription, DNA-templated);GO:0007623(circadian rhythm)	NA	NA	35.7875	54.8183	60.7478	14.8815	4.82259	green4
Sph_LG10G000677	GO:0003677(DNA binding);GO:0003700(DNA binding transcription factor activity);GO:0005634(nucleus);GO:0006351(transcription, DNA-templated);GO:0006355(regulation of transcription, DNA-templated)	NA	NA	2.85762	4.65098	6.54698	4.96351	0.0001	green4
Sph_LG11G002143	GO:0016787(hydrolase activity)	NA	NA	0.441739	16.5371	1.81909	0.605241	0.505915	green4
Sph_LG0G001764	GO:0003755(peptidyl-prolyl cis-trans isomerase activity)	NA	NA	34.7211	39.5195	39.9649	31.3393	1.82741	green4
Sph_LG2G002410	GO:0005634(nucleus);GO:0008150(biological_process);GO:0016787(hydrolase activity)	NA	NA	2.74133	12.8925	0.0001	1.82726	0.0001	green4
Sph_LG6G001209	GO:0004749(ribose phosphate diphosphokinase activity);GO:0005524(ATP binding);GO:0005737(cytoplasm);GO:0005829(cytosol);GO:0005886(plasma membrane);GO:0009116(nucleoside metabolic process);GO:0009165(nucleotide biosynthetic process);GO:0009506(plasmodesma);GO:0016301(kinase activity);GO:0016310(phosphorylation);GO:0046872(metal ion binding)	NA	NA	13.1781	19.3786	32.0801	19.7354	0.980933	green4
Sph_LG8G000303	GO:0003674(molecular_function);GO:0005634(nucleus);GO:0005829(cytosol);GO:0008150(biological_process)	NA	NA	4.50232	0.0001	2.22182	3.21138	5.84097	green4
Sph_LG3G001004	GO:0000398(mRNA splicing, via spliceosome);GO:0003723(RNA binding);GO:0005682(U5 snRNP);GO:0005685(U1 snRNP);GO:0005686(U2 snRNP);GO:0005687(U4 snRNP);GO:0005689(U12-type spliceosomal complex);GO:0034719(SMN-Sm protein complex);GO:0043186(P granule);GO:0071004(U2-type prespliceosome);GO:0071011(precatalytic spliceosome);GO:0071013(catalytic step 2 spliceosome);GO:0097526(spliceosomal tri-snRNP co…	03040(Spliceosome)	K11099	5.44943	15.9967	12.492	11.5528	0.0001	green4
Sph_LG3G001503	GO:0005929(cilium);GO:0035091(phosphatidylinositol binding);GO:0061512(protein localization to cilium)	NA	NA	7.20483	8.82127	8.79127	9.55825	0.0289277	green4
Sph_LG3G000667	NA	00073(Cutin, suberine and wax biosynthesis)	K15400	0.525332	12.7656	9.44376	1.07999	0.0001	green4
Sph_LG11G003433	GO:0005515(protein binding);GO:0005576(extracellular region);GO:0009751(response to salicylic acid);GO:0010226(response to lithium ion);GO:0016042(lipid catabolic process);GO:0016788(hydrolase activity, acting on ester bonds);GO:0042538(hyperosmotic salinity response);GO:0052689(carboxylic ester hydrolase activity)	00561(Glycerolipid metabolism)	K00679	53.8229	211.384	41.6152	11.7873	0.315571	green4
Sph_LG10G001739	GO:0003674(molecular_function);GO:0005576(extracellular region);GO:0008150(biological_process)	NA	NA	12.8531	96.4934	4.82289	13.8458	0.799235	green4
Sph_LG5G001024	NA	NA	NA	1.06367	17.2357	2.0357	12.6848	0.049929	green4
Sph_LG0G003543	GO:0003674(molecular_function);GO:0005634(nucleus);GO:0008150(biological_process)	NA	NA	1.43547	4.24671	0.80643	1.50021	0.0001	green4
Sph_LG11G003854	GO:0006351(transcription, DNA-templated);GO:0006355(regulation of transcription, DNA-templated);GO:0009631(cold acclimation);GO:0010150(leaf senescence);GO:0016592(mediator complex);GO:0042542(response to hydrogen peroxide);GO:0048364(root development)	00900(Terpenoid backbone biosynthesis)	K11778	9.61691	15.1825	7.7817	6.90053	0.052492	green4
Sph_LG1G002848	GO:0015079(potassium ion transmembrane transporter activity);GO:0016020(membrane)	NA	NA	3.04594	14.0647	0.227907	3.55484	0.0001	green4
Sph_LG0G002344	GO:0004497(monooxygenase activity);GO:0007275(multicellular organism development);GO:0010268(brassinosteroid homeostasis);GO:0016125(sterol metabolic process);GO:0016132(brassinosteroid biosynthetic process)	NA	NA	0.988623	9.40514	0.165224	0.00985	0.278636	green4
Sph_LG11G000158	GO:0012505(endomembrane system);GO:0016020(membrane);GO:0020037(heme binding)	NA	NA	37.1928	69.4004	76.5069	45.9382	3.71266	green4
Sph_LG11G002777	GO:0005576(extracellular region);GO:0005618(cell wall);GO:0006949(syncytium formation);GO:0009664(plant-type cell wall organization);GO:0009826(unidimensional cell growth);GO:0009828(plant-type cell wall loosening);GO:0009831(plant-type cell wall modification involved in multidimensional cell growth);GO:0016020(membrane)	NA	NA	22.4554	35.0555	57.1901	52.0742	0.0811987	green4
Sph_LG11G000885	GO:0004356(glutamate-ammonia ligase activity)	00630(Glyoxylate and dicarboxylate metabolism);00910(Nitrogen metabolism);00250(Alanine, aspartate and glutamate metabolism);00220(Arginine biosynthesis)	K01915	37.235	83.843	135.096	29.6867	4.05794	green4
Sph_LG11G000691	GO:0003674(molecular_function);GO:0005886(plasma membrane);GO:0008150(biological_process)	NA	NA	53.6536	98.6624	39.7454	27.286	5.72143	green4
Sph_LG4G000511	GO:0005739(mitochondrion);GO:0005794(Golgi apparatus);GO:0070588(calcium ion transmembrane transport)	NA	NA	1.9724	7.66968	0.0001	2.27306	0.0001	green4
Sph_LG9G003476	GO:0003700(DNA binding transcription factor activity);GO:0005634(nucleus);GO:0007275(multicellular organism development);GO:0009965(leaf morphogenesis);GO:0010200(response to chitin);GO:0045792(negative regulation of cell size);GO:0048281(inflorescence morphogenesis)	03013(RNA transport);03015(mRNA surveillance pathway);03018(RNA degradation)	K13126	27.9838	52.8647	58.6081	42.1482	0.646457	green4
Sph_LG0G003013	GO:0005506(iron ion binding);GO:0005515(protein binding);GO:0005576(extracellular region);GO:0006631(fatty acid metabolic process);GO:0006952(defense response);GO:0016021(integral component of membrane);GO:0018685(alkane 1-monooxygenase activity);GO:0019825(oxygen binding);GO:0020037(heme binding);GO:0055114(oxidation-reduction process);GO:0070330(aromatase activity)	00073(Cutin, suberine and wax biosynthesis)	K15398	0.0721997	6.77378	0.902058	0.166733	0.0582577	green4
Sph_LG4G000995	GO:0000224(peptide-N4-(N-acetyl-beta-glucosaminyl)asparagine amidase activity);GO:0003824(catalytic activity);GO:0005634(nucleus);GO:0005737(cytoplasm);GO:0005829(cytosol);GO:0006515(protein quality control for misfolded or incompletely synthesized proteins);GO:0006516(glycoprotein catabolic process);GO:0006517(protein deglycosylation);GO:0009751(response to salicylic acid);GO:0010188(response to…	04141(Protein processing in endoplasmic reticulum)	K01456	8.03795	8.99637	9.44528	9.40567	0.245362	green4
Sph_LG3G000849	GO:0004553(hydrolase activity, hydrolyzing O-glycosyl compounds);GO:0030247(polysaccharide binding);GO:0046658(anchored component of plasma membrane)	00500(Starch and sucrose metabolism)	K19891	6.01214	4.05771	9.58329	4.24829	0.0127977	green4
Sph_LG0G002322	GO:0004046(aminoacylase activity);GO:0005737(cytoplasm);GO:0005773(vacuole);GO:0005783(endoplasmic reticulum);GO:0005794(Golgi apparatus);GO:0010043(response to zinc ion)	00220(Arginine biosynthesis)	K14677	2.4751	4.21306	3.91993	3.40439	0.0173167	green4
Sph_LG4G000146	GO:0003677(DNA binding);GO:0003700(DNA binding transcription factor activity);GO:0005634(nucleus);GO:0006351(transcription, DNA-templated);GO:0006355(regulation of transcription, DNA-templated);GO:0009873(ethylene-activated signaling pathway);GO:0043565(sequence-specific DNA binding);GO:0045893(positive regulation of transcription, DNA-templated)	NA	NA	54.9475	92.5213	52.5187	14.4192	2.10201	green4
Sph_LG1G002924	GO:0003723(RNA binding);GO:0003735(structural constituent of ribosome);GO:0006412(translation);GO:0022625(cytosolic large ribosomal subunit);GO:0042254(ribosome biogenesis)	NA	NA	5.44544	3.45448	5.44571	1.50236	0.0651973	green4
Sph_LG9G000165	GO:0005524(ATP binding);GO:0005618(cell wall);GO:0005634(nucleus);GO:0009409(response to cold);GO:0009416(response to light stimulus);GO:0009507(chloroplast);GO:0009535(chloroplast thylakoid membrane);GO:0009570(chloroplast stroma);GO:0009579(thylakoid);GO:0009753(response to jasmonic acid);GO:0009941(chloroplast envelope);GO:0010150(leaf senescence);GO:0010287(plastoglobule);GO:0010319(stromule)…	03010(Ribosome)	K02960	19.6004	49.7984	76.6953	33.5002	2.45173	green4
Sph_LG4G000493	GO:0005737(cytoplasm);GO:0030001(metal ion transport);GO:0046914(transition metal ion binding);GO:0046916(cellular transition metal ion homeostasis)	NA	NA	0.482802	6.54991	8.35163	1.08725	0.026656	green4
Sph_LG0G001527	GO:0004722(protein serine/threonine phosphatase activity);GO:0005768(endosome);GO:0005794(Golgi apparatus);GO:0005802(trans-Golgi network);GO:0006506(GPI anchor biosynthetic process);GO:0006888(ER to Golgi vesicle-mediated transport);GO:0016021(integral component of membrane);GO:0016787(hydrolase activity)	NA	NA	2.04279	6.69562	0.0001	3.08794	3.00546	green4
Sph_LG9G000170	GO:0005524(ATP binding);GO:0005618(cell wall);GO:0005634(nucleus);GO:0009409(response to cold);GO:0009416(response to light stimulus);GO:0009507(chloroplast);GO:0009535(chloroplast thylakoid membrane);GO:0009570(chloroplast stroma);GO:0009579(thylakoid);GO:0009753(response to jasmonic acid);GO:0009941(chloroplast envelope);GO:0010150(leaf senescence);GO:0010287(plastoglobule);GO:0010319(stromule)…	03010(Ribosome)	K02960	36.721	93.1932	143.508	62.0727	3.3452	green4
Sph_LG9G002115	GO:0003849(3-deoxy-7-phosphoheptulonate synthase activity);GO:0005515(protein binding);GO:0005739(mitochondrion);GO:0009073(aromatic amino acid family biosynthetic process);GO:0009423(chorismate biosynthetic process);GO:0009507(chloroplast);GO:0009611(response to wounding);GO:0009617(response to bacterium)	00400(Phenylalanine, tyrosine and tryptophan biosynthesis)	K01626	99.6927	188.339	133	26.6607	3.0707	green4
Sph_LG9G003474	GO:0009505(plant-type cell wall);GO:0009506(plasmodesma);GO:0016020(membrane)	NA	NA	185.942	1566.36	2.81705	38.3421	1.80296	green4
Sph_LG11G001688	GO:0005737(cytoplasm);GO:0005829(cytosol);GO:0016740(transferase activity);GO:0016747(transferase activity, transferring acyl groups other than amino-acyl groups)	NA	NA	30.0468	178.349	33.4008	16.3828	8.88368	green4
Sph_LG9G001330	NA	NA	NA	3.60768	15.0273	8.92737	5.67773	0.0001	green4
Sph_LG4G000994	GO:0004751(ribose-5-phosphate isomerase activity);GO:0009052(pentose-phosphate shunt, non-oxidative branch);GO:0009507(chloroplast);GO:0009535(chloroplast thylakoid membrane);GO:0009570(chloroplast stroma);GO:0009579(thylakoid);GO:0009735(response to cytokinin);GO:0009941(chloroplast envelope);GO:0019253(reductive pentose-phosphate cycle);GO:0042742(defense response to bacterium)	00030(Pentose phosphate pathway);00710(Carbon fixation in photosynthetic organisms)	K01807	12.8168	71.4222	28.7109	16.6768	1.26613	green4
Sph_LG0G000762	NA	NA	NA	55.2005	171.325	102.76	56.6583	4.92022	green4
Sph_LG0G001128	GO:0046658(anchored component of plasma membrane)	NA	NA	6.05659	29.4672	0.153537	0.228633	0.0001	green4
Sph_Contig03880_ERROPOS14700000G000460	GO:0004129(cytochrome-c oxidase activity);GO:0005507(copper ion binding);GO:0005739(mitochondrion);GO:0009507(chloroplast);GO:0009535(chloroplast thylakoid membrane);GO:0009579(thylakoid);GO:0009651(response to salt stress);GO:0055114(oxidation-reduction process)	00190(Oxidative phosphorylation)	K02267	5.62394	21.5815	14.4253	23.0715	0.0001	green4
Sph_LG5G001062	GO:0005575(cellular_component);GO:0016491(oxidoreductase activity);GO:0055114(oxidation-reduction process)	00062(Fatty acid elongation);01040(Biosynthesis of unsaturated fatty acids)	K10251	0.977791	10.6948	8.10408	3.31627	0.0001	green4
Sph_LG10G002202	GO:0005576(extracellular region);GO:0006811(ion transport);GO:0016021(integral component of membrane)	NA	NA	11.2861	67.2273	16.2299	2.93183	5.45149	green4
Sph_LG2G000151	GO:0046740(transport of virus in host, cell to cell)	NA	NA	0.796726	11.0411	0.358884	1.15001	0.391156	green4
Sph_LG1G002279	GO:0009813(flavonoid biosynthetic process);GO:0043231(intracellular membrane-bounded organelle);GO:0052696(flavonoid glucuronidation);GO:0080043(quercetin 3-O-glucosyltransferase activity);GO:0080044(quercetin 7-O-glucosyltransferase activity)	NA	NA	47.5008	43.6778	55.3336	27.3528	3.45084	green4
Sph_LG9G002167	GO:0003674(molecular_function);GO:0005634(nucleus)	NA	NA	5.87091	24.3522	2.43367	1.34424	0.141008	green4
Sph_LG2G000884	GO:0004842(ubiquitin-protein transferase activity);GO:0005737(cytoplasm);GO:0009966(regulation of signal transduction)	NA	NA	2.01455	4.2019	3.25686	1.96285	0.00837667	green4
Sph_LG9G000557	GO:0003674(molecular_function);GO:0008150(biological_process);GO:0009409(response to cold);GO:0009507(chloroplast);GO:0009534(chloroplast thylakoid);GO:0009941(chloroplast envelope);GO:0016021(integral component of membrane)	NA	NA	4.91511	14.9487	5.34934	1.08076	0.0380897	green4
Sph_LG9G003331	GO:0005634(nucleus);GO:0005829(cytosol);GO:0008171(O-methyltransferase activity);GO:0009805(coumarin biosynthetic process);GO:0009809(lignin biosynthetic process);GO:0032259(methylation);GO:0042409(caffeoyl-CoA O-methyltransferase activity);GO:0046686(response to cadmium ion);GO:0046872(metal ion binding)	00360(Phenylalanine metabolism);00940(Phenylpropanoid biosynthesis);00945(Stilbenoid, diarylheptanoid and gingerol biosynthesis);00941(Flavonoid biosynthesis)	K00588	14.6536	42.2172	21.3813	7.59929	0.331908	green4
Sph_Contig03961_ERROPOS3400000G001630	NA	NA	NA	0.712685	11.8525	0.155016	0.680305	0.197454	green4
Sph_LG9G002135	GO:0003824(catalytic activity);GO:0004467(long-chain fatty acid-CoA ligase activity);GO:0005524(ATP binding);GO:0005634(nucleus);GO:0005783(endoplasmic reticulum);GO:0006631(fatty acid metabolic process);GO:0006633(fatty acid biosynthetic process);GO:0008152(metabolic process);GO:0009506(plasmodesma);GO:0010025(wax biosynthetic process);GO:0010143(cutin biosynthetic process);GO:0010311(lateral ro…	00061(Fatty acid biosynthesis);00071(Fatty acid degradation);04146(Peroxisome)	K01897	1.63038	13.9601	1.00489	1.74043	0.566136	green4
Sph_Contig03890_ERROPOS600000G000220	GO:0001046(core promoter sequence-specific DNA binding);GO:0001228(transcriptional activator activity, RNA polymerase II transcription regulatory region sequence-specific DNA binding);GO:0005634(nucleus);GO:0006366(transcription by RNA polymerase II)	NA	NA	0.0001	24.0785	0.0001	0.285443	0.0001	green4
Sph_LG10G001045	GO:0004672(protein kinase activity);GO:0004674(protein serine/threonine kinase activity);GO:0005524(ATP binding);GO:0005783(endoplasmic reticulum);GO:0005886(plasma membrane);GO:0006468(protein phosphorylation);GO:0007169(transmembrane receptor protein tyrosine kinase signaling pathway);GO:0009506(plasmodesma);GO:0016021(integral component of membrane);GO:0016301(kinase activity)	NA	NA	1.50199	18.6376	7.64185	2.49824	4.60936	green4
Sph_LG1G000494	GO:0005634(nucleus);GO:0005737(cytoplasm);GO:0008757(S-adenosylmethionine-dependent methyltransferase activity);GO:0046498(S-adenosylhomocysteine metabolic process);GO:0046500(S-adenosylmethionine metabolic process)	NA	NA	48.9081	47.1237	65.2881	64.9211	5.6086	green4
Sph_LG3G001674	GO:0005773(vacuole);GO:0005774(vacuolar membrane);GO:0008150(biological_process);GO:0009507(chloroplast)	NA	NA	13.6863	72.8812	52.9864	16.9264	1.49525	green4
Sph_LG1G002020	GO:0004315(3-oxoacyl-[acyl-carrier-protein] synthase activity);GO:0006633(fatty acid biosynthetic process);GO:0009507(chloroplast);GO:0009570(chloroplast stroma);GO:0033818(beta-ketoacyl-acyl-carrier-protein synthase III activity)	00061(Fatty acid biosynthesis)	K00648	72.4856	256.037	72.2969	61.1868	8.0235	green4
Sph_LG9G001376	GO:0003700(DNA binding transcription factor activity);GO:0005515(protein binding);GO:0005622(intracellular);GO:0005634(nucleus);GO:0006355(regulation of transcription, DNA-templated);GO:0008270(zinc ion binding);GO:0009409(response to cold);GO:0009555(pollen development)	NA	NA	34.9686	61.9149	20.4648	15.2587	1.83205	green4
Sph_LG9G001988	GO:0004028(3-chloroallyl aldehyde dehydrogenase activity);GO:0004029(aldehyde dehydrogenase (NAD) activity)	00010(Glycolysis / Gluconeogenesis);00053(Ascorbate and aldarate metabolism);00620(Pyruvate metabolism);00071(Fatty acid degradation);00561(Glycerolipid metabolism);00280(Valine, leucine and isoleucine degradation);00310(Lysine degradation);00330(Arginine and proline metabolism);00340(Histidine metabolism);00380(Tryptophan metabolism);00410(beta-Alanine metabolism);00903(Limonene and pinene degra…	K00128	34.189	133.935	13.6321	36.1305	0.224726	green4
Sph_LG1G002966	GO:0005575(cellular_component);GO:0008150(biological_process);GO:0046983(protein dimerization activity)	NA	NA	2.05276	25.0412	6.14798	1.17185	0.11186	green4
Sph_LG0G002279	GO:0016301(kinase activity);GO:0016310(phosphorylation)	NA	NA	10.445	15.8063	2.42823	0.576712	3.01433	green4
Sph_LG4G000560	GO:0000038(very long-chain fatty acid metabolic process);GO:0005783(endoplasmic reticulum);GO:0005789(endoplasmic reticulum membrane);GO:0006633(fatty acid biosynthetic process);GO:0009409(response to cold);GO:0009416(response to light stimulus);GO:0009826(unidimensional cell growth);GO:0010025(wax biosynthetic process);GO:0016021(integral component of membrane);GO:0042335(cuticle development);GO…	00062(Fatty acid elongation)	K15397	1.82973	9.78321	9.47014	1.26919	0.201106	green4
Sph_LG10G002193	GO:0005634(nucleus);GO:0016787(hydrolase activity)	NA	NA	7.65576	17.3903	12.858	14.9573	0.792824	green4
Sph_LG10G001862	GO:0005634(nucleus)	NA	NA	11.9508	31.5356	8.18461	3.85852	0.370694	green4
Sph_LG10G000101	GO:0005215(transporter activity);GO:0006810(transport);GO:0009507(chloroplast);GO:0016020(membrane);GO:0016021(integral component of membrane)	NA	NA	10.2774	20.0748	8.86084	4.01188	0.236876	green4
Sph_LG9G000099	GO:0005737(cytoplasm);GO:0030001(metal ion transport);GO:0046914(transition metal ion binding);GO:0046916(cellular transition metal ion homeostasis)	NA	NA	54.4696	348.883	107.207	177.641	14.3887	green4
Sph_LG4G001047	GO:0004185(serine-type carboxypeptidase activity);GO:0051603(proteolysis involved in cellular protein catabolic process)	NA	NA	34.9319	115.787	11.4768	36.3473	6.10758	green4
Sph_LG0G000693	GO:0016021(integral component of membrane)	03018(RNA degradation)	K12599	6.01229	18.7892	3.37836	1.51037	2.67002	green4
Sph_LG11G004018	GO:0009409(response to cold);GO:0009507(chloroplast);GO:0009522(photosystem I);GO:0009523(photosystem II);GO:0009535(chloroplast thylakoid membrane);GO:0010030(positive regulation of seed germination);GO:0010117(photoprotection);GO:0010380(regulation of chlorophyll biosynthetic process);GO:0015979(photosynthesis);GO:0016021(integral component of membrane);GO:0016168(chlorophyll binding);GO:003460…	NA	NA	529.536	641.118	774.595	349.691	1.68467	green4
Sph_LG11G002987	GO:0003674(molecular_function);GO:0005634(nucleus);GO:0009733(response to auxin)	00510(N-Glycan biosynthesis)	K07441	74.9094	125.545	46.4996	65.579	5.32148	green4
Sph_LG1G001511	GO:0005576(extracellular region);GO:0005783(endoplasmic reticulum);GO:0005794(Golgi apparatus);GO:0006665(sphingolipid metabolic process);GO:0009506(plasmodesma);GO:0017040(N-acylsphingosine amidohydrolase activity);GO:0046512(sphingosine biosynthetic process)	00600(Sphingolipid metabolism)	K12349	2.79196	10.8755	5.20641	3.11172	0.298946	green4
Sph_LG2G000268	GO:0003824(catalytic activity);GO:0005737(cytoplasm);GO:0005829(cytosol);GO:0009225(nucleotide-sugar metabolic process);GO:0019853(L-ascorbic acid biosynthetic process);GO:0047918(GDP-mannose 3,5-epimerase activity);GO:0051287(NAD binding)	00053(Ascorbate and aldarate metabolism);00520(Amino sugar and nucleotide sugar metabolism)	K10046	25.9817	37.6344	49.8209	47.544	1.06851	green4
Sph_LG11G002139	GO:0003674(molecular_function);GO:0016021(integral component of membrane);GO:0080167(response to karrikin)	NA	NA	64.0642	6.27532	62.2815	23.6759	96.2564	green4
Sph_LG5G001167	GO:0003735(structural constituent of ribosome);GO:0005634(nucleus);GO:0005840(ribosome);GO:0006412(translation);GO:0009793(embryo development ending in seed dormancy);GO:0016567(protein ubiquitination);GO:0070628(proteasome binding)	03010(Ribosome)	K02927	21.3744	29.4272	19.9919	33.596	0.597009	green4
Sph_LG11G003629	GO:0006952(defense response);GO:0009507(chloroplast);GO:0009607(response to biotic stimulus);GO:0016020(membrane)	NA	NA	11.6317	149.158	136.592	30.7116	13.729	green4
Sph_LG10G002665	GO:0005351(carbohydrate:proton symporter activity);GO:0005355(glucose transmembrane transporter activity);GO:0005887(integral component of plasma membrane);GO:0046323(glucose import)	NA	NA	15.0917	32.5026	35.0976	14.7484	2.19324	green4
Sph_LG0G002429	GO:0000287(magnesium ion binding);GO:0004737(pyruvate decarboxylase activity);GO:0005622(intracellular);GO:0005829(cytosol);GO:0009507(chloroplast);GO:0016020(membrane);GO:0016831(carboxy-lyase activity);GO:0030976(thiamine pyrophosphate binding);GO:0034059(response to anoxia)	00010(Glycolysis / Gluconeogenesis)	K01568	130.406	836.092	561.976	153.862	1.57275	green4
Sph_LG3G000348	GO:0005794(Golgi apparatus);GO:0005886(plasma membrane);GO:0006616(SRP-dependent cotranslational protein targeting to membrane, translocation);GO:0009507(chloroplast);GO:0015031(protein transport);GO:0015450(P-P-bond-hydrolysis-driven protein transmembrane transporter activity)	03060(Protein export);04141(Protein processing in endoplasmic reticulum);04145(Phagosome)	K09481	13.392	27.3068	16.5121	23.5759	1.05779	green4
Sph_LG2G000922	GO:0005215(transporter activity);GO:0005576(extracellular region);GO:0005737(cytoplasm);GO:0005739(mitochondrion);GO:0005773(vacuole);GO:0005774(vacuolar membrane);GO:0005783(endoplasmic reticulum);GO:0005794(Golgi apparatus);GO:0005829(cytosol);GO:0005886(plasma membrane);GO:0006629(lipid metabolic process);GO:0006810(transport);GO:0006883(cellular sodium ion homeostasis);GO:0009408(response to …	NA	NA	232.269	457.082	534.124	232.163	6.11984	green4
Sph_LG2G002495	GO:0003674(molecular_function);GO:0005618(cell wall);GO:0005886(plasma membrane);GO:0008150(biological_process);GO:0009507(chloroplast)	03008(Ribosome biogenesis in eukaryotes);04712(Circadian rhythm - plant)	K03097	45.9124	162.056	90.4659	62.954	2.79649	green4
Sph_LG9G003058	GO:0003677(DNA binding);GO:0003700(DNA binding transcription factor activity);GO:0005634(nucleus);GO:0006351(transcription, DNA-templated);GO:0006355(regulation of transcription, DNA-templated);GO:0009751(response to salicylic acid);GO:0009753(response to jasmonic acid);GO:0009873(ethylene-activated signaling pathway);GO:0034605(cellular response to heat);GO:0043565(sequence-specific DNA binding)…	NA	NA	4.41016	17.5514	0.420925	2.15727	0.084221	green4
Sph_LG11G000278	NA	NA	NA	23.3481	8.20422	20.7704	5.27181	70.931	green4
Sph_LG10G002278	GO:0005783(endoplasmic reticulum);GO:0010025(wax biosynthetic process);GO:0010143(cutin biosynthetic process);GO:0043668(exine);GO:0048653(anther development)	00073(Cutin, suberine and wax biosynthesis)	K15404	1.40202	41.7114	8.57924	19.2575	0.332624	green4
Sph_LG3G000872	GO:0005634(nucleus);GO:0016925(protein sumoylation);GO:0031386(protein tag)	03013(RNA transport)	K12160	47.3873	54.2683	45.1468	42.5645	4.17971	green4
Sph_LG10G001721	GO:0004252(serine-type endopeptidase activity);GO:0005618(cell wall)	NA	NA	1.74591	44.2005	11.4512	4.13688	0.578001	green4
Sph_LG4G000303	GO:0003674(molecular_function);GO:0005886(plasma membrane);GO:0008150(biological_process);GO:0016021(integral component of membrane)	NA	NA	10.5213	8.52906	11.6149	13.2629	0.198648	green4
Sph_LG9G003684	GO:0001653(peptide receptor activity);GO:0004674(protein serine/threonine kinase activity);GO:0004714(transmembrane receptor protein tyrosine kinase activity);GO:0005515(protein binding);GO:0005524(ATP binding);GO:0005886(plasma membrane);GO:0006468(protein phosphorylation);GO:0006970(response to osmotic stress);GO:0007169(transmembrane receptor protein tyrosine kinase signaling pathway);GO:00105…	NA	NA	6.34741	6.16997	7.84061	3.87701	0.0804257	green4
Sph_LG0G002915	GO:0006970(response to osmotic stress);GO:0009414(response to water deprivation);GO:0009507(chloroplast);GO:0009535(chloroplast thylakoid membrane);GO:0009570(chloroplast stroma);GO:0009688(abscisic acid biosynthetic process);GO:0042538(hyperosmotic salinity response);GO:0045549(9-cis-epoxycarotenoid dioxygenase activity);GO:0046872(metal ion binding);GO:0055114(oxidation-reduction process)	00906(Carotenoid biosynthesis)	K09840	0.303525	14.3759	1.0353	0.53194	0.790165	green4
Sph_LG6G000875	NA	NA	NA	23.8768	39.1381	50.3415	44.0073	0.354978	green4
Sph_LG0G002790	GO:0003677(DNA binding);GO:0003700(DNA binding transcription factor activity);GO:0005634(nucleus);GO:0006351(transcription, DNA-templated);GO:0006355(regulation of transcription, DNA-templated);GO:0007623(circadian rhythm);GO:0009409(response to cold);GO:0009651(response to salt stress);GO:0009723(response to ethylene);GO:0009733(response to auxin);GO:0009737(response to abscisic acid);GO:0009739…	04712(Circadian rhythm - plant)	K12133	34.1199	175.182	113.617	24.4799	14.6342	green4
Sph_LG3G001388	GO:0003677(DNA binding);GO:0003700(DNA binding transcription factor activity);GO:0005634(nucleus);GO:0006351(transcription, DNA-templated);GO:0006355(regulation of transcription, DNA-templated);GO:0007623(circadian rhythm);GO:0009409(response to cold);GO:0009651(response to salt stress);GO:0009723(response to ethylene);GO:0009733(response to auxin);GO:0009737(response to abscisic acid);GO:0009739…	04712(Circadian rhythm - plant)	K12133	18.057	58.5838	62.5354	8.66174	6.1662	green4
Sph_LG1G002925	GO:0000981(RNA polymerase II transcription factor activity, sequence-specific DNA binding);GO:0001135(transcription factor activity, RNA polymerase II transcription factor recruiting);GO:0003677(DNA binding);GO:0003700(DNA binding transcription factor activity);GO:0005634(nucleus);GO:0006355(regulation of transcription, DNA-templated);GO:0006357(regulation of transcription by RNA polymerase II);G…	NA	NA	17.0951	28.6138	56.5552	20.0045	1.55413	green4
Sph_LG11G003795	GO:0003723(RNA binding);GO:0003735(structural constituent of ribosome);GO:0006412(translation);GO:0022625(cytosolic large ribosomal subunit)	03010(Ribosome)	K02873	31.0827	38.9076	32.7697	36.3966	0.935661	green4
Sph_LG9G000384	GO:0000977(RNA polymerase II regulatory region sequence-specific DNA binding);GO:0001085(RNA polymerase II transcription factor binding);GO:0001228(transcriptional activator activity, RNA polymerase II transcription regulatory region sequence-specific DNA binding);GO:0003682(chromatin binding);GO:0005634(nucleus);GO:0005667(transcription factor complex);GO:0030154(cell differentiation)	NA	NA	33.269	40.5148	34.9545	34.097	2.62856	green4
Sph_LG9G003550	GO:0005524(ATP binding);GO:0005739(mitochondrion);GO:0008150(biological_process)	NA	NA	18.1497	100.897	29.4231	12.6995	11.8211	green4
Sph_LG0G000509	GO:0003674(molecular_function);GO:0005634(nucleus);GO:0008150(biological_process)	NA	NA	24.3989	65.5824	16.3903	17.5825	2.65214	green4
Sph_LG8G000208	GO:0004674(protein serine/threonine kinase activity);GO:0005886(plasma membrane);GO:0007166(cell surface receptor signaling pathway)	NA	NA	2.10314	7.35927	0.0290407	0.0001	0.0111577	green4
Sph_LG11G000732	GO:0010143(cutin biosynthetic process);GO:0016020(membrane);GO:0016311(dephosphorylation);GO:0016791(phosphatase activity);GO:0090447(glycerol-3-phosphate 2-O-acyltransferase activity)	00561(Glycerolipid metabolism);00564(Glycerophospholipid metabolism)	K13508	3.02119	15.2396	6.6929	3.8113	0.110424	green4
Sph_LG4G000009	GO:0003674(molecular_function);GO:0005739(mitochondrion);GO:0009507(chloroplast);GO:0009658(chloroplast organization)	00860(Porphyrin and chlorophyll metabolism)	K22013	6.55892	23.6078	19.4786	1.69194	0.85956	green4
Sph_LG0G002624	GO:0004252(serine-type endopeptidase activity);GO:0006465(signal peptide processing);GO:0006627(protein processing involved in protein targeting to mitochondrion);GO:0009535(chloroplast thylakoid membrane);GO:0010027(thylakoid membrane organization);GO:0033108(mitochondrial respiratory chain complex assembly);GO:0042720(mitochondrial inner membrane peptidase complex)	03060(Protein export)	K03100	26.2311	52.725	31.5553	25.5349	2.67191	green4
Sph_LG11G002536	GO:0005887(integral component of plasma membrane);GO:0015116(sulfate transmembrane transporter activity)	NA	NA	23.8591	170.269	8.62394	10.292	24.6575	green4
Sph_LG1G002146	GO:0005634(nucleus);GO:0009056(catabolic process);GO:0009860(pollen tube growth);GO:0052689(carboxylic ester hydrolase activity)	NA	NA	7.79972	19.7234	27.1631	12.2746	1.28954	green4
Sph_LG2G000479	GO:0004650(polygalacturonase activity);GO:0005576(extracellular region);GO:0005975(carbohydrate metabolic process);GO:0016829(lyase activity);GO:0071555(cell wall organization)	00040(Pentose and glucuronate interconversions)	K01213	103.55	371.347	105.879	80.5196	0.842043	green4
Sph_LG11G001927	GO:0005634(nucleus);GO:0007165(signal transduction);GO:0035091(phosphatidylinositol binding)	NA	NA	7.52919	47.3183	11.417	21.2961	5.27415	green4
Sph_LG1G000491	GO:0005737(cytoplasm);GO:0008757(S-adenosylmethionine-dependent methyltransferase activity);GO:0032259(methylation)	NA	NA	1.23381	2.5784	6.42745	2.85377	0.018594	green4
Sph_LG0G000141	GO:0000079(regulation of cyclin-dependent protein serine/threonine kinase activity);GO:0004693(cyclin-dependent protein serine/threonine kinase activity);GO:0005515(protein binding);GO:0007049(cell cycle);GO:0019901(protein kinase binding);GO:0051301(cell division);GO:0051726(regulation of cell cycle)	00480(Glutathione metabolism)	K01255	19.1253	35.9278	24.848	14.2033	1.01039	green4
Sph_LG11G001955	GO:0004315(3-oxoacyl-[acyl-carrier-protein] synthase activity);GO:0006633(fatty acid biosynthetic process);GO:0009507(chloroplast);GO:0009570(chloroplast stroma);GO:0033818(beta-ketoacyl-acyl-carrier-protein synthase III activity)	00061(Fatty acid biosynthesis)	K00648	13.8745	48.5594	32.2892	26.3851	2.98855	green4
Sph_LG9G002894	GO:0005737(cytoplasm);GO:0005829(cytosol);GO:0009793(embryo development ending in seed dormancy);GO:0010090(trichome morphogenesis);GO:0010143(cutin biosynthetic process);GO:0016740(transferase activity);GO:0016747(transferase activity, transferring acyl groups other than amino-acyl groups);GO:0051179(localization);GO:0090626(plant epidermis morphogenesis)	NA	NA	20.6359	120.508	65.2013	17.7649	2.69402	green4
Sph_Contig03890_ERROPOS600000G000210	GO:0004693(cyclin-dependent protein serine/threonine kinase activity);GO:0005515(protein binding);GO:0005634(nucleus);GO:0005737(cytoplasm);GO:0007049(cell cycle);GO:0010440(stomatal lineage progression);GO:0051301(cell division);GO:0051726(regulation of cell cycle)	NA	NA	0.0001	17.5351	0.0001	1.52329	0.0001	green4
Sph_LG9G001119	GO:0004970(ionotropic glutamate receptor activity);GO:0005217(intracellular ligand-gated ion channel activity);GO:0005234(extracellularly glutamate-gated ion channel activity);GO:0005262(calcium channel activity);GO:0005515(protein binding);GO:0005576(extracellular region);GO:0005886(plasma membrane);GO:0006811(ion transport);GO:0006816(calcium ion transport);GO:0006874(cellular calcium ion homeo…	NA	NA	3.72094	14.847	0.380279	1.83883	0.730021	green4
Sph_LG4G001101	GO:0003674(molecular_function);GO:0008150(biological_process)	NA	NA	23.8545	66.1026	24.3776	33.1012	1.69861	green4
Sph_LG5G000404	GO:0004565(beta-galactosidase activity);GO:0005618(cell wall);GO:0005773(vacuole)	00052(Galactose metabolism);00600(Sphingolipid metabolism);00531(Glycosaminoglycan degradation);00604(Glycosphingolipid biosynthesis - ganglio series);00511(Other glycan degradation)	K12309	3.08814	36.5685	0.26793	0.230375	0.936595	green4
Sph_LG2G001064	GO:0003674(molecular_function);GO:0005739(mitochondrion);GO:0005747(mitochondrial respiratory chain complex I);GO:0008150(biological_process)	NA	NA	25.294	38.4323	30.2246	24.0858	1.08201	green4
Sph_LG4G001241	GO:0004650(polygalacturonase activity);GO:0005975(carbohydrate metabolic process)	00040(Pentose and glucuronate interconversions)	K01184	70.3377	295.795	79.1763	55.5083	4.44556	green4
Sph_LG2G002514	GO:0003674(molecular_function);GO:0005739(mitochondrion);GO:0007275(multicellular organism development);GO:0009507(chloroplast);GO:0009536(plastid);GO:0009706(chloroplast inner membrane);GO:0009941(chloroplast envelope);GO:0016021(integral component of membrane)	04016(MAPK signaling pathway - plant);04070(Phosphatidylinositol signaling system);04626(Plant-pathogen interaction)	K02183	16.0248	83.9515	86.1406	44.7511	4.65494	green4
Sph_LG10G001080	GO:0005576(extracellular region);GO:0005768(endosome);GO:0005794(Golgi apparatus);GO:0005802(trans-Golgi network);GO:0006950(response to stress);GO:0009269(response to desiccation);GO:0009651(response to salt stress);GO:0009737(response to abscisic acid);GO:0045735(nutrient reservoir activity)	04144(Endocytosis)	K12472	180.77	797.083	480.224	76.2631	10.2278	green4
Sph_LG9G002119	GO:0004674(protein serine/threonine kinase activity);GO:0005634(nucleus);GO:0005737(cytoplasm);GO:0006468(protein phosphorylation);GO:0035556(intracellular signal transduction)	04016(MAPK signaling pathway - plant);04075(Plant hormone signal transduction)	K14498	46.3212	98.5707	30.3444	36.0035	3.74192	green4
Sph_Contig03993G000080	GO:0004842(ubiquitin-protein transferase activity);GO:0010305(leaf vascular tissue pattern formation);GO:0010928(regulation of auxin mediated signaling pathway);GO:0019005(SCF ubiquitin ligase complex);GO:0031146(SCF-dependent proteasomal ubiquitin-dependent protein catabolic process);GO:0060776(simple leaf morphogenesis)	NA	NA	21.7522	34.4821	49.0382	26.623	4.19042	green4
Sph_LG2G000979	GO:0003674(molecular_function);GO:0005634(nucleus);GO:0008150(biological_process);GO:0016021(integral component of membrane)	NA	NA	181.969	299.301	368.791	230.585	10.4385	green4
Sph_LG0G002191	GO:0005773(vacuole);GO:0005794(Golgi apparatus);GO:0005886(plasma membrane);GO:0006950(response to stress);GO:0016787(hydrolase activity)	NA	NA	1.30317	230.981	0.0391477	8.26139	0.0310717	green4
Sph_LG4G000285	GO:0003674(molecular_function);GO:0005634(nucleus)	00190(Oxidative phosphorylation);00195(Photosynthesis)	K02109	4.67459	22.7593	28.6861	9.6795	2.05041	green4
Sph_LG3G000103	GO:0005634(nucleus);GO:0005737(cytoplasm);GO:0005886(plasma membrane);GO:0007165(signal transduction);GO:0009638(phototropism);GO:0016567(protein ubiquitination)	03050(Proteasome)	K03063	9.17304	21.6295	21.6652	2.76027	0.264357	green4
Sph_LG4G001494	GO:0005515(protein binding)	00195(Photosynthesis)	K02641	101.443	255.136	375.637	75.8443	12.7666	green4
Sph_LG10G000081	GO:0005385(zinc ion transmembrane transporter activity);GO:0005886(plasma membrane);GO:0071577(zinc II ion transmembrane transport)	NA	NA	1.99203	4.44351	1.58274	2.28228	0.0104543	green4
Sph_LG0G002809	NA	00190(Oxidative phosphorylation);00195(Photosynthesis)	K02113	15.0704	29.4093	52.6045	28.9454	2.09204	green4
Sph_LG11G001372	NA	NA	NA	0.0182683	6.18415	0.02155	0.142951	0.0432493	green4
Sph_LG3G000475	GO:0005634(nucleus);GO:0008168(methyltransferase activity);GO:0008757(S-adenosylmethionine-dependent methyltransferase activity);GO:0032259(methylation)	NA	NA	5.67538	21.461	30.374	2.08918	2.00422	green4
Sph_LG0G003222	GO:0004672(protein kinase activity);GO:0005515(protein binding);GO:0005524(ATP binding);GO:0005886(plasma membrane);GO:0006468(protein phosphorylation);GO:0006995(cellular response to nitrogen starvation);GO:0009414(response to water deprivation);GO:0009507(chloroplast);GO:0009637(response to blue light);GO:0009767(photosynthetic electron transport chain);GO:0010027(thylakoid membrane organizatio…	NA	NA	27.7894	92.0849	56.707	23.3474	7.44299	green4
Sph_LG11G003328	GO:0008422(beta-glucosidase activity);GO:0009251(glucan catabolic process)	00500(Starch and sucrose metabolism);00460(Cyanoamino acid metabolism);00940(Phenylpropanoid biosynthesis)	K05349	7.21132	30.4966	7.24513	10.1627	1.45351	green4
Sph_LG0G002173	GO:0005773(vacuole);GO:0005794(Golgi apparatus);GO:0005886(plasma membrane);GO:0006950(response to stress);GO:0016787(hydrolase activity)	NA	NA	21.3422	298.512	70.7221	16.7016	0.783802	green4
Sph_LG3G001549	GO:0003674(molecular_function);GO:0003723(RNA binding);GO:0005739(mitochondrion);GO:0008150(biological_process)	NA	NA	14.2855	22.569	14.159	9.32158	0.78367	green4
Sph_LG2G001919	GO:0003700(DNA binding transcription factor activity);GO:0005634(nucleus);GO:0006355(regulation of transcription, DNA-templated);GO:0043565(sequence-specific DNA binding)	04075(Plant hormone signal transduction)	K14494	0.542637	4.08782	0.401353	0.273857	0.0187053	green4
Sph_LG6G000464	GO:0003954(NADH dehydrogenase activity);GO:0005576(extracellular region);GO:0005886(plasma membrane);GO:0016021(integral component of membrane);GO:0051536(iron-sulfur cluster binding)	NA	NA	2.04175	14.9546	9.91752	0.764182	0.089165	green4
Sph_LG9G001012	GO:0005634(nucleus)	NA	NA	4.28069	10.9262	3.71787	2.65278	0.309781	green4
Sph_LG9G003265	GO:0003723(RNA binding);GO:0003729(mRNA binding);GO:0005576(extracellular region);GO:0008150(biological_process)	03040(Spliceosome)	K12741	20.3695	20.5928	15.8469	15.2531	0.98126	green4
Sph_LG5G000740	GO:0005829(cytosol);GO:0016491(oxidoreductase activity);GO:0055114(oxidation-reduction process)	00960(Tropane, piperidine and pyridine alkaloid biosynthesis)	K08081	74.0528	152.971	157.653	75.4195	5.4612	green4
Sph_LG0G003186	GO:0005576(extracellular region);GO:0005768(endosome);GO:0005794(Golgi apparatus);GO:0005802(trans-Golgi network);GO:0006950(response to stress);GO:0009269(response to desiccation);GO:0009651(response to salt stress);GO:0009737(response to abscisic acid);GO:0045735(nutrient reservoir activity)	04144(Endocytosis)	K12472	158.873	578.391	383.259	115.289	3.80654	green4
Sph_LG8G000507	GO:0003674(molecular_function);GO:0005634(nucleus);GO:0008150(biological_process)	NA	NA	8.3543	10.6448	13.4885	13.4233	0.922097	green4
Sph_LG10G001955	GO:0003857(3-hydroxyacyl-CoA dehydrogenase activity);GO:0005737(cytoplasm);GO:0005777(peroxisome);GO:0006631(fatty acid metabolic process);GO:0008691(3-hydroxybutyryl-CoA dehydrogenase activity);GO:0055114(oxidation-reduction process);GO:0070403(NAD+ binding)	00650(Butanoate metabolism);00360(Phenylalanine metabolism)	K00074	35.7275	60.4427	49.1343	33.6761	4.65907	green4
Sph_LG1G000242	GO:0016787(hydrolase activity)	NA	NA	6.9075	52.1311	40.4337	9.20522	2.45543	green4
Sph_LG10G001731	GO:0009416(response to light stimulus);GO:0009535(chloroplast thylakoid membrane);GO:0009768(photosynthesis, light harvesting in photosystem I);GO:0009941(chloroplast envelope);GO:0010287(plastoglobule);GO:0016168(chlorophyll binding);GO:0031409(pigment binding)	00196(Photosynthesis - antenna proteins)	K08908	13.7829	35.5216	32.9913	22.1965	1.89993	green4
Sph_LG9G000275	GO:0005634(nucleus);GO:0048046(apoplast)	NA	NA	11.0056	29.9013	3.80878	3.74972	2.21894	green4
Sph_LG4G000863	GO:0005375(copper ion transmembrane transporter activity);GO:0006825(copper ion transport);GO:0016020(membrane);GO:0016021(integral component of membrane);GO:0035434(copper ion transmembrane transport);GO:0048235(pollen sperm cell differentiation);GO:0048364(root development)	NA	NA	5.24354	48.5592	4.01099	3.94456	1.15746	green4
Sph_LG4G000027	GO:0005524(ATP binding);GO:0005737(cytoplasm);GO:0005829(cytosol);GO:0005886(plasma membrane);GO:0006457(protein folding);GO:0009408(response to heat);GO:0009506(plasmodesma);GO:0031072(heat shock protein binding);GO:0046872(metal ion binding);GO:0051082(unfolded protein binding)	04141(Protein processing in endoplasmic reticulum)	K09503	7.20678	0.030572	9.50958	9.85384	12.6389	green4
Sph_LG9G002442	GO:0005524(ATP binding);GO:0005618(cell wall);GO:0005634(nucleus);GO:0009409(response to cold);GO:0009416(response to light stimulus);GO:0009507(chloroplast);GO:0009535(chloroplast thylakoid membrane);GO:0009570(chloroplast stroma);GO:0009579(thylakoid);GO:0009753(response to jasmonic acid);GO:0009941(chloroplast envelope);GO:0010150(leaf senescence);GO:0010287(plastoglobule);GO:0010319(stromule)…	03010(Ribosome)	K02960	6.01356	16.9547	31.1875	2.90427	3.01726	green4
Sph_LG1G002005	GO:0003700(DNA binding transcription factor activity);GO:0005634(nucleus);GO:0043565(sequence-specific DNA binding);GO:0044212(transcription regulatory region DNA binding)	NA	NA	3.37348	23.6332	0.586874	1.9481	0.668407	green4
Sph_LG4G001145	GO:0005886(plasma membrane);GO:0009416(response to light stimulus);GO:0016567(protein ubiquitination)	03050(Proteasome)	K03063	1.10956	2.77151	2.16966	1.39483	0.0001	green4
Sph_LG11G003330	GO:0003865(3-oxo-5-alpha-steroid 4-dehydrogenase activity);GO:0006629(lipid metabolic process);GO:0009507(chloroplast);GO:0009941(chloroplast envelope);GO:0016021(integral component of membrane);GO:0016627(oxidoreductase activity, acting on the CH-CH group of donors)	00062(Fatty acid elongation);01040(Biosynthesis of unsaturated fatty acids)	K10258	10.8504	35.1883	0.488616	3.08333	1.3656	green4
Sph_LG10G000630	GO:0003729(mRNA binding);GO:0003824(catalytic activity);GO:0005515(protein binding);GO:0006364(rRNA processing);GO:0008266(poly(U) RNA binding);GO:0009507(chloroplast);GO:0009534(chloroplast thylakoid);GO:0009570(chloroplast stroma);GO:0009579(thylakoid);GO:0009735(response to cytokinin);GO:0009941(chloroplast envelope);GO:0010287(plastoglobule);GO:0019843(rRNA binding);GO:0032544(plastid transla…	NA	NA	8.42595	35.476	39.89	14.2847	1.98609	green4
Sph_LG9G003630	GO:0000981(RNA polymerase II transcription factor activity, sequence-specific DNA binding);GO:0001135(transcription factor activity, RNA polymerase II transcription factor recruiting);GO:0003677(DNA binding);GO:0003700(DNA binding transcription factor activity);GO:0005515(protein binding);GO:0005634(nucleus);GO:0006351(transcription, DNA-templated);GO:0006355(regulation of transcription, DNA-temp…	NA	NA	28.0672	29.7534	25.3352	8.23007	1.1186	green4
Sph_LG4G001459	GO:0004565(beta-galactosidase activity);GO:0005618(cell wall);GO:0005773(vacuole)	00052(Galactose metabolism);00600(Sphingolipid metabolism);00531(Glycosaminoglycan degradation);00604(Glycosphingolipid biosynthesis - ganglio series);00511(Other glycan degradation)	K12309	25.182	56.513	32.7939	21.7709	2.32525	green4
Sph_LG1G002328	NA	NA	NA	0.78553	3.68375	0.241335	3.21421	0.0001	green4
Sph_LG11G001213	GO:0004553(hydrolase activity, hydrolyzing O-glycosyl compounds);GO:0005634(nucleus);GO:0009507(chloroplast)	00052(Galactose metabolism);00500(Starch and sucrose metabolism)	K01187	9.30579	18.807	17.4296	14.3531	1.86536	green4
Sph_LG3G000147	GO:0003824(catalytic activity);GO:0004314([acyl-carrier-protein] S-malonyltransferase activity);GO:0005739(mitochondrion);GO:0005829(cytosol);GO:0006633(fatty acid biosynthetic process);GO:0008152(metabolic process);GO:0009507(chloroplast);GO:0009570(chloroplast stroma)	00061(Fatty acid biosynthesis);00333(Prodigiosin biosyntheses)	K00645	5.00806	75.5683	7.9152	5.65797	2.78354	green4
Sph_LG1G002964	GO:0005575(cellular_component);GO:0008150(biological_process);GO:0046983(protein dimerization activity)	NA	NA	10.7181	45.6068	41.0563	5.72973	0.260426	green4
Sph_LG0G001161	GO:0003674(molecular_function);GO:0005739(mitochondrion);GO:0008150(biological_process)	NA	NA	1.93851	13.5232	1.21144	1.08172	0.0195067	green4
Sph_LG0G001001	GO:0003674(molecular_function);GO:0005576(extracellular region);GO:0051707(response to other organism)	03440(Homologous recombination)	K12173	0.87554	58.3109	0.384191	0.070693	0.244309	green4
Sph_LG4G000413	GO:0004672(protein kinase activity);GO:0004674(protein serine/threonine kinase activity);GO:0005524(ATP binding);GO:0005886(plasma membrane);GO:0006468(protein phosphorylation);GO:0007169(transmembrane receptor protein tyrosine kinase signaling pathway);GO:0016021(integral component of membrane)	NA	NA	1.18942	12.9739	0.246017	0.160215	0.148823	green4
Sph_LG5G001251	GO:0003674(molecular_function);GO:0008150(biological_process);GO:0009507(chloroplast)	NA	NA	4.13737	32.8575	4.2719	5.06737	3.31435	green4
Sph_LG0G000593	NA	NA	NA	1.44509	3.51046	6.62607	1.80306	0.00821767	green4
Sph_LG4G001536	GO:0004648(O-phospho-L-serine:2-oxoglutarate aminotransferase activity)	00260(Glycine, serine and threonine metabolism);00750(Vitamin B6 metabolism)	K00831	24.7423	57.3663	15.0171	39.3366	7.42229	green4
Sph_LG9G003176	GO:0005737(cytoplasm);GO:0043087(regulation of GTPase activity)	NA	NA	5.07633	8.53707	1.0922	4.14366	0.422107	green4
Sph_LG0G000701	GO:0003677(DNA binding);GO:0003700(DNA binding transcription factor activity);GO:0005634(nucleus);GO:0006351(transcription, DNA-templated);GO:0006355(regulation of transcription, DNA-templated);GO:0043565(sequence-specific DNA binding);GO:0044212(transcription regulatory region DNA binding);GO:0046872(metal ion binding);GO:0048510(regulation of timing of transition from vegetative to reproductive…	NA	NA	5.81991	22.3334	5.73286	6.53127	1.27574	green4
Sph_LG2G000422	GO:0003677(DNA binding);GO:0005634(nucleus);GO:0006355(regulation of transcription, DNA-templated);GO:0007275(multicellular organism development);GO:0009299(mRNA transcription);GO:0009416(response to light stimulus)	04016(MAPK signaling pathway - plant);04075(Plant hormone signal transduction);04626(Plant-pathogen interaction)	K13413	2.96963	25.8035	0.581068	1.2197	3.19796	green4
Sph_LG0G003225	NA	NA	NA	12.04	41.8869	0.147192	0.248747	0.0001	green4
Sph_LG10G002296	GO:0010345(suberin biosynthetic process);GO:0035336(long-chain fatty-acyl-CoA metabolic process);GO:0043231(intracellular membrane-bounded organelle);GO:0080019(fatty-acyl-CoA reductase (alcohol-forming) activity)	00073(Cutin, suberine and wax biosynthesis);04146(Peroxisome)	K13356	2.73027	9.22112	2.49242	4.65123	0.112356	green4
Sph_LG7G000255	GO:0003674(molecular_function);GO:0005634(nucleus);GO:0005783(endoplasmic reticulum);GO:0030176(integral component of endoplasmic reticulum membrane);GO:0034389(lipid particle organization)	NA	NA	2.11688	2.32346	2.00536	2.4415	0.0001	green4
Sph_LG1G001558	GO:0003674(molecular_function);GO:0005576(extracellular region);GO:0008150(biological_process)	NA	NA	59.9178	150.549	12.6583	89.5242	0.536724	green4
Sph_LG2G001601	GO:0003725(double-stranded RNA binding);GO:0004525(ribonuclease III activity);GO:0005634(nucleus);GO:0030422(production of siRNA involved in RNA interference);GO:0031053(primary miRNA processing);GO:0031054(pre-miRNA processing);GO:0090502(RNA phosphodiester bond hydrolysis, endonucleolytic)	NA	NA	18.4108	87.4069	19.9112	18.786	7.15855	green4
Sph_LG1G000058	GO:0000325(plant-type vacuole);GO:0005524(ATP binding);GO:0005773(vacuole);GO:0005774(vacuolar membrane);GO:0005886(plasma membrane);GO:0008281(sulfonylurea receptor activity);GO:0008559(xenobiotic transmembrane transporting ATPase activity);GO:0009651(response to salt stress);GO:0016021(integral component of membrane);GO:0030007(cellular potassium ion homeostasis);GO:0042626(ATPase activity, cou…	02010(ABC transporters)	K05666	2.88177	6.24998	1.03961	1.41436	0.0001	green4
Sph_LG11G002525	GO:0003677(DNA binding);GO:0004003(ATP-dependent DNA helicase activity);GO:0005524(ATP binding);GO:0005634(nucleus);GO:0006139(nucleobase-containing compound metabolic process)	NA	NA	1.7035	3.27386	3.48482	2.6274	0.0269703	green4
Sph_LG11G001206	GO:0005634(nucleus);GO:0009941(chloroplast envelope);GO:0015846(polyamine transport);GO:0019808(polyamine binding);GO:0042597(periplasmic space)	NA	NA	14.2801	37.3754	23.5127	19.5065	2.31885	green4
Sph_LG3G000575	GO:0005739(mitochondrion);GO:0009507(chloroplast);GO:0009534(chloroplast thylakoid);GO:0009535(chloroplast thylakoid membrane);GO:0009579(thylakoid);GO:0009704(de-etiolation);GO:0016021(integral component of membrane);GO:0071277(cellular response to calcium ion);GO:0090333(regulation of stomatal closure)	NA	NA	7.59302	20.2336	26.739	11.261	1.18729	green4
Sph_LG10G000499	GO:0004674(protein serine/threonine kinase activity);GO:0004712(protein serine/threonine/tyrosine kinase activity);GO:0005524(ATP binding);GO:0005634(nucleus);GO:0007093(mitotic cell cycle checkpoint);GO:0016301(kinase activity);GO:0046777(protein autophosphorylation);GO:0051304(chromosome separation)	NA	NA	3.27453	8.14391	4.98446	1.27818	0.15921	green4
Sph_LG9G002361	GO:0003674(molecular_function);GO:0005634(nucleus);GO:0008150(biological_process)	NA	NA	14.5472	38.0785	9.9357	23.7118	2.2442	green4
Sph_LG0G002264	GO:0005506(iron ion binding);GO:0009507(chloroplast);GO:0009534(chloroplast thylakoid);GO:0009535(chloroplast thylakoid membrane);GO:0009941(chloroplast envelope);GO:0016021(integral component of membrane);GO:0046872(metal ion binding)	NA	NA	30.8901	115.639	46.8204	61.4656	14.5702	green4
Sph_LG11G001343	GO:0005737(cytoplasm);GO:0031625(ubiquitin protein ligase binding);GO:0061630(ubiquitin protein ligase activity)	NA	NA	1.3693	15.1734	15.6096	0.224202	1.22057	green4
Sph_LG0G000713	GO:0009507(chloroplast);GO:0016787(hydrolase activity)	NA	NA	9.69587	40.7724	12.6635	19.6305	1.15059	green4
Sph_LG3G000901	GO:0009409(response to cold);GO:0009507(chloroplast);GO:0009534(chloroplast thylakoid);GO:0009535(chloroplast thylakoid membrane);GO:0009579(thylakoid);GO:0009735(response to cytokinin);GO:0009772(photosynthetic electron transport in photosystem II);GO:0009773(photosynthetic electron transport in photosystem I);GO:0009941(chloroplast envelope);GO:0010287(plastoglobule);GO:0010319(stromule);GO:001…	00190(Oxidative phosphorylation);00195(Photosynthesis)	K02113	13.8732	37.9248	27.6999	14.9564	2.38224	green4
Sph_LG11G001312	GO:0005737(cytoplasm);GO:0006006(glucose metabolic process);GO:0080048(GDP-D-glucose phosphorylase activity)	00053(Ascorbate and aldarate metabolism)	K14190	50.2897	82.5824	59.2045	23.4386	5.64772	green4
Sph_LG9G000728	GO:0009507(chloroplast);GO:0016491(oxidoreductase activity);GO:0055114(oxidation-reduction process)	NA	NA	22.757	40.4883	22.548	21.9257	2.72968	green4
Sph_LG3G001073	GO:0003674(molecular_function);GO:0005576(extracellular region);GO:0005615(extracellular space);GO:0005618(cell wall);GO:0005794(Golgi apparatus);GO:0005829(cytosol);GO:0009505(plant-type cell wall);GO:0009741(response to brassinosteroid);GO:0048046(apoplast)	NA	NA	53.7791	25.5113	8.26564	13.4511	73.1271	green4
Sph_LG7G000432	GO:0003735(structural constituent of ribosome);GO:0070181(small ribosomal subunit rRNA binding)	NA	NA	42.422	167.071	63.8122	41.0496	19.6528	green4
Sph_LG0G001628	GO:0003735(structural constituent of ribosome);GO:0006412(translation);GO:0022625(cytosolic large ribosomal subunit)	03010(Ribosome)	K02903	98.319	135.04	126.687	99.1043	9.28539	green4
Sph_LG2G002642	GO:0005515(protein binding);GO:0005634(nucleus);GO:0008150(biological_process)	NA	NA	2.11566	13.8018	3.65548	2.16722	0.00781533	green4
Sph_LG8G000373	GO:0003677(DNA binding);GO:0003700(DNA binding transcription factor activity);GO:0005634(nucleus);GO:0006351(transcription, DNA-templated);GO:0006355(regulation of transcription, DNA-templated);GO:0009873(ethylene-activated signaling pathway);GO:0010087(phloem or xylem histogenesis);GO:0010200(response to chitin);GO:0050832(defense response to fungus);GO:0051301(cell division)	NA	NA	24.325	60.0709	38.0439	8.75189	2.59634	green4
Sph_LG2G000717	GO:0004012(phospholipid-translocating ATPase activity);GO:0005802(trans-Golgi network);GO:0005886(plasma membrane);GO:0048194(Golgi vesicle budding)	NA	NA	3.36894	9.40037	2.30676	3.73967	0.396615	green4
Sph_LG9G003303	GO:0003977(UDP-N-acetylglucosamine diphosphorylase activity);GO:0005829(cytosol);GO:0006048(UDP-N-acetylglucosamine biosynthetic process)	00520(Amino sugar and nucleotide sugar metabolism)	K00972	37.2268	75.7116	36.776	37.3985	6.52805	green4
Sph_LG3G000301	GO:0000463(maturation of LSU-rRNA from tricistronic rRNA transcript (SSU-rRNA, 5.8S rRNA, LSU-rRNA));GO:0003729(mRNA binding);GO:0003735(structural constituent of ribosome);GO:0006412(translation);GO:0022625(cytosolic large ribosomal subunit)	03010(Ribosome)	K02918	0.0001	15.7825	1.51903	0.659297	0.0001	green4
Sph_LG11G002714	GO:0004674(protein serine/threonine kinase activity);GO:0005524(ATP binding);GO:0005886(plasma membrane);GO:0006468(protein phosphorylation);GO:0007169(transmembrane receptor protein tyrosine kinase signaling pathway);GO:0009507(chloroplast);GO:0016021(integral component of membrane);GO:0016301(kinase activity)	NA	NA	2.13073	5.02287	0.698637	2.01825	0.101084	green4
Sph_LG2G001795	GO:0000210(NAD+ diphosphatase activity);GO:0005829(cytosol);GO:0006979(response to oxidative stress);GO:0016787(hydrolase activity);GO:0046872(metal ion binding);GO:0047631(ADP-ribose diphosphatase activity);GO:0051287(NAD binding)	NA	NA	26.1658	43.3835	29.4524	24.4305	2.12025	green4
Sph_LG0G002265	GO:0000287(magnesium ion binding);GO:0005515(protein binding);GO:0005524(ATP binding);GO:0005829(cytosol);GO:0006351(transcription, DNA-templated);GO:0006355(regulation of transcription, DNA-templated);GO:0006807(nitrogen compound metabolic process);GO:0006808(regulation of nitrogen utilization);GO:0009416(response to light stimulus);GO:0009507(chloroplast);GO:0009534(chloroplast thylakoid);GO:00…	NA	NA	173.811	250.995	125.277	218.111	0.584495	green4
Sph_LG10G001586	GO:0005886(plasma membrane);GO:0016021(integral component of membrane);GO:0042626(ATPase activity, coupled to transmembrane movement of substances)	02010(ABC transporters)	K05681	2.89856	14.8004	9.35364	3.22499	0.824841	green4
Sph_LG7G000041	GO:0008171(O-methyltransferase activity);GO:0008757(S-adenosylmethionine-dependent methyltransferase activity);GO:0019438(aromatic compound biosynthetic process)	00380(Tryptophan metabolism)	K22588	2.55591	43.1705	0.3163	3.89543	1.398	green4
Sph_LG2G001271	GO:0005576(extracellular region);GO:0016042(lipid catabolic process);GO:0016788(hydrolase activity, acting on ester bonds);GO:0052689(carboxylic ester hydrolase activity)	NA	NA	0.719086	17.7275	1.17983	2.26945	0.0610047	green4
Sph_LG5G000480	GO:0005634(nucleus);GO:0008270(zinc ion binding);GO:0016021(integral component of membrane);GO:0016567(protein ubiquitination);GO:0043161(proteasome-mediated ubiquitin-dependent protein catabolic process);GO:0046872(metal ion binding);GO:0061630(ubiquitin protein ligase activity)	NA	NA	8.12107	33.4262	8.41075	4.70091	1.23613	green4
Sph_LG3G001663	GO:0005739(mitochondrion)	NA	NA	12.0697	40.9255	24.8557	15.6457	1.30684	green4
Sph_LG2G000068	GO:0009409(response to cold);GO:0009416(response to light stimulus);GO:0009507(chloroplast);GO:0009535(chloroplast thylakoid membrane);GO:0009570(chloroplast stroma);GO:0009735(response to cytokinin);GO:0009744(response to sucrose);GO:0009941(chloroplast envelope);GO:0010319(stromule);GO:0016779(nucleotidyltransferase activity)	00510(N-Glycan biosynthesis)	K03844	0.0001	19.3619	0.0001	0.0001	0.0001	green4
Sph_LG2G001951	GO:0005515(protein binding);GO:0005773(vacuole);GO:0005886(plasma membrane);GO:0005887(integral component of plasma membrane);GO:0006810(transport);GO:0006833(water transport);GO:0009414(response to water deprivation);GO:0009507(chloroplast);GO:0015250(water channel activity);GO:0015267(channel activity);GO:0016020(membrane);GO:0016021(integral component of membrane);GO:0034220(ion transmembrane …	NA	NA	29.8853	169.149	51.3911	78.55	3.19004	green4
Sph_LG11G003441	GO:0004523(RNA-DNA hybrid ribonuclease activity);GO:0006401(RNA catabolic process);GO:0032299(ribonuclease H2 complex)	03030(DNA replication)	K10745	28.3745	31.5782	55.0073	34.973	4.54005	green4
Sph_LG6G001086	GO:0016020(membrane);GO:0016709(oxidoreductase activity, acting on paired donors, with incorporation or reduction of molecular oxygen, NAD(P)H as one donor, and incorporation of one atom of oxygen);GO:0044550(secondary metabolite biosynthetic process)	00941(Flavonoid biosynthesis);00944(Flavone and flavonol biosynthesis)	K05280	65.1109	257	53.3905	42.9984	4.66577	green4
Sph_LG11G002613	GO:0005096(GTPase activator activity);GO:0005622(intracellular);GO:0006886(intracellular protein transport);GO:0012505(endomembrane system);GO:0017137(Rab GTPase binding);GO:0031338(regulation of vesicle fusion);GO:0090630(activation of GTPase activity)	NA	NA	15.4602	47.982	19.4594	16.7112	4.03003	green4
Sph_LG3G000349	GO:0000149(SNARE binding);GO:0005484(SNAP receptor activity);GO:0006886(intracellular protein transport);GO:0006906(vesicle fusion);GO:0012505(endomembrane system);GO:0016021(integral component of membrane);GO:0031201(SNARE complex);GO:0048278(vesicle docking)	04130(SNARE interactions in vesicular transport)	K08506	4.30126	13.3788	1.94014	3.37146	0.0335403	green4
Sph_LG11G001036	GO:0005634(nucleus);GO:0010088(phloem development);GO:0042803(protein homodimerization activity);GO:0043621(protein self-association)	NA	NA	28.9964	198.391	26.8372	32.6562	4.96599	green4
Sph_LG3G000558	GO:0003993(acid phosphatase activity);GO:0009507(chloroplast);GO:0009534(chloroplast thylakoid);GO:0009535(chloroplast thylakoid membrane);GO:0009543(chloroplast thylakoid lumen);GO:0009579(thylakoid);GO:0010206(photosystem II repair);GO:0016021(integral component of membrane);GO:0016311(dephosphorylation);GO:0031977(thylakoid lumen)	NA	NA	20.0491	63.164	81.493	30.9561	9.66589	green4
Sph_LG11G002047	GO:0016709(oxidoreductase activity, acting on paired donors, with incorporation or reduction of molecular oxygen, NAD(P)H as one donor, and incorporation of one atom of oxygen);GO:0035336(long-chain fatty-acyl-CoA metabolic process)	00073(Cutin, suberine and wax biosynthesis)	K15398	2.88884	48.9231	7.71158	4.33201	0.374751	green4
Sph_LG11G002037	GO:0003924(GTPase activity);GO:0005200(structural constituent of cytoskeleton);GO:0005515(protein binding);GO:0005525(GTP binding);GO:0005737(cytoplasm);GO:0005794(Golgi apparatus);GO:0005874(microtubule);GO:0007017(microtubule-based process);GO:0009651(response to salt stress);GO:0016020(membrane);GO:0045298(tubulin complex)	04145(Phagosome)	K07375	5.69473	12.9284	20.3318	16.6007	1.57991	green4
Sph_LG9G000145	GO:0004350(glutamate-5-semialdehyde dehydrogenase activity);GO:0005737(cytoplasm);GO:0006561(proline biosynthetic process)	00330(Arginine and proline metabolism)	K12657	13.8885	95.3493	22.8241	34.4831	5.93056	green4
Sph_LG4G000305	GO:0003700(DNA binding transcription factor activity);GO:0005634(nucleus);GO:0007275(multicellular organism development);GO:0044212(transcription regulatory region DNA binding);GO:0046872(metal ion binding)	NA	NA	3.85178	4.94579	6.12587	5.33166	0.328912	green4
Sph_LG10G001773	GO:0003700(DNA binding transcription factor activity);GO:0005515(protein binding);GO:0005634(nucleus);GO:0006351(transcription, DNA-templated);GO:0006355(regulation of transcription, DNA-templated);GO:0006970(response to osmotic stress);GO:0007275(multicellular organism development);GO:0009414(response to water deprivation);GO:0009615(response to virus);GO:0009651(response to salt stress);GO:0009…	NA	NA	24.4613	46.3265	29.5078	15.977	1.09798	green4
Sph_LG9G002422	GO:0004842(ubiquitin-protein transferase activity);GO:0005515(protein binding);GO:0005634(nucleus);GO:0006511(ubiquitin-dependent protein catabolic process);GO:0006952(defense response);GO:0009611(response to wounding);GO:0009625(response to insect);GO:0009641(shade avoidance);GO:0009753(response to jasmonic acid);GO:0009861(jasmonic acid and ethylene-dependent systemic resistance);GO:0009867(jas…	04075(Plant hormone signal transduction)	K13463	10.363	15.8794	14.0217	11.3212	1.27832	green4
Sph_LG11G001640	GO:0004067(asparaginase activity);GO:0005737(cytoplasm);GO:0006508(proteolysis);GO:0006516(glycoprotein catabolic process);GO:0008798(beta-aspartyl-peptidase activity)	NA	NA	33.748	247.366	17.5036	68.2472	51.6735	green4
Sph_LG7G000250	GO:0004721(phosphoprotein phosphatase activity)	NA	NA	2.33819	3.37145	3.16877	2.81957	0.0001	green4
Sph_LG11G001047	GO:0005509(calcium ion binding)	NA	NA	42.2899	52.9893	83.4275	26.883	6.48809	green4
Sph_LG9G001883	GO:0005576(extracellular region);GO:0016020(membrane);GO:0016829(lyase activity);GO:0030570(pectate lyase activity);GO:0045490(pectin catabolic process);GO:0046872(metal ion binding)	00040(Pentose and glucuronate interconversions)	K01728	32.8146	74.9751	64.3765	24.872	1.33888	green4
Sph_LG3G001923	GO:0005737(cytoplasm);GO:0006607(NLS-bearing protein import into nucleus);GO:0006610(ribosomal protein import into nucleus);GO:0008139(nuclear localization sequence binding);GO:0031965(nuclear membrane);GO:0034399(nuclear periphery)	03013(RNA transport)	K14293	12.683	29.5379	9.53398	20.0557	2.36205	green4
Sph_LG10G001776	GO:0005524(ATP binding);GO:0005886(plasma membrane);GO:0016887(ATPase activity)	NA	NA	1.83553	11.5431	0.735233	2.00526	0.194123	green4
Sph_LG11G002543	NA	NA	NA	5.06718	17.1234	2.76485	2.28311	0.0001	green4
Sph_LG5G001238	GO:0003674(molecular_function);GO:0005576(extracellular region);GO:0005773(vacuole);GO:0007155(cell adhesion)	NA	NA	14.9876	39.1762	6.59769	26.0232	4.10176	green4
Sph_LG1G002886	GO:0005515(protein binding)	00630(Glyoxylate and dicarboxylate metabolism);00710(Carbon fixation in photosynthetic organisms)	K01602	151.428	217.742	457.257	111.641	27.9949	green4
Sph_LG11G000148	GO:0003779(actin binding);GO:0005622(intracellular);GO:0005634(nucleus);GO:0005737(cytoplasm);GO:0005884(actin filament);GO:0015629(actin cytoskeleton);GO:0030042(actin filament depolymerization)	NA	NA	0.197631	60.4015	0.113621	0.274012	2.90328	green4
Sph_LG1G001664	GO:0008643(carbohydrate transport);GO:0016021(integral component of membrane);GO:0051119(sugar transmembrane transporter activity)	NA	NA	2.01639	15.3021	0.0001	0.0001	0.0001	green4
Sph_LG5G001048	GO:0005623(cell);GO:0009507(chloroplast);GO:0045454(cell redox homeostasis)	00906(Carotenoid biosynthesis)	K14595	57.3851	147.2	73.8275	50.1159	10.845	green4
Sph_LG0G002501	GO:0003674(molecular_function);GO:0008150(biological_process);GO:0016021(integral component of membrane)	NA	NA	34.9459	91.897	31.7575	26.3357	0.673979	green4
Sph_LG1G001803	GO:0000210(NAD+ diphosphatase activity);GO:0005634(nucleus);GO:0005737(cytoplasm);GO:0005829(cytosol);GO:0009507(chloroplast);GO:0016787(hydrolase activity);GO:0016818(hydrolase activity, acting on acid anhydrides, in phosphorus-containing anhydrides);GO:0046872(metal ion binding);GO:0047631(ADP-ribose diphosphatase activity)	NA	NA	30.6119	44.4662	28.269	6.24712	3.59463	green4
Sph_Contig03880_ERROPOS15600000G000350	GO:0003674(molecular_function);GO:0008150(biological_process);GO:0009507(chloroplast)	NA	NA	4.50913	52.2714	1.46614	1.74379	1.72807	green4
Sph_LG9G002279	GO:0009055(electron transfer activity);GO:0009507(chloroplast);GO:0009535(chloroplast thylakoid membrane);GO:0009773(photosynthetic electron transport in photosystem I);GO:0010598(NAD(P)H dehydrogenase complex (plastoquinone));GO:0046872(metal ion binding);GO:0051537(2 iron, 2 sulfur cluster binding)	NA	NA	1.67366	3.80376	5.62538	2.12364	0.0001	green4
Sph_LG4G000520	GO:0004252(serine-type endopeptidase activity);GO:0005886(plasma membrane);GO:0006465(signal peptide processing);GO:0006508(proteolysis);GO:0008233(peptidase activity);GO:0009507(chloroplast);GO:0009534(chloroplast thylakoid);GO:0009535(chloroplast thylakoid membrane);GO:0009570(chloroplast stroma);GO:0009642(response to light intensity);GO:0009941(chloroplast envelope);GO:0016021(integral compon…	NA	NA	8.33699	15.559	10.8813	3.85941	1.46509	green4
Sph_LG11G003501	GO:0003676(nucleic acid binding);GO:0003700(DNA binding transcription factor activity);GO:0005634(nucleus);GO:0006351(transcription, DNA-templated);GO:0006355(regulation of transcription, DNA-templated);GO:0008270(zinc ion binding);GO:0046872(metal ion binding);GO:0080022(primary root development)	NA	NA	1.45107	5.4098	1.38431	1.39904	0.0001	green4
Sph_LG11G001034	GO:0005634(nucleus);GO:0010088(phloem development);GO:0042803(protein homodimerization activity);GO:0043621(protein self-association)	NA	NA	23.3385	210.332	22.9415	23.4583	3.26343	green4
Sph_LG0G000337	GO:0005634(nucleus);GO:0008568(microtubule-severing ATPase activity);GO:0031122(cytoplasmic microtubule organization)	03013(RNA transport)	K03231	8.15535	38.4139	3.3703	5.87532	2.9811	green4
Sph_LG9G002572	GO:0005634(nucleus);GO:0005737(cytoplasm);GO:0005829(cytosol);GO:0009056(catabolic process);GO:0052689(carboxylic ester hydrolase activity)	NA	NA	7.46192	9.27091	18.361	8.67005	0.869064	green4
Sph_LG4G000589	GO:0004190(aspartic-type endopeptidase activity);GO:0006508(proteolysis);GO:0030163(protein catabolic process)	NA	NA	1.88342	16.436	6.99776	6.12463	0.498155	green4
Sph_LG2G000026	GO:0003674(molecular_function);GO:0005739(mitochondrion);GO:0005759(mitochondrial matrix);GO:0008150(biological_process)	NA	NA	4.8555	4.0799	5.10124	2.9998	0.0001	green4
Sph_Contig03881_ERROPOS3500000G000340	GO:0042802(identical protein binding)	NA	NA	23.7636	50.243	0.854415	38.073	1.37875	green4
Sph_LG9G000677	GO:0003674(molecular_function);GO:0005739(mitochondrion);GO:0008150(biological_process);GO:0009507(chloroplast)	NA	NA	53.1289	192.458	36.5805	29.4019	15.1135	green4
Sph_LG3G000707	GO:0000160(phosphorelay signal transduction system);GO:0005634(nucleus);GO:0005737(cytoplasm);GO:0009736(cytokinin-activated signaling pathway);GO:0009927(histidine phosphotransfer kinase activity);GO:0016310(phosphorylation);GO:0043424(protein histidine kinase binding)	04075(Plant hormone signal transduction)	K14490	18.6075	21.4519	21.3494	19.4194	0.1259	green4
Sph_LG11G002614	GO:0005739(mitochondrion);GO:0008444(CDP-diacylglycerol-glycerol-3-phosphate 3-phosphatidyltransferase activity);GO:0009941(chloroplast envelope);GO:0046474(glycerophospholipid biosynthetic process)	00564(Glycerophospholipid metabolism)	K00995	13.5729	94.6538	38.6782	21.378	7.66706	green4
Sph_LG1G002314	GO:0004553(hydrolase activity, hydrolyzing O-glycosyl compounds);GO:0030247(polysaccharide binding);GO:0046658(anchored component of plasma membrane)	00500(Starch and sucrose metabolism)	K19891	3.42714	15.3838	12.3944	4.48548	0.540351	green4
Sph_LG5G000393	GO:0000050(urea cycle);GO:0004585(ornithine carbamoyltransferase activity);GO:0005737(cytoplasm);GO:0042450(arginine biosynthetic process via ornithine);GO:0043231(intracellular membrane-bounded organelle)	00220(Arginine biosynthesis)	K00611	33.7741	67.4034	53.8482	54.2266	3.3261	green4
Sph_LG11G004616	GO:0003674(molecular_function);GO:0008150(biological_process);GO:0009507(chloroplast)	NA	NA	0.882129	14.4481	3.70052	5.52133	0.250576	green4
Sph_LG10G001371	NA	NA	NA	13.3632	12.1349	59.1786	24.5677	1.33353	green4
Sph_LG3G000168	GO:0004722(protein serine/threonine phosphatase activity);GO:0005634(nucleus);GO:0006470(protein dephosphorylation);GO:0009536(plastid);GO:0009611(response to wounding);GO:0009620(response to fungus);GO:0009738(abscisic acid-activated signaling pathway);GO:0046872(metal ion binding);GO:0050832(defense response to fungus)	NA	NA	55.0291	80.1265	100.496	15.195	10.1293	green4
Sph_LG11G001599	GO:0005768(endosome);GO:0005774(vacuolar membrane);GO:0005802(trans-Golgi network);GO:0008757(S-adenosylmethionine-dependent methyltransferase activity);GO:0032259(methylation)	00100(Steroid biosynthesis)	K00559	53.1397	118.424	105.801	55.6432	8.27212	green4
Sph_LG11G002718	GO:0009416(response to light stimulus);GO:0009535(chloroplast thylakoid membrane);GO:0009768(photosynthesis, light harvesting in photosystem I);GO:0009941(chloroplast envelope);GO:0010287(plastoglobule);GO:0016168(chlorophyll binding);GO:0031409(pigment binding)	00196(Photosynthesis - antenna proteins)	K08915	12.2593	28.4424	25.3296	12.4332	1.19053	green4
Sph_LG1G002019	GO:0005634(nucleus);GO:0008150(biological_process)	NA	NA	11.4915	38.2664	19.4094	10.0364	0.409907	green4
Sph_LG10G002683	GO:0004526(ribonuclease P activity);GO:0005655(nucleolar ribonuclease P complex);GO:0090502(RNA phosphodiester bond hydrolysis, endonucleolytic)	NA	NA	6.65911	9.19298	3.54497	5.44167	0.058669	green4
Sph_LG5G000744	GO:0002094(polyprenyltransferase activity);GO:0005783(endoplasmic reticulum);GO:0006486(protein glycosylation);GO:0016094(polyprenol biosynthetic process)	00900(Terpenoid backbone biosynthesis)	K11778	7.43293	14.0686	9.72309	8.07796	0.753871	green4
Sph_LG4G001363	GO:0001673(male germ cell nucleus);GO:0004861(cyclin-dependent protein serine/threonine kinase inhibitor activity);GO:0005515(protein binding);GO:0005634(nucleus);GO:0005654(nucleoplasm);GO:0007050(cell cycle arrest);GO:0016301(kinase activity);GO:0016310(phosphorylation);GO:0030332(cyclin binding);GO:0045736(negative regulation of cyclin-dependent protein serine/threonine kinase activity)	NA	NA	10.6656	28.0182	42.128	13.1795	1.9966	green4
Sph_LG9G003434	GO:0009507(chloroplast);GO:0016021(integral component of membrane);GO:0080167(response to karrikin)	NA	NA	24.1307	19.6574	23.2235	14.0593	2.10111	green4
Sph_LG1G001386	GO:0005515(protein binding);GO:0005524(ATP binding);GO:0005576(extracellular region);GO:0006952(defense response);GO:0043531(ADP binding)	NA	NA	0.524761	25.1272	9.66321	1.34921	0.369407	green4
Sph_LG4G000864	GO:0003674(molecular_function);GO:0005634(nucleus);GO:0008150(biological_process)	NA	NA	3.04921	6.91675	2.70084	0.897961	0.022216	green4
Sph_LG9G002307	GO:0005524(ATP binding);GO:0005737(cytoplasm);GO:0005829(cytosol);GO:0006000(fructose metabolic process);GO:0006633(fatty acid biosynthetic process);GO:0008865(fructokinase activity);GO:0016051(carbohydrate biosynthetic process);GO:0016301(kinase activity);GO:0019252(starch biosynthetic process);GO:0046686(response to cadmium ion)	00051(Fructose and mannose metabolism);00500(Starch and sucrose metabolism);00520(Amino sugar and nucleotide sugar metabolism)	K00847	19.695	31.1523	20.2714	20.8435	2.53852	green4
Sph_Contig03881_ERROPOS16800000+G000230	GO:0003677(DNA binding);GO:0003700(DNA binding transcription factor activity);GO:0005515(protein binding);GO:0005634(nucleus);GO:0006351(transcription, DNA-templated);GO:0006355(regulation of transcription, DNA-templated);GO:0009909(regulation of flower development);GO:0043565(sequence-specific DNA binding)	04075(Plant hormone signal transduction)	K14431	6.70631	29.0255	1.31237	4.36998	7.87869	green4
Sph_LG11G001046	GO:0003700(DNA binding transcription factor activity);GO:0005634(nucleus);GO:0043565(sequence-specific DNA binding);GO:0044212(transcription regulatory region DNA binding);GO:0045893(positive regulation of transcription, DNA-templated)	NA	NA	6.06961	4.94139	8.72228	4.37157	0.050347	green4
Sph_LG10G000613	GO:0005524(ATP binding);GO:0005634(nucleus);GO:0005886(plasma membrane);GO:0016301(kinase activity)	00280(Valine, leucine and isoleucine degradation)	K01968	4.50544	12.442	0.342273	4.13873	3.77547	green4
Sph_LG4G000038	GO:0000977(RNA polymerase II regulatory region sequence-specific DNA binding);GO:0001085(RNA polymerase II transcription factor binding);GO:0001228(transcriptional activator activity, RNA polymerase II transcription regulatory region sequence-specific DNA binding);GO:0003682(chromatin binding);GO:0003700(DNA binding transcription factor activity);GO:0005634(nucleus);GO:0005667(transcription facto…	NA	NA	39.3698	43.3568	96.2172	31.867	2.0501	green4
Sph_LG9G002696	GO:0008643(carbohydrate transport);GO:0016021(integral component of membrane);GO:0051119(sugar transmembrane transporter activity)	NA	NA	1.26246	19.3727	17.1439	0.516594	0.829119	green4
Sph_LG6G000735	GO:0000166(nucleotide binding);GO:0018458(isopiperitenol dehydrogenase activity);GO:0018459(carveol dehydrogenase activity);GO:0031525(menthol biosynthetic process)	00906(Carotenoid biosynthesis)	K09841	12.6454	0.0001	8.99456	6.92569	18.2577	green4
Sph_LG2G001470	GO:0004497(monooxygenase activity);GO:0044550(secondary metabolite biosynthetic process)	00906(Carotenoid biosynthesis)	K09838	4.63389	17.9895	16.1168	8.007	0.750026	green4
Sph_LG11G001249	GO:0004674(protein serine/threonine kinase activity);GO:0005634(nucleus);GO:0005737(cytoplasm);GO:0005886(plasma membrane);GO:0035556(intracellular signal transduction)	NA	NA	13.0606	22.3788	40.5512	11.3354	2.25083	green4
Sph_LG8G000247	GO:0004497(monooxygenase activity);GO:0005506(iron ion binding);GO:0005783(endoplasmic reticulum);GO:0005789(endoplasmic reticulum membrane);GO:0009507(chloroplast);GO:0010345(suberin biosynthetic process);GO:0016021(integral component of membrane);GO:0016705(oxidoreductase activity, acting on paired donors, with incorporation or reduction of molecular oxygen);GO:0019825(oxygen binding);GO:002003…	00073(Cutin, suberine and wax biosynthesis)	K15402	0.170621	11.3375	0.0699623	0.0476637	0.54899	green4
Sph_LG9G003057	GO:0004046(aminoacylase activity);GO:0005783(endoplasmic reticulum);GO:0006520(cellular amino acid metabolic process);GO:0009507(chloroplast)	00220(Arginine biosynthesis)	K14677	15.7423	30.2091	8.52556	10.3855	0.624011	green4
Sph_LG11G001769	GO:0003674(molecular_function);GO:0005634(nucleus);GO:0008150(biological_process);GO:0009506(plasmodesma)	NA	NA	12.2394	17.5716	9.5839	6.75312	1.49376	green4
Sph_LG3G001860	GO:0005507(copper ion binding);GO:0016722(oxidoreductase activity, oxidizing metal ions)	NA	NA	14.2572	59.0276	40.173	38.2556	2.32176	green4
Sph_LG0G003126	GO:0005576(extracellular region);GO:0010374(stomatal complex development)	NA	NA	17.3252	57.8866	15.0797	6.26996	0.302964	green4
Sph_LG11G001320	GO:0005737(cytoplasm)	04016(MAPK signaling pathway - plant)	K20716	2.07382	14.1411	1.71038	1.31608	0.988146	green4
Sph_LG3G001840	GO:0005739(mitochondrion);GO:0008150(biological_process);GO:0008270(zinc ion binding)	03440(Homologous recombination)	K10683	6.9893	12.8859	5.16858	2.13146	0.508371	green4
Sph_LG0G001592	GO:0003674(molecular_function);GO:0005634(nucleus);GO:0009734(auxin-activated signaling pathway)	NA	NA	2.59692	10.0757	6.18295	3.00918	0.228569	green4
Sph_LG10G002703	GO:0003824(catalytic activity);GO:0005829(cytosol);GO:0005886(plasma membrane);GO:0009225(nucleotide-sugar metabolic process);GO:0033320(UDP-D-xylose biosynthetic process);GO:0042732(D-xylose metabolic process);GO:0048040(UDP-glucuronate decarboxylase activity);GO:0070403(NAD+ binding)	00520(Amino sugar and nucleotide sugar metabolism)	K08678	18.1836	32.064	12.9019	21.3307	1.60849	green4
Sph_LG3G001079	GO:0003674(molecular_function);GO:0005576(extracellular region);GO:0005615(extracellular space);GO:0005618(cell wall);GO:0005794(Golgi apparatus);GO:0005829(cytosol);GO:0009505(plant-type cell wall);GO:0009741(response to brassinosteroid);GO:0048046(apoplast)	NA	NA	91.3194	43.1253	14.4311	22.5952	105.652	green4
Sph_LG11G004094	GO:0003735(structural constituent of ribosome);GO:0006412(translation);GO:0022625(cytosolic large ribosomal subunit);GO:0042273(ribosomal large subunit biogenesis)	03010(Ribosome)	K02875	11.6783	7.36736	13.2638	8.43239	0.152309	green4
Sph_LG1G002293	GO:0005524(ATP binding);GO:0005618(cell wall);GO:0005739(mitochondrion);GO:0006457(protein folding);GO:0009507(chloroplast);GO:0009570(chloroplast stroma)	04141(Protein processing in endoplasmic reticulum);04626(Plant-pathogen interaction)	K09487	21.2345	24.6179	32.696	31.6388	4.07347	green4
Sph_LG5G000481	GO:0005351(carbohydrate:proton symporter activity);GO:0005355(glucose transmembrane transporter activity);GO:0005887(integral component of plasma membrane);GO:0046323(glucose import)	NA	NA	178.082	463.812	222.306	69.2061	2.00245	green4
Sph_LG9G000552	GO:0006812(cation transport);GO:0009055(electron transfer activity);GO:0009507(chloroplast);GO:0009570(chloroplast stroma);GO:0015035(protein disulfide oxidoreductase activity);GO:0016787(hydrolase activity);GO:0045454(cell redox homeostasis);GO:0046872(metal ion binding);GO:0051537(2 iron, 2 sulfur cluster binding)	NA	NA	35.4703	105.951	56.8871	46.6913	10.3008	green4
Sph_LG11G001397	NA	NA	NA	10.1038	15.491	6.81237	5.193	0.264602	green4
Sph_LG0G000903	GO:0003333(amino acid transmembrane transport);GO:0005774(vacuolar membrane);GO:0005886(plasma membrane);GO:0015171(amino acid transmembrane transporter activity)	NA	NA	32.8689	102.481	86.6842	16.7071	9.6575	green4
Sph_LG5G001142	GO:0003924(GTPase activity);GO:0005198(structural molecule activity);GO:0005515(protein binding);GO:0005525(GTP binding);GO:0005737(cytoplasm);GO:0005874(microtubule);GO:0009507(chloroplast);GO:0009532(plastid stroma);GO:0009534(chloroplast thylakoid);GO:0009570(chloroplast stroma);GO:0009658(chloroplast organization);GO:0010020(chloroplast fission);GO:0016020(membrane);GO:0032153(cell division s…	NA	NA	8.5975	21.6414	27.1087	12.4862	3.01665	green4
Sph_LG10G002472	GO:0008643(carbohydrate transport);GO:0016021(integral component of membrane);GO:0051119(sugar transmembrane transporter activity)	NA	NA	10.4948	4.89622	10.0018	2.2097	0.023355	green4
Sph_LG1G003069	GO:0005773(vacuole)	NA	NA	2.65873	14.6487	0.622631	1.52613	0.879407	green4
Sph_LG2G002649	GO:0005515(protein binding);GO:0005634(nucleus);GO:0008150(biological_process)	NA	NA	0.481466	11.6659	1.69599	1.12863	0.0695207	green4
Sph_LG11G001802	GO:0003723(RNA binding);GO:0003735(structural constituent of ribosome);GO:0006412(translation);GO:0022625(cytosolic large ribosomal subunit);GO:0042254(ribosome biogenesis)	03010(Ribosome)	K02915	30.3889	59.2537	41.4195	36.4247	5.66678	green4
Sph_LG9G001754	GO:0005739(mitochondrion);GO:0006114(glycerol biosynthetic process);GO:0009507(chloroplast);GO:0016787(hydrolase activity);GO:0043136(glycerol-3-phosphatase activity)	NA	NA	9.67754	30.9477	9.62516	7.32894	1.59192	green4
Sph_LG10G001782	GO:0003700(DNA binding transcription factor activity);GO:0005515(protein binding);GO:0005634(nucleus);GO:0006351(transcription, DNA-templated);GO:0006355(regulation of transcription, DNA-templated);GO:0009734(auxin-activated signaling pathway);GO:0043565(sequence-specific DNA binding)	04075(Plant hormone signal transduction)	K14486	16.4777	22.086	18.8338	7.91206	2.46282	green4
Sph_LG5G001336	GO:0008150(biological_process);GO:0009507(chloroplast);GO:0009534(chloroplast thylakoid);GO:0009570(chloroplast stroma);GO:0009579(thylakoid);GO:0010287(plastoglobule)	NA	NA	9.06385	26.0088	8.82883	6.44515	1.34466	green4
Sph_LG5G000575	GO:0005634(nucleus);GO:0006457(protein folding);GO:0009507(chloroplast);GO:0009536(plastid);GO:0009570(chloroplast stroma)	NA	NA	30.4385	14.2399	57.9122	137.187	122.306	green4
Sph_LG11G001470	GO:0005515(protein binding);GO:0005737(cytoplasm);GO:0005777(peroxisome);GO:0005829(cytosol);GO:0009058(biosynthetic process);GO:0016779(nucleotidyltransferase activity);GO:0043565(sequence-specific DNA binding);GO:0046686(response to cadmium ion);GO:2000082(regulation of L-ascorbic acid biosynthetic process)	00051(Fructose and mannose metabolism);00520(Amino sugar and nucleotide sugar metabolism)	K00966	13.4321	31.5365	26.7857	20.1779	3.21431	green4
Sph_LG11G002202	GO:0004350(glutamate-5-semialdehyde dehydrogenase activity);GO:0005737(cytoplasm);GO:0006561(proline biosynthetic process)	00330(Arginine and proline metabolism)	K12657	1.08064	7.8085	2.69138	1.84382	0.124346	green4
Sph_LG11G002965	NA	NA	NA	12.2385	14.3864	14.6588	8.84112	0.963108	green4
Sph_LG11G002469	GO:0003677(DNA binding);GO:0003700(DNA binding transcription factor activity);GO:0005515(protein binding);GO:0005634(nucleus);GO:0005737(cytoplasm);GO:0006351(transcription, DNA-templated);GO:0006355(regulation of transcription, DNA-templated);GO:0009736(cytokinin-activated signaling pathway);GO:0009873(ethylene-activated signaling pathway);GO:0048366(leaf development)	04626(Plant-pathogen interaction)	K13434	1.00665	6.99207	2.64531	2.26263	0.0434063	green4
Sph_LG9G002347	GO:0003677(DNA binding);GO:0003700(DNA binding transcription factor activity);GO:0005634(nucleus);GO:0006351(transcription, DNA-templated);GO:0006355(regulation of transcription, DNA-templated);GO:0009873(ethylene-activated signaling pathway);GO:0010200(response to chitin)	NA	NA	111.775	112.146	131.686	96.9638	9.09581	green4
Sph_LG0G001367	GO:0005739(mitochondrion);GO:0005743(mitochondrial inner membrane);GO:0015450(P-P-bond-hydrolysis-driven protein transmembrane transporter activity);GO:0016021(integral component of membrane);GO:0045039(protein import into mitochondrial inner membrane);GO:0051205(protein insertion into membrane)	03060(Protein export)	K03217	1.76376	3.32658	1.17675	0.987371	0.0001	green4
Sph_LG5G000446	GO:0001678(cellular glucose homeostasis);GO:0004340(glucokinase activity);GO:0005829(cytosol);GO:0006096(glycolytic process);GO:0008865(fructokinase activity);GO:0019158(mannokinase activity)	00010(Glycolysis / Gluconeogenesis);00051(Fructose and mannose metabolism);00052(Galactose metabolism);00500(Starch and sucrose metabolism);00520(Amino sugar and nucleotide sugar metabolism);00524(Neomycin, kanamycin and gentamicin biosynthesis)	K00844	23.0841	67.0591	23.6547	10.2991	2.80705	green4
Sph_LG2G002412	GO:0005634(nucleus);GO:0008150(biological_process);GO:0016787(hydrolase activity)	NA	NA	0.0001	12.1577	0.0001	0.351423	0.0001	green4
Sph_LG11G001571	GO:0004190(aspartic-type endopeptidase activity);GO:0006508(proteolysis);GO:0030163(protein catabolic process)	NA	NA	114.416	184.928	25.9128	27.4973	17.8566	green4
Sph_LG5G000762	GO:0005742(mitochondrial outer membrane translocase complex);GO:0016021(integral component of membrane);GO:0030150(protein import into mitochondrial matrix)	NA	NA	88.0747	107.391	95.275	111.638	13.6861	green4
Sph_LG7G000090	GO:0003954(NADH dehydrogenase activity);GO:0005739(mitochondrion);GO:0005777(peroxisome);GO:0031304(intrinsic component of mitochondrial inner membrane);GO:0071482(cellular response to light stimulus)	NA	NA	6.49315	9.63954	13.7227	12.8001	0.733941	green4
Sph_LG11G002201	GO:0004032(alditol:NADP+ 1-oxidoreductase activity);GO:0004033(aldo-keto reductase (NADP) activity);GO:0005737(cytoplasm);GO:0008106(alcohol dehydrogenase (NADP+) activity);GO:0009409(response to cold);GO:0009414(response to water deprivation);GO:0009507(chloroplast);GO:0009636(response to toxic substance);GO:0009651(response to salt stress);GO:0016229(steroid dehydrogenase activity);GO:0016491(o…	00010(Glycolysis / Gluconeogenesis);00040(Pentose and glucuronate interconversions);00561(Glycerolipid metabolism)	K00002	206.408	233.948	92.6302	123.261	11.2281	green4
Sph_LG1G001496	GO:0004364(glutathione transferase activity);GO:0005737(cytoplasm);GO:0006749(glutathione metabolic process);GO:0009407(toxin catabolic process)	00480(Glutathione metabolism)	K00799	175.309	17.707	75.9565	177.78	178.513	green4
Sph_LG11G003390	GO:0004197(cysteine-type endopeptidase activity);GO:0005576(extracellular region);GO:0006508(proteolysis);GO:0009507(chloroplast);GO:0043068(positive regulation of programmed cell death)	NA	NA	48.6269	86.4301	68.7207	30.6371	3.52311	green4
Sph_LG11G001454	GO:0005983(starch catabolic process);GO:0009507(chloroplast);GO:0009570(chloroplast stroma);GO:0043036(starch grain)	NA	NA	13.3588	22.7361	17.0374	10.8356	1.3131	green4
Sph_LG9G003354	GO:0003674(molecular_function);GO:0005634(nucleus);GO:0008150(biological_process)	NA	NA	6.49223	18.2073	16.3822	13.3319	0.60408	green4
Sph_LG4G000774	GO:0000722(telomere maintenance via recombination);GO:0000731(DNA synthesis involved in DNA repair);GO:0000784(nuclear chromosome, telomeric region);GO:0003677(DNA binding);GO:0005654(nucleoplasm);GO:0005737(cytoplasm);GO:0006284(base-excision repair);GO:0006302(double-strand break repair);GO:0007569(cell aging);GO:0009378(four-way junction helicase activity);GO:0031297(replication fork processin…	03018(RNA degradation)	K03654	2.84851	14.9617	8.25443	1.48807	0.463347	green4
Sph_LG2G000665	GO:0004553(hydrolase activity, hydrolyzing O-glycosyl compounds);GO:0030247(polysaccharide binding);GO:0046658(anchored component of plasma membrane)	00500(Starch and sucrose metabolism)	K19891	47.0372	154.779	62.4362	42.9677	14.4071	green4
Sph_LG10G001876	GO:0005634(nucleus);GO:0052689(carboxylic ester hydrolase activity)	NA	NA	40.1648	76.8882	51.7994	51.8558	6.95128	green4
Sph_LG5G000056	GO:0005886(plasma membrane);GO:0016021(integral component of membrane);GO:0042626(ATPase activity, coupled to transmembrane movement of substances)	02010(ABC transporters)	K05681	0.98276	13.2215	11.4313	1.42855	0.741494	green4
Sph_LG10G002714	GO:0003674(molecular_function);GO:0005739(mitochondrion);GO:0008150(biological_process)	NA	NA	4.7676	19.5033	14.946	3.88521	1.34481	green4
Sph_LG10G001705	GO:0003674(molecular_function);GO:0005634(nucleus);GO:0009648(photoperiodism);GO:0042753(positive regulation of circadian rhythm);GO:0048511(rhythmic process)	NA	NA	1.15624	29.0644	3.13901	3.1681	1.1235	green4
Sph_LG2G001019	GO:0003674(molecular_function);GO:0008150(biological_process);GO:0009507(chloroplast);GO:0016021(integral component of membrane)	NA	NA	5.58376	29.8695	11.8121	3.11061	11.469	green4
Sph_LG2G002490	GO:0000776(kinetochore);GO:0005634(nucleus);GO:0005635(nuclear envelope);GO:0007093(mitotic cell cycle checkpoint);GO:0007094(mitotic spindle assembly checkpoint);GO:0051301(cell division);GO:0051315(attachment of mitotic spindle microtubules to kinetochore);GO:0072686(mitotic spindle)	NA	NA	6.46521	10.2777	5.13176	9.52598	1.39664	green4
Sph_LG3G001763	GO:0005886(plasma membrane);GO:0051015(actin filament binding)	NA	NA	8.54447	21.9105	12.9691	6.90955	1.87339	green4
Sph_LG2G001898	GO:0009507(chloroplast);GO:0009570(chloroplast stroma);GO:0016787(hydrolase activity);GO:0019144(ADP-sugar diphosphatase activity);GO:0046872(metal ion binding);GO:0080041(ADP-ribose pyrophosphohydrolase activity);GO:0080042(ADP-glucose pyrophosphohydrolase activity)	00051(Fructose and mannose metabolism);00500(Starch and sucrose metabolism);00230(Purine metabolism)	K18447	24.2488	33.493	14.4657	22.0487	4.5205	green4
Sph_LG11G003479	GO:0005509(calcium ion binding);GO:0005783(endoplasmic reticulum);GO:0005788(endoplasmic reticulum lumen);GO:0005789(endoplasmic reticulum membrane);GO:0006457(protein folding);GO:0009507(chloroplast);GO:0009626(plant-type hypersensitive response);GO:0010204(defense response signaling pathway, resistance gene-independent);GO:0030246(carbohydrate binding);GO:0042742(defense response to bacterium);…	04141(Protein processing in endoplasmic reticulum);04145(Phagosome)	K08057	33.4836	55.3247	28.3428	43.9062	4.15261	green4
Sph_LG9G003146	GO:0004672(protein kinase activity);GO:0005515(protein binding);GO:0005524(ATP binding);GO:0005634(nucleus);GO:0005737(cytoplasm);GO:0006952(defense response);GO:0007623(circadian rhythm);GO:0009414(response to water deprivation);GO:0009416(response to light stimulus);GO:0009583(detection of light stimulus);GO:0009637(response to blue light);GO:0009638(phototropism);GO:0009640(photomorphogenesis)…	04712(Circadian rhythm - plant)	K12118	6.77813	14.2833	21.7951	10.0818	2.89836	green4
Sph_LG5G001256	GO:0005737(cytoplasm);GO:0006537(glutamate biosynthetic process);GO:0015930(glutamate synthase activity);GO:0019676(ammonia assimilation cycle)	00630(Glyoxylate and dicarboxylate metabolism);00910(Nitrogen metabolism)	K00284	14.2636	20.3268	15.3886	11.9693	1.55524	green4
Sph_LG0G000336	GO:0005634(nucleus);GO:0005886(plasma membrane);GO:0016301(kinase activity);GO:0016310(phosphorylation)	NA	NA	12.7129	21.0693	6.61085	4.01662	0.336819	green4
Sph_LG0G002084	NA	NA	NA	11.1084	13.231	16.8734	18.6712	1.05027	green4
Sph_LG2G000910	GO:0005249(voltage-gated potassium channel activity);GO:0005887(integral component of plasma membrane);GO:0042391(regulation of membrane potential)	04626(Plant-pathogen interaction)	K05391	13.6025	15.7398	19.1277	15.4103	0.190468	green4
Sph_LG11G002592	GO:0005794(Golgi apparatus);GO:0016021(integral component of membrane)	NA	NA	17.7836	22.5318	8.74824	12.2472	2.21084	green4
Sph_LG11G002156	NA	NA	NA	147.773	113.111	182.765	107.819	20.2089	green4
Sph_LG5G000309	GO:0003674(molecular_function);GO:0009507(chloroplast);GO:0009737(response to abscisic acid);GO:0016021(integral component of membrane)	NA	NA	1.84161	14.0868	3.00061	1.05634	0.553327	green4
Sph_LG11G003768	GO:0004674(protein serine/threonine kinase activity);GO:0005515(protein binding);GO:0005524(ATP binding);GO:0005886(plasma membrane);GO:0009506(plasmodesma);GO:0009755(hormone-mediated signaling pathway);GO:0009786(regulation of asymmetric cell division);GO:0009793(embryo development ending in seed dormancy);GO:0009986(cell surface);GO:0010311(lateral root formation);GO:0016021(integral component…	NA	NA	1.23261	5.93986	3.69719	1.28927	0.509868	green4
Sph_LG2G001696	GO:0003674(molecular_function);GO:0005634(nucleus);GO:0009651(response to salt stress)	NA	NA	32.0988	154.928	70.4379	22.3772	17.1707	green4
Sph_LG10G001515	GO:0004565(beta-galactosidase activity);GO:0005618(cell wall);GO:0005773(vacuole)	00052(Galactose metabolism);00600(Sphingolipid metabolism);00531(Glycosaminoglycan degradation);00604(Glycosphingolipid biosynthesis - ganglio series);00511(Other glycan degradation)	K12309	0.260694	9.42196	0.200576	0.289189	0.0677963	green4
Sph_LG1G000436	GO:0005737(cytoplasm);GO:0016740(transferase activity);GO:0016747(transferase activity, transferring acyl groups other than amino-acyl groups)	00073(Cutin, suberine and wax biosynthesis)	K15400	0.195192	12.9361	0.34085	0.793195	0.077556	green4
Sph_LG2G001596	GO:0008422(beta-glucosidase activity);GO:0009651(response to salt stress);GO:0009725(response to hormone);GO:0019762(glucosinolate catabolic process)	00500(Starch and sucrose metabolism);00460(Cyanoamino acid metabolism);00940(Phenylpropanoid biosynthesis)	K01188	0.683733	2.61055	1.79328	1.03302	0.0001	green4
Sph_LG1G002562	GO:0003755(peptidyl-prolyl cis-trans isomerase activity);GO:0006457(protein folding);GO:0009507(chloroplast);GO:0009570(chloroplast stroma);GO:0009941(chloroplast envelope);GO:0015031(protein transport)	NA	NA	11.572	22.5821	30.3509	18.3761	2.24166	green4
Sph_LG6G000768	GO:0003674(molecular_function);GO:0008150(biological_process);GO:0009507(chloroplast)	NA	NA	4.16636	6.97659	4.53753	5.62749	0.025415	green4
Sph_LG3G001985	GO:0004674(protein serine/threonine kinase activity);GO:0005634(nucleus);GO:0046777(protein autophosphorylation)	NA	NA	1.44912	14.5	1.33789	5.46925	0.450605	green4
Sph_LG0G001113	GO:0006855(drug transmembrane transport)	NA	NA	4.83659	7.56455	2.97344	3.27127	0.218001	green4
Sph_LG2G001644	GO:0005515(protein binding);GO:0005737(cytoplasm);GO:0005777(peroxisome);GO:0005829(cytosol);GO:0009058(biosynthetic process);GO:0016779(nucleotidyltransferase activity);GO:0043565(sequence-specific DNA binding);GO:0046686(response to cadmium ion);GO:2000082(regulation of L-ascorbic acid biosynthetic process)	00051(Fructose and mannose metabolism);00520(Amino sugar and nucleotide sugar metabolism)	K00966	9.05933	46.2027	12.8532	15.4551	5.45177	green4
Sph_LG4G000229	GO:0009507(chloroplast);GO:0009517(PSII associated light-harvesting complex II);GO:0009523(photosystem II);GO:0009534(chloroplast thylakoid);GO:0009535(chloroplast thylakoid membrane);GO:0009579(thylakoid);GO:0010027(thylakoid membrane organization);GO:0010196(nonphotochemical quenching);GO:0015979(photosynthesis);GO:0016020(membrane);GO:0016021(integral component of membrane);GO:0016168(chloroph…	00195(Photosynthesis)	K03542	136.482	227.059	364.856	120.999	22.2878	green4
Sph_LG4G001445	GO:0005524(ATP binding);GO:0005886(plasma membrane);GO:0016021(integral component of membrane);GO:0016887(ATPase activity)	NA	NA	31.0051	66.2298	13.2073	16.2956	1.91299	green4
Sph_LG8G000347	GO:0003677(DNA binding);GO:0003700(DNA binding transcription factor activity);GO:0005515(protein binding);GO:0005634(nucleus);GO:0006351(transcription, DNA-templated);GO:0006355(regulation of transcription, DNA-templated);GO:0006971(hypotonic response);GO:0009267(cellular response to starvation);GO:0043565(sequence-specific DNA binding);GO:0045735(nutrient reservoir activity);GO:0045893(positive …	NA	NA	1.27763	7.92598	2.54104	0.243845	0.065153	green4
Sph_LG1G002275	GO:0003824(catalytic activity);GO:0003978(UDP-glucose 4-epimerase activity);GO:0005794(Golgi apparatus);GO:0006012(galactose metabolic process);GO:0009225(nucleotide-sugar metabolic process);GO:0009832(plant-type cell wall biogenesis);GO:0016021(integral component of membrane);GO:0019567(arabinose biosynthetic process);GO:0032580(Golgi cisterna membrane);GO:0033358(UDP-L-arabinose biosynthetic pr…	00520(Amino sugar and nucleotide sugar metabolism)	K12448	0.992386	12.6127	11.8486	1.99847	1.30471	green4
Sph_LG3G001759	GO:0000932(P-body);GO:0003674(molecular_function);GO:0005634(nucleus);GO:0009737(response to abscisic acid);GO:0010162(seed dormancy process);GO:0010494(cytoplasmic stress granule)	NA	NA	6.109	16.6202	25.4713	5.06615	0.948845	green4
Sph_LG5G000572	GO:0003924(GTPase activity);GO:0005198(structural molecule activity);GO:0005200(structural constituent of cytoskeleton);GO:0005525(GTP binding);GO:0005737(cytoplasm);GO:0005773(vacuole);GO:0005874(microtubule);GO:0007017(microtubule-based process);GO:0009416(response to light stimulus);GO:0009826(unidimensional cell growth)	04145(Phagosome)	K07375	16.8853	69.6143	9.38478	38.002	8.74764	green4
Sph_LG5G001546	GO:0005634(nucleus);GO:0008168(methyltransferase activity);GO:0032259(methylation)	NA	NA	15.9495	21.5118	26.8848	12.6884	2.42455	green4
Sph_LG11G002741	GO:0005634(nucleus);GO:0008150(biological_process)	NA	NA	4.33064	50.4345	23.7254	2.29029	1.29361	green4
Sph_LG11G002620	GO:0004674(protein serine/threonine kinase activity);GO:0005524(ATP binding);GO:0005886(plasma membrane);GO:0006468(protein phosphorylation);GO:0009506(plasmodesma);GO:0016021(integral component of membrane);GO:0016301(kinase activity);GO:0046777(protein autophosphorylation)	NA	NA	9.63489	5.80386	6.98558	8.94996	0.364113	green4
Sph_LG0G001374	GO:0004197(cysteine-type endopeptidase activity);GO:0005615(extracellular space);GO:0005764(lysosome);GO:0051603(proteolysis involved in cellular protein catabolic process)	04145(Phagosome)	K01365	7.77142	13.4294	0.0001	0.984443	1.07036	green4
Sph_LG0G000748	GO:0003674(molecular_function);GO:0005634(nucleus);GO:0006351(transcription, DNA-templated);GO:0006355(regulation of transcription, DNA-templated);GO:0007623(circadian rhythm)	NA	NA	15.7349	54.8042	69.048	5.74097	19.5794	green4
Sph_LG9G003140	GO:0003674(molecular_function);GO:0005634(nucleus);GO:0005886(plasma membrane);GO:0008150(biological_process)	NA	NA	25.1119	112.525	7.72855	5.87184	7.54435	green4
Sph_LG5G000308	GO:0006672(ceramide metabolic process);GO:0009507(chloroplast);GO:0016021(integral component of membrane);GO:0016811(hydrolase activity, acting on carbon-nitrogen (but not peptide) bonds, in linear amides)	NA	NA	3.17963	11.1291	3.56789	2.52508	0.38382	green4
Sph_LG11G000578	GO:0004842(ubiquitin-protein transferase activity);GO:0010305(leaf vascular tissue pattern formation);GO:0010928(regulation of auxin mediated signaling pathway);GO:0019005(SCF ubiquitin ligase complex);GO:0031146(SCF-dependent proteasomal ubiquitin-dependent protein catabolic process);GO:0060776(simple leaf morphogenesis)	NA	NA	13.4835	33.4847	27.0717	27.2584	2.46697	green4
Sph_LG4G000269	GO:0003677(DNA binding);GO:0003700(DNA binding transcription factor activity);GO:0005515(protein binding);GO:0005634(nucleus);GO:0005829(cytosol);GO:0006355(regulation of transcription, DNA-templated);GO:0009416(response to light stimulus);GO:0009722(detection of cytokinin stimulus);GO:0071345(cellular response to cytokine stimulus)	NA	NA	21.2846	59.156	39.5172	17.6081	8.20523	green4
Sph_LG10G001061	GO:0003885(D-arabinono-1,4-lactone oxidase activity);GO:0005739(mitochondrion);GO:0005773(vacuole);GO:0016020(membrane);GO:0019853(L-ascorbic acid biosynthetic process);GO:0050105(L-gulonolactone oxidase activity);GO:0050660(flavin adenine dinucleotide binding);GO:0055114(oxidation-reduction process)	00053(Ascorbate and aldarate metabolism)	K00225	3.18118	8.21341	0.819334	1.45052	0.288935	green4
Sph_LG6G000717	GO:0009715(chalcone biosynthetic process);GO:0016210(naringenin-chalcone synthase activity);GO:0034081(polyketide synthase complex);GO:1901696(cannabinoid biosynthetic process)	00941(Flavonoid biosynthesis);04712(Circadian rhythm - plant)	K00660	24.8721	167.85	35.5265	5.78869	9.10651	green4
Sph_LG3G001855	GO:0008836(diaminopimelate decarboxylase activity)	00300(Lysine biosynthesis)	K01586	21.7993	51.2369	24.6666	36.6936	2.96752	green4
Sph_LG9G002691	GO:0003674(molecular_function);GO:0005634(nucleus);GO:0008150(biological_process)	NA	NA	5.84839	13.1623	15.0611	12.8155	0.0844463	green4
Sph_LG11G002059	GO:0003674(molecular_function);GO:0005874(microtubule);GO:0008150(biological_process)	NA	NA	3.02803	13.7009	1.98524	4.27574	0.031195	green4
Sph_LG4G001157	GO:0003333(amino acid transmembrane transport);GO:0005774(vacuolar membrane);GO:0005886(plasma membrane);GO:0015171(amino acid transmembrane transporter activity)	NA	NA	64.9609	111.733	113.97	24.9309	10.3373	green4
Sph_LG11G002339	GO:0004641(phosphoribosylformylglycinamidine cyclo-ligase activity);GO:0005507(copper ion binding);GO:0005524(ATP binding);GO:0005739(mitochondrion);GO:0006164(purine nucleotide biosynthetic process);GO:0006189('de novo' IMP biosynthetic process);GO:0009507(chloroplast);GO:0009570(chloroplast stroma)	00230(Purine metabolism)	K01933	28.3642	36.5624	26.1794	33.8466	4.97841	green4
Sph_LG2G000130	GO:0005886(plasma membrane);GO:0016491(oxidoreductase activity);GO:0031225(anchored component of membrane);GO:0046658(anchored component of plasma membrane);GO:0055114(oxidation-reduction process)	NA	NA	5.86414	14.9073	0.971697	2.37794	1.30518	green4
Sph_LG1G001015	GO:0003700(DNA binding transcription factor activity);GO:0005516(calmodulin binding);GO:0005634(nucleus);GO:0006351(transcription, DNA-templated);GO:0006355(regulation of transcription, DNA-templated);GO:0010200(response to chitin);GO:0043565(sequence-specific DNA binding);GO:0044212(transcription regulatory region DNA binding)	04016(MAPK signaling pathway - plant);04626(Plant-pathogen interaction)	K13425	34.5895	43.5414	47.3148	16.1206	5.45853	green4
Sph_LG8G000319	GO:0005886(plasma membrane)	NA	NA	3.8299	9.14413	2.5579	0.94067	0.0001	green4
Sph_LG4G000996	GO:0005737(cytoplasm);GO:0016740(transferase activity)	00940(Phenylpropanoid biosynthesis);00945(Stilbenoid, diarylheptanoid and gingerol biosynthesis);00941(Flavonoid biosynthesis)	K13065	2.51409	12.7091	18.8543	6.02495	0.468207	green4
Sph_LG2G000266	GO:0001228(transcriptional activator activity, RNA polymerase II transcription regulatory region sequence-specific DNA binding);GO:0003677(DNA binding);GO:0003700(DNA binding transcription factor activity);GO:0005515(protein binding);GO:0005634(nucleus);GO:0006351(transcription, DNA-templated);GO:0006355(regulation of transcription, DNA-templated);GO:0042802(identical protein binding);GO:0046982(…	NA	NA	14.6731	4.33948	2.72918	4.76476	37.6921	green4
Sph_LG0G000303	GO:0009507(chloroplast);GO:0016491(oxidoreductase activity);GO:0055114(oxidation-reduction process)	NA	NA	9.35632	33.7802	15.5985	17.1396	1.69974	green4
Sph_LG9G000766	GO:0005634(nucleus)	03022(Basal transcription factors);03420(Nucleotide excision repair)	K10845	147.329	227.248	127.604	152.517	30.9061	green4
Sph_LG2G001957	GO:0003674(molecular_function);GO:0005634(nucleus);GO:0008150(biological_process)	NA	NA	7.4297	37.4952	15.8578	9.9913	3.12308	green4
Sph_LG11G002687	NA	NA	NA	1.63972	15.8972	8.98602	3.30846	0.57864	green4
Sph_LG5G001049	GO:0003677(DNA binding);GO:0003700(DNA binding transcription factor activity);GO:0005634(nucleus);GO:0006351(transcription, DNA-templated);GO:0006355(regulation of transcription, DNA-templated);GO:0009908(flower development);GO:0010073(meristem maintenance);GO:0010093(specification of floral organ identity);GO:0019953(sexual reproduction);GO:0030154(cell differentiation);GO:0048316(seed developme…	NA	NA	36.8834	74.7998	42.146	26.2239	6.9891	green4
Sph_LG0G002768	GO:0003674(molecular_function);GO:0005634(nucleus);GO:0009733(response to auxin)	00510(N-Glycan biosynthesis)	K07441	13.8145	137.373	52.1158	6.25415	20.3139	green4
Sph_LG11G003243	GO:0005215(transporter activity);GO:0005634(nucleus);GO:0006810(transport)	00260(Glycine, serine and threonine metabolism);00270(Cysteine and methionine metabolism);00300(Lysine biosynthesis);00261(Monobactam biosynthesis)	K00133	10.648	31.6224	20.4275	11.8588	1.03201	green4
Sph_LG3G001846	GO:0004004(ATP-dependent RNA helicase activity);GO:0010501(RNA secondary structure unwinding)	03440(Homologous recombination)	K03655	9.26388	12.2869	10.4962	8.522	1.58156	green4
Sph_LG9G003473	GO:0000049(tRNA binding);GO:0004813(alanine-tRNA ligase activity);GO:0005739(mitochondrion);GO:0005829(cytosol);GO:0006400(tRNA modification);GO:0006419(alanyl-tRNA aminoacylation);GO:0009507(chloroplast);GO:0016597(amino acid binding)	00970(Aminoacyl-tRNA biosynthesis)	K01872	16.4434	21.425	39.7182	22.5827	4.14803	green4
Sph_LG10G001911	GO:0003690(double-stranded DNA binding);GO:0046403(polynucleotide 3'-phosphatase activity);GO:0046404(ATP-dependent polydeoxyribonucleotide 5'-hydroxyl-kinase activity);GO:0098504(DNA 3' dephosphorylation involved in DNA repair);GO:0098506(polynucleotide 3' dephosphorylation)	NA	NA	6.70667	18.9335	9.15307	15.8503	1.43508	green4
Sph_LG11G000034	GO:0002229(defense response to oomycetes);GO:0004674(protein serine/threonine kinase activity);GO:0005524(ATP binding);GO:0005886(plasma membrane);GO:0006468(protein phosphorylation);GO:0016021(integral component of membrane);GO:0016301(kinase activity);GO:0030246(carbohydrate binding)	NA	NA	10.6819	43.0446	9.35405	6.86417	11.9286	green4
Sph_LG0G002270	GO:0003674(molecular_function);GO:0005576(extracellular region);GO:0008150(biological_process)	NA	NA	19.5069	52.6826	35.6575	21.5109	5.23794	green4
Sph_LG10G000782	GO:0003774(motor activity);GO:0003779(actin binding);GO:0005516(calmodulin binding);GO:0005524(ATP binding);GO:0005737(cytoplasm);GO:0005773(vacuole);GO:0016459(myosin complex);GO:0030048(actin filament-based movement)	NA	NA	1.11996	2.14734	1.45769	0.862215	0.0001	green4
Sph_LG9G001654	GO:0003674(molecular_function);GO:0005576(extracellular region);GO:0008150(biological_process);GO:0009506(plasmodesma);GO:0016020(membrane);GO:0016021(integral component of membrane)	NA	NA	6.05327	13.2125	6.53404	9.57509	0.380798	green4
Sph_LG11G001972	GO:0009507(chloroplast);GO:0016301(kinase activity);GO:0016310(phosphorylation)	NA	NA	16.1176	17.669	19.151	7.10618	1.20232	green4
Sph_LG1G000608	GO:0005789(endoplasmic reticulum membrane);GO:0009672(auxin:proton symporter activity);GO:0009733(response to auxin);GO:0009734(auxin-activated signaling pathway);GO:0009926(auxin polar transport);GO:0016021(integral component of membrane);GO:0055085(transmembrane transport)	NA	NA	31.0329	23.2321	25.2807	34.388	0.38926	green4
Sph_LG9G002328	GO:0000325(plant-type vacuole);GO:0004553(hydrolase activity, hydrolyzing O-glycosyl compounds);GO:0004575(sucrose alpha-glucosidase activity);GO:0005773(vacuole);GO:0005775(vacuolar lumen);GO:0005975(carbohydrate metabolic process);GO:0005985(sucrose metabolic process);GO:0009617(response to bacterium);GO:0009738(abscisic acid-activated signaling pathway);GO:0016021(integral component of membran…	00052(Galactose metabolism);00500(Starch and sucrose metabolism)	K01193	41.9771	241.334	79.3379	27.1702	7.15426	green4
Sph_LG1G001694	GO:0007154(cell communication);GO:0009505(plant-type cell wall);GO:0030247(polysaccharide binding);GO:0042973(glucan endo-1,3-beta-D-glucosidase activity);GO:0046658(anchored component of plasma membrane)	00500(Starch and sucrose metabolism)	K19892	33.6261	95.9957	37.9199	35.3576	15.3707	green4
Sph_LG2G000623	GO:0005507(copper ion binding);GO:0005794(Golgi apparatus);GO:0005829(cytosol);GO:0008150(biological_process);GO:0008270(zinc ion binding);GO:0009506(plasmodesma);GO:0045735(nutrient reservoir activity)	NA	NA	1.46051	12.2307	2.98945	2.48732	0.014628	green4
Sph_LG5G000396	GO:0003677(DNA binding);GO:0003700(DNA binding transcription factor activity);GO:0005515(protein binding);GO:0005634(nucleus);GO:0006351(transcription, DNA-templated);GO:0006355(regulation of transcription, DNA-templated);GO:0006971(hypotonic response);GO:0009267(cellular response to starvation);GO:0043565(sequence-specific DNA binding);GO:0045735(nutrient reservoir activity);GO:0045893(positive …	NA	NA	13.7963	36.1287	24.9213	6.35767	3.7147	green4
Sph_LG6G000251	GO:0005516(calmodulin binding);GO:0005634(nucleus)	NA	NA	0.311615	7.25055	0.0001	0.0001	0.255006	green4
Sph_LG11G001394	GO:0005887(integral component of plasma membrane);GO:0009055(electron transfer activity);GO:0015035(protein disulfide oxidoreductase activity);GO:0017004(cytochrome complex assembly);GO:0045454(cell redox homeostasis)	NA	NA	6.54221	15.018	8.43741	5.59693	2.38159	green4
Sph_LG4G000855	GO:0005576(extracellular region);GO:0005623(cell);GO:0005774(vacuolar membrane);GO:0005783(endoplasmic reticulum);GO:0017040(N-acylsphingosine amidohydrolase activity);GO:0034599(cellular response to oxidative stress);GO:0090156(cellular sphingolipid homeostasis)	00600(Sphingolipid metabolism)	K12349	26.9826	61.994	66.8809	36.2304	5.57185	green4
Sph_LG2G002017	GO:0010143(cutin biosynthetic process);GO:0016020(membrane);GO:0016311(dephosphorylation);GO:0016791(phosphatase activity);GO:0090447(glycerol-3-phosphate 2-O-acyltransferase activity)	00561(Glycerolipid metabolism);00564(Glycerophospholipid metabolism)	K13508	0.725468	15.2873	3.87671	0.605943	1.29813	green4
Sph_LG0G000683	GO:0006999(nuclear pore organization);GO:0017056(structural constituent of nuclear pore);GO:0044611(nuclear pore inner ring)	NA	NA	7.28139	15.3512	10.3198	11.3081	1.46619	green4
Sph_LG0G002711	GO:0003729(mRNA binding);GO:0005515(protein binding);GO:0005634(nucleus);GO:0005849(mRNA cleavage factor complex);GO:0006378(mRNA polyadenylation);GO:0016787(hydrolase activity);GO:0046872(metal ion binding)	03015(mRNA surveillance pathway)	K14397	86.038	126.237	143.568	88.4619	9.14579	green4
Sph_LG5G000485	GO:0003723(RNA binding);GO:0005634(nucleus);GO:0005730(nucleolus);GO:0005829(cytosol);GO:0009535(chloroplast thylakoid membrane)	03008(Ribosome biogenesis in eukaryotes)	K11128	26.4289	28.1917	27.9143	23.9691	4.22553	green4
Sph_LG1G002411	GO:0009690(cytokinin metabolic process)	NA	NA	0.964218	9.00918	0.419023	1.91184	0.189482	green4
Sph_LG2G001116	GO:0004190(aspartic-type endopeptidase activity);GO:0006508(proteolysis);GO:0030163(protein catabolic process)	NA	NA	185.084	403.775	309.455	234.898	5.73622	green4
Sph_LG1G000197	GO:0003824(catalytic activity)	NA	NA	41.5783	51.1964	24.1876	40.1629	7.49892	green4
Sph_LG11G001843	GO:0000145(exocyst);GO:0005829(cytosol);GO:0006887(exocytosis);GO:0006904(vesicle docking involved in exocytosis)	NA	NA	4.38044	17.1768	5.09315	1.90921	5.60529	green4
Sph_LG10G001043	GO:0005634(nucleus);GO:0010427(abscisic acid binding)	NA	NA	18.9108	95.424	36.594	25.928	18.2497	green4
Sph_LG2G002506	GO:0009507(chloroplast);GO:0009706(chloroplast inner membrane);GO:0009941(chloroplast envelope);GO:0016021(integral component of membrane)	NA	NA	10.8979	36.4526	41.6337	32.0922	4.69111	green4
Sph_LG9G000736	GO:0004672(protein kinase activity);GO:0004674(protein serine/threonine kinase activity);GO:0005524(ATP binding);GO:0005886(plasma membrane);GO:0006468(protein phosphorylation);GO:0007169(transmembrane receptor protein tyrosine kinase signaling pathway);GO:0016021(integral component of membrane)	NA	NA	0.977386	4.16745	0.322416	0.902018	0.0498493	green4
Sph_LG2G002081	GO:0004106(chorismate mutase activity);GO:0005829(cytosol);GO:0009073(aromatic amino acid family biosynthetic process);GO:0009507(chloroplast);GO:0009536(plastid);GO:0016688(L-ascorbate peroxidase activity);GO:0046417(chorismate metabolic process);GO:0055114(oxidation-reduction process);GO:0098869(cellular oxidant detoxification)	00400(Phenylalanine, tyrosine and tryptophan biosynthesis)	K01850	3.26719	18.5845	0.0001	0.0001	0.0001	green4
Sph_LG6G001173	GO:0004351(glutamate decarboxylase activity);GO:0005516(calmodulin binding);GO:0005829(cytosol);GO:0006536(glutamate metabolic process);GO:0030170(pyridoxal phosphate binding);GO:0046686(response to cadmium ion)	00650(Butanoate metabolism);00250(Alanine, aspartate and glutamate metabolism);00410(beta-Alanine metabolism);00430(Taurine and hypotaurine metabolism)	K01580	128.39	542.76	146.763	280.741	22.7633	green4
Sph_LG0G002507	GO:0003674(molecular_function);GO:0005634(nucleus);GO:0008150(biological_process)	NA	NA	12.7788	11.749	16.7549	8.61688	1.98194	green4
Sph_LG11G002870	GO:0000977(RNA polymerase II regulatory region sequence-specific DNA binding);GO:0003700(DNA binding transcription factor activity);GO:0005515(protein binding);GO:0005634(nucleus);GO:0006351(transcription, DNA-templated);GO:0006355(regulation of transcription, DNA-templated);GO:0009838(abscission);GO:0009909(regulation of flower development);GO:0010150(leaf senescence);GO:0030154(cell differentia…	NA	NA	1.71873	27.9336	4.60424	8.72158	2.75915	green4
Sph_LG0G001466	GO:0005515(protein binding);GO:0006397(mRNA processing);GO:0009507(chloroplast);GO:0009570(chloroplast stroma);GO:0009941(chloroplast envelope);GO:1900865(chloroplast RNA modification)	00640(Propanoate metabolism);00280(Valine, leucine and isoleucine degradation)	K09699	28.5327	54.4121	53.4025	36.7983	4.24232	green4
Sph_LG1G001450	GO:0043161(proteasome-mediated ubiquitin-dependent protein catabolic process);GO:0061630(ubiquitin protein ligase activity)	NA	NA	5.43421	22.1937	15.1548	5.96288	0.499264	green4
Sph_LG6G001046	GO:0003674(molecular_function);GO:0005680(anaphase-promoting complex);GO:0009507(chloroplast);GO:0090266(regulation of mitotic cell cycle spindle assembly checkpoint)	NA	NA	12.2574	40.1584	20.0833	17.6251	2.65553	green4
Sph_LG10G001706	GO:0003674(molecular_function);GO:0005634(nucleus);GO:0009648(photoperiodism);GO:0042753(positive regulation of circadian rhythm);GO:0048511(rhythmic process)	NA	NA	0.40711	7.03845	0.959993	0.881272	0.237231	green4
Sph_LG2G002411	GO:0003674(molecular_function);GO:0008150(biological_process);GO:0016021(integral component of membrane)	NA	NA	3.83649	13.1686	0.201848	2.29624	1.29262	green4
Sph_LG0G001373	GO:0004197(cysteine-type endopeptidase activity);GO:0005615(extracellular space);GO:0005764(lysosome);GO:0051603(proteolysis involved in cellular protein catabolic process)	04145(Phagosome)	K01365	6.50118	8.88214	0.0001	0.766792	1.72319	green4
Sph_LG1G000920	GO:0003700(DNA binding transcription factor activity);GO:0005634(nucleus);GO:0006351(transcription, DNA-templated);GO:0006355(regulation of transcription, DNA-templated);GO:0009733(response to auxin);GO:0009734(auxin-activated signaling pathway);GO:0043565(sequence-specific DNA binding)	04075(Plant hormone signal transduction)	K14484	23.333	42.2015	40.8738	28.1463	5.7834	green4
Sph_LG5G000916	GO:0000139(Golgi membrane);GO:0003824(catalytic activity);GO:0005886(plasma membrane);GO:0006486(protein glycosylation);GO:0016020(membrane);GO:0016021(integral component of membrane);GO:0016757(transferase activity, transferring glycosyl groups)	NA	NA	9.84148	12.5867	19.7794	14.1385	0.983797	green4
Sph_LG9G000747	GO:0003677(DNA binding);GO:0003700(DNA binding transcription factor activity);GO:0005634(nucleus);GO:0006351(transcription, DNA-templated);GO:0006355(regulation of transcription, DNA-templated);GO:0009408(response to heat);GO:0009414(response to water deprivation);GO:0009651(response to salt stress);GO:0010371(regulation of gibberellin biosynthetic process);GO:0019760(glucosinolate metabolic proc…	NA	NA	8.51988	30.1629	7.48043	1.57825	0.328738	green4
Sph_LG11G003221	GO:0003674(molecular_function);GO:0005739(mitochondrion);GO:0008150(biological_process)	NA	NA	53.5107	175.369	70.2991	30.5571	0.495249	green4
Sph_LG1G002014	GO:0002161(aminoacyl-tRNA editing activity);GO:0004812(aminoacyl-tRNA ligase activity)	NA	NA	10.696	17.6661	37.8525	16.153	3.34418	green4
Sph_LG0G001586	GO:0000981(RNA polymerase II transcription factor activity, sequence-specific DNA binding);GO:0001135(transcription factor activity, RNA polymerase II transcription factor recruiting);GO:0003677(DNA binding);GO:0003700(DNA binding transcription factor activity);GO:0005515(protein binding);GO:0005634(nucleus);GO:0006351(transcription, DNA-templated);GO:0006355(regulation of transcription, DNA-temp…	NA	NA	0.535532	12.6751	3.72185	0.956228	0.046962	green4
Sph_LG11G003069	GO:0006511(ubiquitin-dependent protein catabolic process)	NA	NA	8.06936	28.4143	14.3745	6.2006	2.04834	green4
Sph_LG1G001043	GO:0003677(DNA binding);GO:0005634(nucleus);GO:0006351(transcription, DNA-templated);GO:0006355(regulation of transcription, DNA-templated)	NA	NA	4.84381	9.48454	6.54699	2.05724	0.368304	green4
Sph_LG1G000518	GO:0003723(RNA binding);GO:0003729(mRNA binding);GO:0006397(mRNA processing);GO:0008266(poly(U) RNA binding);GO:0009409(response to cold);GO:0009507(chloroplast);GO:0009534(chloroplast thylakoid);GO:0009535(chloroplast thylakoid membrane);GO:0009570(chloroplast stroma);GO:0009579(thylakoid);GO:0009737(response to abscisic acid);GO:0009941(chloroplast envelope);GO:0010319(stromule);GO:0045087(inna…	NA	NA	50.6853	77.9208	75.439	53.4633	11.1955	green4
Sph_LG1G001557	GO:0005576(extracellular region);GO:0005773(vacuole);GO:0008150(biological_process);GO:0016740(transferase activity)	NA	NA	3.05984	7.28705	13.7018	6.12566	0.082589	green4
Sph_LG2G000293	GO:0005783(endoplasmic reticulum)	NA	NA	6.40091	10.3285	6.48515	4.88782	0.392577	green4
Sph_LG11G002571	GO:0004056(argininosuccinate lyase activity);GO:0005829(cytosol);GO:0006526(arginine biosynthetic process);GO:0051262(protein tetramerization)	00250(Alanine, aspartate and glutamate metabolism);00220(Arginine biosynthesis)	K01755	43.3389	61.6487	40.8447	56.3571	3.00942	green4
Sph_LG10G002221	GO:0005783(endoplasmic reticulum);GO:0016020(membrane);GO:0016788(hydrolase activity, acting on ester bonds)	NA	NA	12.8637	26.7344	26.9342	4.68572	2.69284	green4
Sph_LG0G001399	GO:0003674(molecular_function);GO:0005576(extracellular region);GO:0008150(biological_process)	NA	NA	11.5111	41.039	5.81902	2.26394	0.779221	green4
Sph_LG9G000969	GO:0004842(ubiquitin-protein transferase activity);GO:0005515(protein binding);GO:0005789(endoplasmic reticulum membrane);GO:0006970(response to osmotic stress);GO:0009409(response to cold);GO:0009414(response to water deprivation);GO:0009611(response to wounding);GO:0009723(response to ethylene);GO:0016567(protein ubiquitination);GO:0043161(proteasome-mediated ubiquitin-dependent protein catabol…	04141(Protein processing in endoplasmic reticulum)	K10666	32.4387	1.29237	32.8	32.9494	44.3293	green4
Sph_LG1G002305	GO:0005576(extracellular region);GO:0016042(lipid catabolic process);GO:0016788(hydrolase activity, acting on ester bonds);GO:0052689(carboxylic ester hydrolase activity)	NA	NA	6.05749	89.9534	20.8927	7.07872	4.59009	green4
Sph_LG10G000583	GO:0003746(translation elongation factor activity);GO:0005759(mitochondrial matrix);GO:0070125(mitochondrial translational elongation)	NA	NA	25.0936	40.4921	29.51	26.9129	4.36953	green4
Sph_LG5G000588	GO:0008878(glucose-1-phosphate adenylyltransferase activity)	00500(Starch and sucrose metabolism);00520(Amino sugar and nucleotide sugar metabolism)	K00975	32.2061	109.503	21.3265	23.8914	11.7702	green4
Sph_LG7G000106	GO:0003674(molecular_function);GO:0005634(nucleus);GO:0008150(biological_process)	NA	NA	1.00953	3.17788	3.01304	0.535218	0.0001	green4
Sph_LG9G002440	GO:0005829(cytosol);GO:0016491(oxidoreductase activity);GO:0055114(oxidation-reduction process)	00960(Tropane, piperidine and pyridine alkaloid biosynthesis)	K08081	160.27	164.136	145.39	147.333	15.3507	green4
Sph_LG0G001913	GO:0005507(copper ion binding);GO:0016722(oxidoreductase activity, oxidizing metal ions)	NA	NA	12.4307	29.0166	15.2181	7.84614	3.55541	green4
Sph_LG10G000296	GO:0043161(proteasome-mediated ubiquitin-dependent protein catabolic process);GO:0061630(ubiquitin protein ligase activity)	NA	NA	23.8837	68.1861	41.8318	45.1141	5.71274	green4
Sph_LG9G000741	GO:0005783(endoplasmic reticulum);GO:0005886(plasma membrane);GO:0048235(pollen sperm cell differentiation)	NA	NA	1.98878	2.89205	2.68139	2.92031	0.035799	green4
Sph_LG2G001500	GO:0005960(glycine cleavage complex)	00630(Glyoxylate and dicarboxylate metabolism);00260(Glycine, serine and threonine metabolism)	K02437	19.1868	40.8188	75.195	28.5982	8.96987	green4
Sph_LG1G001729	GO:0005737(cytoplasm);GO:0009505(plant-type cell wall);GO:0016491(oxidoreductase activity)	00902(Monoterpenoid biosynthesis)	K15095	19.7503	33.7069	6.70682	14.5228	1.79702	green4
Sph_LG9G001374	GO:0004674(protein serine/threonine kinase activity);GO:0005886(plasma membrane);GO:0006468(protein phosphorylation);GO:0006952(defense response);GO:0009506(plasmodesma)	NA	NA	5.77562	9.08636	5.65187	4.1482	0.901478	green4
Sph_LG1G002354	GO:0005509(calcium ion binding)	NA	NA	35.8681	69.4247	39.1532	37.2793	5.44136	green4
Sph_LG9G000904	GO:0004106(chorismate mutase activity);GO:0005829(cytosol);GO:0009073(aromatic amino acid family biosynthetic process);GO:0009507(chloroplast);GO:0009536(plastid);GO:0016688(L-ascorbate peroxidase activity);GO:0046417(chorismate metabolic process);GO:0055114(oxidation-reduction process);GO:0098869(cellular oxidant detoxification)	00400(Phenylalanine, tyrosine and tryptophan biosynthesis)	K01850	3.32684	42.055	12.983	12.2066	3.5687	green4
Sph_LG10G002395	GO:0003674(molecular_function);GO:0005634(nucleus);GO:0008150(biological_process)	NA	NA	10.3138	29.2638	11.7718	21.005	2.16917	green4
Sph_LG0G003311	GO:0000079(regulation of cyclin-dependent protein serine/threonine kinase activity);GO:0004693(cyclin-dependent protein serine/threonine kinase activity);GO:0005515(protein binding);GO:0007049(cell cycle);GO:0019901(protein kinase binding);GO:0051301(cell division);GO:0051726(regulation of cell cycle)	00480(Glutathione metabolism)	K01255	1.95014	12.079	0.36743	5.26195	1.02348	green4
Sph_LG2G002509	GO:0003674(molecular_function);GO:0005739(mitochondrion);GO:0007275(multicellular organism development);GO:0009507(chloroplast);GO:0009536(plastid);GO:0009706(chloroplast inner membrane);GO:0009941(chloroplast envelope);GO:0016021(integral component of membrane)	04016(MAPK signaling pathway - plant);04070(Phosphatidylinositol signaling system);04626(Plant-pathogen interaction)	K02183	23.2864	48.7719	71.3767	37.6071	5.29106	green4
Sph_LG10G000178	GO:0005737(cytoplasm);GO:0006898(receptor-mediated endocytosis);GO:0007015(actin filament organization);GO:0009507(chloroplast);GO:0009903(chloroplast avoidance movement);GO:0009904(chloroplast accumulation movement);GO:0030276(clathrin binding);GO:0031982(vesicle);GO:0071483(cellular response to blue light);GO:0072318(clathrin coat disassembly)	NA	NA	2.20987	2.64308	2.92351	1.03978	0.0504733	green4
Sph_LG11G001798	GO:0005515(protein binding);GO:0005634(nucleus);GO:0006351(transcription, DNA-templated);GO:0006355(regulation of transcription, DNA-templated);GO:0009740(gibberellic acid mediated signaling pathway);GO:0040008(regulation of growth);GO:0046983(protein dimerization activity)	NA	NA	29.034	61.4829	96.5087	53.7563	1.12342	green4
Sph_LG1G002034	GO:0005634(nucleus);GO:0006203(dGTP catabolic process);GO:0008832(dGTPase activity)	NA	NA	2.97562	11.3362	5.44541	4.54259	0.150755	green4
Sph_LG10G002457	GO:0003779(actin binding);GO:0005634(nucleus);GO:0005737(cytoplasm);GO:0007015(actin filament organization);GO:0008290(F-actin capping protein complex);GO:0030036(actin cytoskeleton organization);GO:0051016(barbed-end actin filament capping);GO:0051693(actin filament capping)	04144(Endocytosis)	K10364	27.5349	36.5778	22.6366	30.6799	3.40558	green4
Sph_LG3G000954	GO:0004536(deoxyribonuclease activity);GO:0006308(DNA catabolic process)	NA	NA	11.0979	25.161	13.0764	20.0699	2.78212	green4
Sph_LG9G002716	GO:0005886(plasma membrane);GO:0016021(integral component of membrane);GO:0042626(ATPase activity, coupled to transmembrane movement of substances)	02010(ABC transporters)	K05681	3.47948	8.32799	9.86613	3.25724	1.46957	green4
Sph_LG10G001977	GO:0010143(cutin biosynthetic process);GO:0016020(membrane);GO:0016311(dephosphorylation);GO:0016791(phosphatase activity);GO:0090447(glycerol-3-phosphate 2-O-acyltransferase activity)	00561(Glycerolipid metabolism);00564(Glycerophospholipid metabolism)	K13508	4.18744	21.3975	25.526	6.59138	2.91168	green4
Sph_LG9G001403	GO:0000166(nucleotide binding);GO:0003682(chromatin binding);GO:0005634(nucleus);GO:0005737(cytoplasm);GO:0009908(flower development);GO:0016571(histone methylation);GO:0042800(histone methyltransferase activity (H3-K4 specific));GO:0048188(Set1C/COMPASS complex);GO:0048510(regulation of timing of transition from vegetative to reproductive phase);GO:0048586(regulation of long-day photoperiodism, …	03015(mRNA surveillance pathway)	K14962	30.7935	46.1101	41.2037	35.112	4.91364	green4
Sph_LG10G002294	GO:0004725(protein tyrosine phosphatase activity);GO:0006470(protein dephosphorylation)	NA	NA	112.925	199.497	74.577	81.2841	18.4909	green4
Sph_LG5G001541	GO:0005634(nucleus);GO:0005829(cytosol);GO:0005886(plasma membrane);GO:0006629(lipid metabolic process);GO:0009536(plastid);GO:0009741(response to brassinosteroid);GO:0009742(brassinosteroid mediated signaling pathway);GO:0019210(kinase inhibitor activity)	04075(Plant hormone signal transduction)	K14499	6.71358	19.9265	20.3363	8.63833	1.44521	green4
Sph_LG1G000604	GO:0003677(DNA binding);GO:0005634(nucleus);GO:0005829(cytosol);GO:0006351(transcription, DNA-templated);GO:0006355(regulation of transcription, DNA-templated)	NA	NA	12.6339	17.319	25.8432	14.7068	3.41063	green4
Sph_LG5G001580	GO:0004656(procollagen-proline 4-dioxygenase activity);GO:0005506(iron ion binding);GO:0005576(extracellular region);GO:0005634(nucleus);GO:0005737(cytoplasm);GO:0005783(endoplasmic reticulum);GO:0005789(endoplasmic reticulum membrane);GO:0005794(Golgi apparatus);GO:0016021(integral component of membrane);GO:0016706(oxidoreductase activity, acting on paired donors, with incorporation or reduction…	00330(Arginine and proline metabolism)	K00472	32.938	82.5222	13.5867	36.1199	38.7362	green4
Sph_LG1G001238	GO:0005737(cytoplasm);GO:0006537(glutamate biosynthetic process);GO:0015930(glutamate synthase activity);GO:0019676(ammonia assimilation cycle)	00630(Glyoxylate and dicarboxylate metabolism);00910(Nitrogen metabolism)	K00284	7.29895	18.6108	11.2729	12.3806	1.8778	green4
Sph_LG1G000629	GO:0003674(molecular_function);GO:0005634(nucleus);GO:0005886(plasma membrane);GO:0008150(biological_process)	NA	NA	2.01252	4.10839	2.97515	4.60458	0.117718	green4
Sph_LG5G000036	GO:0000032(cell wall mannoprotein biosynthetic process);GO:0004169(dolichyl-phosphate-mannose-protein mannosyltransferase activity);GO:0007275(multicellular organism development);GO:0031502(dolichyl-phosphate-mannose-protein mannosyltransferase complex);GO:0044845(chain elongation of O-linked mannose residue);GO:1900101(regulation of endoplasmic reticulum unfolded protein response)	NA	NA	13.9017	41.0328	7.13789	19.5288	4.84318	green4
Sph_LG4G001081	GO:0009813(flavonoid biosynthetic process);GO:0043231(intracellular membrane-bounded organelle);GO:0052696(flavonoid glucuronidation);GO:0080043(quercetin 3-O-glucosyltransferase activity);GO:0080044(quercetin 7-O-glucosyltransferase activity)	NA	NA	3.86298	34.528	12.539	2.77834	9.62154	green4
Sph_LG5G001404	GO:0009809(lignin biosynthetic process);GO:0016020(membrane);GO:0016709(oxidoreductase activity, acting on paired donors, with incorporation or reduction of molecular oxygen, NAD(P)H as one donor, and incorporation of one atom of oxygen)	00940(Phenylpropanoid biosynthesis);00945(Stilbenoid, diarylheptanoid and gingerol biosynthesis);00941(Flavonoid biosynthesis)	K09754	23.7767	4.42683	4.23168	13.1836	37.8145	green4
Sph_LG9G003483	GO:0006855(drug transmembrane transport)	NA	NA	4.26934	14.741	4.03699	4.86334	2.20931	green4
Sph_LG1G000887	GO:0003872(6-phosphofructokinase activity);GO:0005524(ATP binding);GO:0005945(6-phosphofructokinase complex);GO:0006002(fructose 6-phosphate metabolic process);GO:0006096(glycolytic process);GO:0009507(chloroplast);GO:0046872(metal ion binding)	00010(Glycolysis / Gluconeogenesis);00030(Pentose phosphate pathway);00051(Fructose and mannose metabolism);00052(Galactose metabolism);03018(RNA degradation)	K00850	13.3888	34.0362	8.77458	17.2753	2.33146	green4
Sph_LG6G000839	GO:0006869(lipid transport);GO:0008289(lipid binding);GO:0009506(plasmodesma);GO:0009507(chloroplast);GO:0009535(chloroplast thylakoid membrane);GO:0016020(membrane);GO:0048046(apoplast)	NA	NA	31.8099	535.713	97.8848	228.745	7.19326	green4
Sph_LG0G002957	GO:0005829(cytosol);GO:0008964(phosphoenolpyruvate carboxylase activity);GO:0009507(chloroplast);GO:0048046(apoplast);GO:0048366(leaf development)	00620(Pyruvate metabolism);00710(Carbon fixation in photosynthetic organisms)	K01595	17.9404	75.2422	67.1397	22.9138	3.83304	green4
Sph_LG3G000076	NA	NA	NA	2.36339	11.2354	5.91159	3.2273	0.391112	green4
Sph_LG1G002951	GO:0003674(molecular_function);GO:0008150(biological_process);GO:0009507(chloroplast);GO:0009543(chloroplast thylakoid lumen)	NA	NA	15.565	43.3085	16.0344	16.504	5.45186	green4
Sph_LG3G000372	GO:0005768(endosome);GO:0005794(Golgi apparatus);GO:0005802(trans-Golgi network);GO:0008150(biological_process);GO:0009507(chloroplast);GO:0016021(integral component of membrane);GO:0016757(transferase activity, transferring glycosyl groups)	03013(RNA transport)	K03252	8.00085	11.3182	10.8984	12.1768	1.56802	green4
Sph_LG2G001495	GO:0005515(protein binding);GO:0005576(extracellular region);GO:0005773(vacuole);GO:0005794(Golgi apparatus);GO:0009506(plasmodesma);GO:0009705(plant-type vacuole membrane);GO:0016020(membrane);GO:0016021(integral component of membrane);GO:0043621(protein self-association);GO:0046786(viral replication complex formation and maintenance)	NA	NA	24.7268	73.2201	36.0459	38.2774	7.86398	green4
Sph_LG0G000879	GO:0000788(nuclear nucleosome);GO:0003677(DNA binding);GO:0006334(nucleosome assembly)	NA	NA	9.8746	14.3189	12.5601	11.8199	0.795587	green4
Sph_LG3G001202	GO:0004864(protein phosphatase inhibitor activity);GO:0005634(nucleus);GO:0005737(cytoplasm);GO:0009738(abscisic acid-activated signaling pathway);GO:0010427(abscisic acid binding);GO:0080163(regulation of protein serine/threonine phosphatase activity)	NA	NA	12.6553	17.1305	19.8486	25.1975	0.140006	green4
Sph_LG11G000734	GO:0003674(molecular_function);GO:0008150(biological_process);GO:0009507(chloroplast);GO:0016021(integral component of membrane)	00040(Pentose and glucuronate interconversions)	K01728	1.82041	11.1454	4.80884	5.94467	0.208446	green4
Sph_LG0G002793	GO:0004739(pyruvate dehydrogenase (acetyl-transferring) activity);GO:0005739(mitochondrion);GO:0005829(cytosol);GO:0006086(acetyl-CoA biosynthetic process from pyruvate);GO:0006096(glycolytic process);GO:0009507(chloroplast);GO:0009536(plastid);GO:0009570(chloroplast stroma);GO:0009941(chloroplast envelope);GO:0055114(oxidation-reduction process)	00010(Glycolysis / Gluconeogenesis);00020(Citrate cycle (TCA cycle));00620(Pyruvate metabolism)	K00161	63.3372	171.574	29.0552	48.8666	15.1205	green4
Sph_LG3G000224	GO:0005739(mitochondrion);GO:0005802(trans-Golgi network);GO:0016021(integral component of membrane);GO:0030148(sphingolipid biosynthetic process);GO:0045140(inositol phosphoceramide synthase activity)	00600(Sphingolipid metabolism)	K04714	17.8774	48.8175	33.9809	12.0129	6.90124	green4
Sph_LG5G000867	GO:0005634(nucleus);GO:0008150(biological_process)	NA	NA	26.5468	41.745	30.7281	22.0956	6.62342	green4
Sph_LG10G000256	GO:0005515(protein binding);GO:0005737(cytoplasm);GO:0005886(plasma membrane);GO:0008017(microtubule binding);GO:0010090(trichome morphogenesis);GO:0046785(microtubule polymerization)	NA	NA	3.72779	20.2002	7.45953	6.69699	2.40128	green4
Sph_LG5G000949	GO:0003735(structural constituent of ribosome);GO:0006412(translation)	NA	NA	221.497	357.451	286.464	394.475	18.1673	green4
Sph_LG4G001315	GO:0004656(procollagen-proline 4-dioxygenase activity);GO:0005506(iron ion binding);GO:0005789(endoplasmic reticulum membrane);GO:0005794(Golgi apparatus);GO:0016021(integral component of membrane);GO:0016706(oxidoreductase activity, acting on paired donors, with incorporation or reduction of molecular oxygen, 2-oxoglutarate as one donor, and incorporation of one atom each of oxygen into both don…	00330(Arginine and proline metabolism)	K00472	3.4826	13.1153	1.5909	2.61145	0.480519	green4
Sph_LG10G001093	GO:0003677(DNA binding);GO:0003700(DNA binding transcription factor activity);GO:0005515(protein binding);GO:0005634(nucleus);GO:0006351(transcription, DNA-templated);GO:0006355(regulation of transcription, DNA-templated);GO:0042803(protein homodimerization activity);GO:0046982(protein heterodimerization activity);GO:0071333(cellular response to glucose stimulus)	NA	NA	19.8339	57.7635	17.9289	18.7065	7.78608	green4
Sph_LG10G001337	GO:0003735(structural constituent of ribosome);GO:0005762(mitochondrial large ribosomal subunit)	03010(Ribosome)	K02876	35.4216	40.3351	31.3671	41.6032	7.19875	green4
Sph_LG0G002905	GO:0016301(kinase activity)	NA	NA	5.38477	18.8372	16.2815	8.64535	1.79437	green4
Sph_LG9G001853	GO:0003883(CTP synthase activity);GO:0005737(cytoplasm)	00240(Pyrimidine metabolism)	K01937	36.742	137.917	117.004	19.1913	43.4044	green4
Sph_LG11G003480	GO:0003723(RNA binding);GO:0003735(structural constituent of ribosome);GO:0006412(translation);GO:0022618(ribonucleoprotein complex assembly);GO:0022625(cytosolic large ribosomal subunit)	03010(Ribosome)	K02923	55.968	103.678	59.0543	79.2998	15.5657	green4
Sph_LG9G000902	GO:0007623(circadian rhythm);GO:0009507(chloroplast);GO:0016874(ligase activity)	03030(DNA replication);03420(Nucleotide excision repair);03430(Mismatch repair)	K10755	3.73964	5.19517	4.67133	1.41946	0.183256	green4
Sph_LG9G002174	GO:0005887(integral component of plasma membrane);GO:0015116(sulfate transmembrane transporter activity)	NA	NA	0.965211	6.05971	0.418327	1.14876	0.045014	green4
Sph_LG6G000135	GO:0000210(NAD+ diphosphatase activity);GO:0005634(nucleus);GO:0005737(cytoplasm);GO:0005829(cytosol);GO:0009507(chloroplast);GO:0016787(hydrolase activity);GO:0016818(hydrolase activity, acting on acid anhydrides, in phosphorus-containing anhydrides);GO:0046872(metal ion binding);GO:0047631(ADP-ribose diphosphatase activity)	NA	NA	19.5332	26.7565	18.6629	4.63209	1.27817	green4
Sph_LG9G003095	GO:0005829(cytosol);GO:0006412(translation);GO:0015935(small ribosomal subunit);GO:0042254(ribosome biogenesis)	03010(Ribosome)	K02952	24.0596	29.7527	43.7495	26.1867	0.981507	green4
Sph_LG0G000574	GO:0003723(RNA binding);GO:0004829(threonine-tRNA ligase activity);GO:0005737(cytoplasm);GO:0006435(threonyl-tRNA aminoacylation)	00970(Aminoacyl-tRNA biosynthesis)	K01868	15.8531	22.2435	21.2669	24.7165	4.37155	green4
Sph_LG11G001387	GO:0003674(molecular_function);GO:0005634(nucleus);GO:0009611(response to wounding)	NA	NA	80.8769	15.8734	147.883	106.829	189.291	green4
Sph_LG10G002489	GO:0003697(single-stranded DNA binding);GO:0004176(ATP-dependent peptidase activity);GO:0005759(mitochondrial matrix);GO:0006515(protein quality control for misfolded or incompletely synthesized proteins);GO:0007005(mitochondrion organization);GO:0051131(chaperone-mediated protein complex assembly)	NA	NA	6.89066	8.42135	9.2216	9.52083	1.38256	green4
Sph_LG2G000431	GO:0005451(monovalent cation:proton antiporter activity);GO:0006885(regulation of pH);GO:0012505(endomembrane system)	NA	NA	1.73585	3.85008	2.6371	0.624449	0.0165197	green4
Sph_LG5G000437	GO:0043161(proteasome-mediated ubiquitin-dependent protein catabolic process);GO:0061630(ubiquitin protein ligase activity)	NA	NA	35.9857	80.2793	32.2974	19.0884	3.57724	green4
Sph_LG11G004225	GO:0005634(nucleus);GO:0005737(cytoplasm);GO:0005773(vacuole);GO:0005829(cytosol);GO:0006508(proteolysis);GO:0009507(chloroplast);GO:0051289(protein homotetramerization);GO:0070009(serine-type aminopeptidase activity)	NA	NA	12.0732	18.3408	10.496	12.5356	1.55163	green4
Sph_LG11G001257	GO:0005618(cell wall);GO:0005886(plasma membrane);GO:0031225(anchored component of membrane);GO:0046658(anchored component of plasma membrane);GO:0048046(apoplast);GO:0048364(root development);GO:0048367(shoot system development)	NA	NA	69.9403	142.672	84.0909	52.2846	6.6436	green4
Sph_LG3G001931	GO:0003729(mRNA binding);GO:0003735(structural constituent of ribosome);GO:0005730(nucleolus);GO:0005737(cytoplasm);GO:0005774(vacuolar membrane);GO:0005794(Golgi apparatus);GO:0005829(cytosol);GO:0005840(ribosome);GO:0005886(plasma membrane);GO:0006412(translation);GO:0009507(chloroplast);GO:0016020(membrane);GO:0016021(integral component of membrane);GO:0022626(cytosolic ribosome);GO:0022627(cy…	03010(Ribosome)	K02974	57.9131	135.398	72.3481	71.5981	20.4016	green4
Sph_LG3G001488	GO:0005515(protein binding);GO:0005739(mitochondrion);GO:0005783(endoplasmic reticulum);GO:0006744(ubiquinone biosynthetic process);GO:0008299(isoprenoid biosynthetic process);GO:0009536(plastid);GO:0010236(plastoquinone biosynthetic process);GO:0015979(photosynthesis);GO:0046872(metal ion binding);GO:0050347(trans-octaprenyltranstransferase activity);GO:0052924(all-trans-nonaprenyl-diphosphate s…	00900(Terpenoid backbone biosynthesis)	K05356	19.7132	20.4573	39.3638	14.0672	5.92052	green4
Sph_LG1G001983	GO:0003674(molecular_function);GO:0005575(cellular_component);GO:0008150(biological_process)	NA	NA	4.08315	4.84237	4.66369	3.71863	0.0001	green4
Sph_Contig03961_ERROPOS3400000G001650	NA	NA	NA	1.48241	9.44771	0.446385	1.18414	0.155979	green4
Sph_LG1G000023	GO:0003913(DNA photolyase activity);GO:0005634(nucleus);GO:0006281(DNA repair);GO:0009881(photoreceptor activity);GO:0018298(protein-chromophore linkage)	NA	NA	26.991	57.9516	19.1565	20.6464	0.0001	green4
Sph_LG3G000381	GO:0005515(protein binding);GO:0005634(nucleus);GO:0005737(cytoplasm);GO:0009056(catabolic process);GO:0009739(response to gibberellin);GO:0009939(positive regulation of gibberellic acid mediated signaling pathway);GO:0010325(raffinose family oligosaccharide biosynthetic process);GO:0010331(gibberellin binding);GO:0010476(gibberellin mediated signaling pathway);GO:0016787(hydrolase activity);GO:0…	04075(Plant hormone signal transduction)	K14493	7.07541	11.8939	5.74981	11.2182	0.761385	green4
Sph_LG2G001295	GO:0004970(ionotropic glutamate receptor activity);GO:0005217(intracellular ligand-gated ion channel activity);GO:0005515(protein binding);GO:0005576(extracellular region);GO:0006874(cellular calcium ion homeostasis);GO:0009416(response to light stimulus);GO:0009506(plasmodesma);GO:0016021(integral component of membrane)	NA	NA	1.17906	7.43824	2.50675	0.99596	0.99578	green4
Sph_LG3G002090	GO:0005794(Golgi apparatus);GO:0005829(cytosol);GO:0009832(plant-type cell wall biogenesis);GO:0033356(UDP-L-arabinose metabolic process);GO:0052691(UDP-arabinopyranose mutase activity)	00520(Amino sugar and nucleotide sugar metabolism)	K13379	38.6206	105.931	63.1895	100.185	15.896	green4
Sph_LG3G000801	GO:0003674(molecular_function);GO:0005739(mitochondrion);GO:0006886(intracellular protein transport);GO:0006888(ER to Golgi vesicle-mediated transport);GO:0016021(integral component of membrane)	NA	NA	11.6789	22.6302	11.1233	9.53628	0.907095	green4
Sph_LG7G000545	GO:0004601(peroxidase activity);GO:0009505(plant-type cell wall);GO:0009664(plant-type cell wall organization)	00940(Phenylpropanoid biosynthesis)	K00430	39.0593	189.384	218.4	28.5709	3.5518	green4
Sph_LG0G001384	GO:0005737(cytoplasm);GO:0016740(transferase activity);GO:0016747(transferase activity, transferring acyl groups other than amino-acyl groups)	NA	NA	5.47464	8.75175	1.66954	2.1299	0.387136	green4
Sph_LG2G002331	GO:0000245(spliceosomal complex assembly);GO:0000381(regulation of alternative mRNA splicing, via spliceosome);GO:0003729(mRNA binding);GO:0005634(nucleus);GO:0043065(positive regulation of apoptotic process)	NA	NA	15.3893	45.2841	12.2375	11.9142	15.2447	green4
Sph_LG5G000153	GO:0003677(DNA binding);GO:0003700(DNA binding transcription factor activity);GO:0005515(protein binding);GO:0005634(nucleus);GO:0006351(transcription, DNA-templated);GO:0006355(regulation of transcription, DNA-templated);GO:0046983(protein dimerization activity)	NA	NA	2.64108	16.4141	3.69762	1.38729	0.441004	green4
Sph_LG3G000189	GO:0000278(mitotic cell cycle);GO:0016021(integral component of membrane)	NA	NA	11.8402	31.2687	26.0158	10.7691	2.53224	green4
Sph_LG2G001871	GO:0004857(enzyme inhibitor activity)	00040(Pentose and glucuronate interconversions)	K01051	467.603	1078.65	303.273	387.567	35.2079	green4
Sph_LG11G000345	GO:0003674(molecular_function);GO:0005634(nucleus);GO:0005875(microtubule associated complex);GO:0008150(biological_process)	NA	NA	5.84605	15.6897	9.14359	7.84755	1.29663	green4
Sph_LG1G001554	GO:0004674(protein serine/threonine kinase activity);GO:0005886(plasma membrane);GO:0006468(protein phosphorylation);GO:0031625(ubiquitin protein ligase binding)	NA	NA	12.5091	17.2246	7.18622	14.3113	1.29816	green4
Sph_LG2G001912	GO:0030173(integral component of Golgi membrane);GO:0030176(integral component of endoplasmic reticulum membrane);GO:0046964(3'-phosphoadenosine 5'-phosphosulfate transmembrane transporter activity)	NA	NA	3.21454	10.4165	3.2136	5.39461	0.293592	green4
Sph_LG3G002018	GO:0005774(vacuolar membrane);GO:0005886(plasma membrane);GO:0009507(chloroplast);GO:0009620(response to fungus);GO:0009651(response to salt stress);GO:0009695(jasmonic acid biosynthetic process);GO:0016020(membrane);GO:0046423(allene-oxide cyclase activity)	00592(alpha-Linolenic acid metabolism)	K10525	78.6388	122.39	57.6754	104.84	9.26587	green4
Sph_LG10G002028	GO:0005215(transporter activity);GO:0005634(nucleus);GO:0006810(transport)	00260(Glycine, serine and threonine metabolism);00270(Cysteine and methionine metabolism);00300(Lysine biosynthesis);00261(Monobactam biosynthesis)	K00133	2.16932	7.73707	0.414006	0.450726	0.279865	green4
Sph_LG11G002002	GO:0005576(extracellular region);GO:0016614(oxidoreductase activity, acting on CH-OH group of donors);GO:0016832(aldehyde-lyase activity);GO:0050660(flavin adenine dinucleotide binding);GO:0055114(oxidation-reduction process)	NA	NA	0.927898	11.5423	1.09057	0.642817	0.132957	green4
Sph_LG3G001975	GO:0005886(plasma membrane);GO:0016301(kinase activity);GO:0016310(phosphorylation)	NA	NA	27.6432	96.4367	30.02	23.0384	14.1978	green4
Sph_LG1G002101	GO:0005634(nucleus);GO:0016567(protein ubiquitination)	NA	NA	5.73461	10.9675	5.47494	9.79158	1.07839	green4
Sph_LG4G000136	GO:0001682(tRNA 5'-leader removal);GO:0004526(ribonuclease P activity);GO:0005739(mitochondrion);GO:0008033(tRNA processing);GO:0009507(chloroplast);GO:0046872(metal ion binding)	03013(RNA transport)	K18213	4.71375	5.26703	11.2031	7.1606	1.08455	green4
Sph_LG9G001693	GO:0003677(DNA binding);GO:0005515(protein binding);GO:0008150(biological_process);GO:0009507(chloroplast);GO:0009570(chloroplast stroma);GO:0009941(chloroplast envelope)	NA	NA	27.8755	47.7116	41.9026	51.3981	6.75033	green4
Sph_LG2G001308	GO:0003674(molecular_function);GO:0008150(biological_process);GO:0016021(integral component of membrane)	NA	NA	3.17761	12.8748	1.62266	2.66898	0.578882	green4
Sph_LG9G001577	NA	NA	NA	0.0141037	6.55939	1.75158	0.0001	0.0001	green4
Sph_LG5G000149	NA	NA	NA	8.1078	21.6624	3.75758	10.0334	7.12617	green4
Sph_LG11G001841	GO:0009813(flavonoid biosynthetic process);GO:0043231(intracellular membrane-bounded organelle);GO:0052696(flavonoid glucuronidation);GO:0080043(quercetin 3-O-glucosyltransferase activity);GO:0080044(quercetin 7-O-glucosyltransferase activity)	00565(Ether lipid metabolism);00600(Sphingolipid metabolism)	K04628	1.09496	3.0028	0.636617	1.72568	0.0001	green4
Sph_LG3G001876	GO:0004674(protein serine/threonine kinase activity);GO:0005515(protein binding);GO:0005524(ATP binding);GO:0005634(nucleus);GO:0005886(plasma membrane);GO:0006468(protein phosphorylation);GO:0009506(plasmodesma);GO:0009755(hormone-mediated signaling pathway);GO:0010183(pollen tube guidance);GO:0016020(membrane);GO:0016021(integral component of membrane);GO:0016301(kinase activity);GO:0090406(pol…	NA	NA	1.10851	2.82084	2.78995	2.4286	0.122617	green4
Sph_LG4G000129	GO:0004672(protein kinase activity);GO:0005524(ATP binding);GO:0005739(mitochondrion);GO:0006468(protein phosphorylation)	NA	NA	3.34094	6.6979	11.0612	1.61595	1.82749	green4
Sph_LG11G003807	GO:0003674(molecular_function);GO:0005634(nucleus);GO:0009409(response to cold);GO:0009414(response to water deprivation);GO:0009737(response to abscisic acid);GO:0016021(integral component of membrane);GO:0042538(hyperosmotic salinity response)	NA	NA	2.85234	8.98522	3.02187	2.87663	0.216487	green4
Sph_LG10G001581	GO:0005249(voltage-gated potassium channel activity);GO:0005887(integral component of plasma membrane);GO:0042391(regulation of membrane potential)	NA	NA	17.2053	38.7831	19.5821	21.0909	4.9259	green4
Sph_LG1G001204	GO:0004675(transmembrane receptor protein serine/threonine kinase activity);GO:0005515(protein binding);GO:0005524(ATP binding);GO:0005576(extracellular region);GO:0005886(plasma membrane);GO:0006468(protein phosphorylation);GO:0007165(signal transduction);GO:0016021(integral component of membrane)	NA	NA	14.1225	27.1033	20.7478	20.2843	1.4766	green4
Sph_LG4G000077	GO:0003674(molecular_function);GO:0005575(cellular_component);GO:0008150(biological_process)	NA	NA	14.7779	34.7149	10.7755	16.1134	3.28924	green4
Sph_LG0G002769	GO:0004175(endopeptidase activity);GO:0005634(nucleus);GO:0016926(protein desumoylation);GO:0016929(SUMO-specific protease activity)	NA	NA	18.6547	52.2841	28.3552	11.8834	8.71338	green4
Sph_LG5G000071	GO:0010686(tetracyclic triterpenoid biosynthetic process);GO:0016871(cycloartenol synthase activity)	00100(Steroid biosynthesis)	K01853	13.6017	52.9337	15.2272	17.4678	5.06666	green4
Sph_LG10G001847	GO:0004615(phosphomannomutase activity);GO:0005515(protein binding);GO:0005737(cytoplasm);GO:0005829(cytosol);GO:0006013(mannose metabolic process);GO:0006487(protein N-linked glycosylation);GO:0009298(GDP-mannose biosynthetic process);GO:0009651(response to salt stress);GO:0019307(mannose biosynthetic process);GO:0019853(L-ascorbic acid biosynthetic process);GO:0045047(protein targeting to ER)	00051(Fructose and mannose metabolism);00520(Amino sugar and nucleotide sugar metabolism)	K17497	3.78833	13.7337	18.5574	3.18434	0.852521	green4
Sph_LG0G000697	GO:0005634(nucleus);GO:0016567(protein ubiquitination)	NA	NA	8.07752	20.3822	21.8253	8.93835	3.44424	green4
Sph_LG0G002020	GO:0000139(Golgi membrane);GO:0005794(Golgi apparatus);GO:0006486(protein glycosylation);GO:0008378(galactosyltransferase activity);GO:0016021(integral component of membrane);GO:0016758(transferase activity, transferring hexosyl groups)	NA	NA	24.7831	44.7454	24.255	8.828	1.27249	green4
Sph_LG2G001794	GO:0005618(cell wall);GO:0005886(plasma membrane);GO:0031225(anchored component of membrane);GO:0046658(anchored component of plasma membrane);GO:0048046(apoplast);GO:0048364(root development);GO:0048367(shoot system development)	NA	NA	0.605246	9.68872	0.289957	2.56409	0.342635	green4
Sph_LG11G001351	GO:0005576(extracellular region);GO:0006629(lipid metabolic process);GO:0006979(response to oxidative stress);GO:0009408(response to heat);GO:0009414(response to water deprivation);GO:0009507(chloroplast);GO:0009535(chloroplast thylakoid membrane);GO:0009543(chloroplast thylakoid lumen);GO:0009644(response to high light intensity);GO:0009737(response to abscisic acid);GO:0010431(seed maturation);…	NA	NA	13.2991	37.7066	22.8035	16.3139	2.93604	green4
Sph_LG4G001088	GO:0005886(plasma membrane);GO:0006952(defense response)	NA	NA	33.8347	51.4166	49.4102	29.8668	6.32979	green4
Sph_LG0G000930	GO:0005215(transporter activity);GO:0005886(plasma membrane);GO:0006810(transport);GO:0016301(kinase activity);GO:0016310(phosphorylation)	NA	NA	13.7522	17.7253	18.2454	14.4899	3.70824	green4
Sph_LG11G003026	GO:0004674(protein serine/threonine kinase activity);GO:0005634(nucleus);GO:0005737(cytoplasm);GO:0005886(plasma membrane);GO:0035556(intracellular signal transduction)	NA	NA	3.63672	9.07552	3.39165	6.95839	0.588694	green4
Sph_LG1G000580	GO:0005739(mitochondrion);GO:0008150(biological_process);GO:0009507(chloroplast)	NA	NA	4.43953	9.46861	10.2515	3.73195	1.46242	green4
Sph_LG5G000085	GO:0004402(histone acetyltransferase activity);GO:0004407(histone deacetylase activity);GO:0005634(nucleus);GO:0005737(cytoplasm);GO:0006338(chromatin remodeling);GO:0006351(transcription, DNA-templated);GO:0006355(regulation of transcription, DNA-templated);GO:0010053(root epidermal cell differentiation);GO:0016575(histone deacetylation);GO:0032041(NAD-dependent histone deacetylase activity (H3-…	NA	NA	29.6408	61.437	35.3523	38.0116	7.84462	green4
Sph_LG0G000627	GO:0005315(inorganic phosphate transmembrane transporter activity);GO:0005887(integral component of plasma membrane);GO:0035435(phosphate ion transmembrane transport)	NA	NA	14.771	33.4074	35.8828	11.5199	7.50815	green4
Sph_LG0G002052	GO:0000162(tryptophan biosynthetic process);GO:0004834(tryptophan synthase activity);GO:0005737(cytoplasm);GO:0009507(chloroplast);GO:0030170(pyridoxal phosphate binding)	00260(Glycine, serine and threonine metabolism);00400(Phenylalanine, tyrosine and tryptophan biosynthesis)	K01695	1.91682	6.66295	0.659637	1.51735	0.0186503	green4
Sph_LG5G000935	GO:0003700(DNA binding transcription factor activity);GO:0005634(nucleus);GO:0006351(transcription, DNA-templated);GO:0006355(regulation of transcription, DNA-templated);GO:0009737(response to abscisic acid);GO:0009738(abscisic acid-activated signaling pathway);GO:0009787(regulation of abscisic acid-activated signaling pathway);GO:0042803(protein homodimerization activity);GO:0043565(sequence-spe…	NA	NA	30.1191	57.1454	55.8045	29.201	3.3955	green4
Sph_LG2G001263	GO:0005094(Rho GDP-dissociation inhibitor activity);GO:0005096(GTPase activator activity);GO:0005515(protein binding);GO:0005737(cytoplasm);GO:0009932(cell tip growth);GO:0010053(root epidermal cell differentiation)	NA	NA	6.63958	16.4615	16.6937	14.81	0.788267	green4
Sph_LG0G001054	GO:0000978(RNA polymerase II proximal promoter sequence-specific DNA binding);GO:0003700(DNA binding transcription factor activity);GO:0005515(protein binding);GO:0005634(nucleus);GO:0006351(transcription, DNA-templated);GO:0006355(regulation of transcription, DNA-templated);GO:0044212(transcription regulatory region DNA binding)	04712(Circadian rhythm - plant)	K16221	3.45014	10.0469	6.44612	4.88551	1.00675	green4
Sph_LG11G000209	GO:0003735(structural constituent of ribosome);GO:0005730(nucleolus);GO:0006412(translation);GO:0022627(cytosolic small ribosomal subunit);GO:0070181(small ribosomal subunit rRNA binding)	03010(Ribosome)	K02953	24.9733	27.4045	42.8014	25.1455	4.44575	green4
Sph_LG5G000940	GO:0004842(ubiquitin-protein transferase activity);GO:0005576(extracellular region);GO:0005886(plasma membrane);GO:0008270(zinc ion binding);GO:0009814(defense response, incompatible interaction);GO:0009816(defense response to bacterium, incompatible interaction);GO:0010200(response to chitin);GO:0016021(integral component of membrane);GO:0016567(protein ubiquitination);GO:0043161(proteasome-medi…	NA	NA	15.0739	4.42009	20.9043	19.4971	40.0829	green4
Sph_LG5G001505	GO:0003674(molecular_function);GO:0005634(nucleus);GO:0006351(transcription, DNA-templated);GO:0006355(regulation of transcription, DNA-templated);GO:0007623(circadian rhythm)	NA	NA	33.0893	46.9567	36.7681	16.7031	7.62199	green4
Sph_LG11G003357	GO:0003674(molecular_function);GO:0009507(chloroplast)	NA	NA	25.4994	56.4194	43.708	16.1095	2.24812	green4
Sph_LG2G002399	GO:0003674(molecular_function);GO:0008150(biological_process);GO:0016021(integral component of membrane)	NA	NA	2.70962	9.17582	0.279143	1.61456	2.76811	green4
Sph_LG9G001488	GO:0004252(serine-type endopeptidase activity);GO:0005634(nucleus);GO:0005829(cytosol);GO:0006508(proteolysis);GO:0008233(peptidase activity);GO:0008236(serine-type peptidase activity);GO:0009507(chloroplast);GO:0010205(photoinhibition)	NA	NA	14.17	11.6495	15.7845	13.2951	1.18792	green4
Sph_LG11G001083	GO:0005634(nucleus);GO:0006355(regulation of transcription, DNA-templated)	NA	NA	105.551	9.26499	142.996	110.591	206.712	green4
Sph_LG9G001797	GO:0004623(phospholipase A2 activity);GO:0005509(calcium ion binding);GO:0005515(protein binding);GO:0005576(extracellular region);GO:0005634(nucleus);GO:0005773(vacuole);GO:0005794(Golgi apparatus);GO:0006644(phospholipid metabolic process);GO:0016042(lipid catabolic process);GO:0031410(cytoplasmic vesicle);GO:0050482(arachidonic acid secretion);GO:0102567(phospholipase A2 activity (consuming 1,…	00564(Glycerophospholipid metabolism);00565(Ether lipid metabolism);00590(Arachidonic acid metabolism);00591(Linoleic acid metabolism);00592(alpha-Linolenic acid metabolism)	K01047	0.28389	17.7169	6.60985	3.71424	0.0594097	green4
Sph_LG11G002478	GO:0009813(flavonoid biosynthetic process);GO:0043231(intracellular membrane-bounded organelle);GO:0052696(flavonoid glucuronidation);GO:0080043(quercetin 3-O-glucosyltransferase activity);GO:0080044(quercetin 7-O-glucosyltransferase activity)	00942(Anthocyanin biosynthesis)	K12938	49.4567	389.582	55.5193	45.4942	113.527	green4
Sph_LG0G001148	GO:0003674(molecular_function);GO:0005634(nucleus);GO:0005982(starch metabolic process);GO:0006979(response to oxidative stress);GO:0009414(response to water deprivation);GO:0009737(response to abscisic acid);GO:0032502(developmental process);GO:0042752(regulation of circadian rhythm);GO:0048511(rhythmic process)	03010(Ribosome)	K02900	23.5761	73.9391	23.794	17.8074	12.1544	green4
Sph_LG7G000273	GO:0000339(RNA cap binding);GO:0000932(P-body);GO:0003723(RNA binding);GO:0003743(translation initiation factor activity);GO:0005515(protein binding);GO:0005634(nucleus);GO:0005730(nucleolus);GO:0005737(cytoplasm);GO:0006413(translational initiation);GO:0006417(regulation of translation);GO:0009615(response to virus);GO:0010494(cytoplasmic stress granule)	03013(RNA transport)	K03259	32.1752	38.3944	31.5358	31.7589	6.46756	green4
Sph_LG9G002284	GO:0005634(nucleus);GO:0005739(mitochondrion);GO:0005829(cytosol);GO:0006633(fatty acid biosynthetic process);GO:0016020(membrane);GO:0016208(AMP binding);GO:0090409(malonyl-CoA synthetase activity);GO:0090410(malonate catabolic process)	00280(Valine, leucine and isoleucine degradation)	K18660	9.9902	23.1089	9.78508	13.8685	2.83139	green4
Sph_LG3G000617	GO:0005739(mitochondrion);GO:0006412(translation)	03010(Ribosome)	K02895	25.3124	43.3982	35.3225	26.9421	4.92878	green4
Sph_LG2G001610	GO:0003725(double-stranded RNA binding);GO:0004525(ribonuclease III activity);GO:0005634(nucleus);GO:0030422(production of siRNA involved in RNA interference);GO:0031053(primary miRNA processing);GO:0031054(pre-miRNA processing);GO:0090502(RNA phosphodiester bond hydrolysis, endonucleolytic)	NA	NA	26.6862	75.1769	25.6998	24.7634	13.4239	green4
Sph_LG5G000544	GO:0005576(extracellular region);GO:0005618(cell wall);GO:0009664(plant-type cell wall organization);GO:0009826(unidimensional cell growth);GO:0009828(plant-type cell wall loosening);GO:0009831(plant-type cell wall modification involved in multidimensional cell growth);GO:0016020(membrane)	NA	NA	249.47	1085.73	381.435	179.703	6.50859	green4
Sph_LG11G004028	GO:0005739(mitochondrion);GO:0008150(biological_process);GO:0008270(zinc ion binding);GO:0009451(RNA modification)	NA	NA	0.811579	2.98155	2.1186	2.5249	0.101681	green4
Sph_LG9G001901	GO:0004197(cysteine-type endopeptidase activity);GO:0005615(extracellular space);GO:0005764(lysosome);GO:0051603(proteolysis involved in cellular protein catabolic process)	NA	NA	97.105	323.297	146.675	76.1607	23.3352	green4
Sph_LG5G000329	NA	NA	NA	43.8207	270.012	110.694	128.219	39.6646	green4
Sph_LG9G001137	GO:0005509(calcium ion binding)	NA	NA	59.5235	130.466	119.497	60.3888	11.5426	green4
Sph_LG2G002440	GO:0000463(maturation of LSU-rRNA from tricistronic rRNA transcript (SSU-rRNA, 5.8S rRNA, LSU-rRNA));GO:0002181(cytoplasmic translation);GO:0003735(structural constituent of ribosome);GO:0022625(cytosolic large ribosomal subunit)	03010(Ribosome)	K02937	111.149	105.867	122.931	127.735	21.8627	green4
Sph_LG11G000692	GO:0008175(tRNA methyltransferase activity);GO:0008649(rRNA methyltransferase activity);GO:0070475(rRNA base methylation)	NA	NA	13.8495	30.6035	14.374	11.0821	4.26555	green4
Sph_LG9G001066	GO:0005634(nucleus);GO:0006355(regulation of transcription, DNA-templated);GO:0008270(zinc ion binding);GO:0009639(response to red or far red light)	NA	NA	3.1115	10.1746	2.01647	3.46398	0.650104	green4
Sph_LG1G001966	GO:0000266(mitochondrial fission);GO:0003924(GTPase activity);GO:0005525(GTP binding);GO:0005737(cytoplasm);GO:0005739(mitochondrion);GO:0005773(vacuole);GO:0005774(vacuolar membrane);GO:0005874(microtubule);GO:0005886(plasma membrane);GO:0007049(cell cycle);GO:0008017(microtubule binding);GO:0009506(plasmodesma);GO:0009524(phragmoplast);GO:0016192(vesicle-mediated transport);GO:0046686(response …	04144(Endocytosis)	K01528	5.95022	16.8739	3.77069	6.2652	0.158296	green4
Sph_LG9G000762	GO:0005886(plasma membrane);GO:0006855(drug transmembrane transport);GO:1902456(regulation of stomatal opening)	NA	NA	5.35829	10.6335	6.96562	4.68822	0.441253	green4
Sph_LG7G000567	GO:0004190(aspartic-type endopeptidase activity);GO:0006508(proteolysis);GO:0030163(protein catabolic process)	NA	NA	29.516	59.2983	13.2716	18.3027	3.19492	green4
Sph_LG3G000410	GO:0003824(catalytic activity);GO:0005737(cytoplasm);GO:0005829(cytosol);GO:0009225(nucleotide-sugar metabolic process);GO:0019853(L-ascorbic acid biosynthetic process);GO:0047918(GDP-mannose 3,5-epimerase activity);GO:0051287(NAD binding)	00053(Ascorbate and aldarate metabolism);00520(Amino sugar and nucleotide sugar metabolism)	K10046	38.769	46.642	90.0377	65.1399	12.4831	green4
Sph_LG0G000170	GO:0000079(regulation of cyclin-dependent protein serine/threonine kinase activity);GO:0004693(cyclin-dependent protein serine/threonine kinase activity);GO:0005515(protein binding);GO:0007049(cell cycle);GO:0019901(protein kinase binding);GO:0051301(cell division);GO:0051726(regulation of cell cycle)	00480(Glutathione metabolism)	K01255	11.8811	45.5058	23.0691	22.6424	2.58889	green4
Sph_LG0G000835	GO:0009507(chloroplast);GO:0009535(chloroplast thylakoid membrane);GO:0009570(chloroplast stroma)	00510(N-Glycan biosynthesis)	K03844	34.2356	66.9803	35.0351	34.3089	8.71778	green4
Sph_LG0G000681	GO:0004321(fatty-acyl-CoA synthase activity);GO:0005515(protein binding);GO:0005524(ATP binding);GO:0005777(peroxisome);GO:0009695(jasmonic acid biosynthetic process);GO:0009850(auxin metabolic process);GO:0009851(auxin biosynthetic process);GO:0016207(4-coumarate-CoA ligase activity);GO:0016874(ligase activity);GO:0031408(oxylipin biosynthetic process)	00592(alpha-Linolenic acid metabolism)	K10526	39.5038	78.7913	64.6256	43.3222	3.30251	green4
Sph_Contig03932_ERROPOS2100000+G000270	GO:0005198(structural molecule activity);GO:0005515(protein binding);GO:0008150(biological_process);GO:0009507(chloroplast);GO:0009570(chloroplast stroma);GO:0010236(plastoquinone biosynthetic process)	NA	NA	0.0103067	5.03987	0.261357	2.41549	2.84483	green4
Sph_LG9G000852	GO:0005960(glycine cleavage complex)	00630(Glyoxylate and dicarboxylate metabolism);00260(Glycine, serine and threonine metabolism)	K02437	4.47013	16.4637	19.3692	1.60126	0.903481	green4
Sph_LG1G000833	GO:0005634(nucleus);GO:0005737(cytoplasm)	NA	NA	9.65506	16.8137	4.5186	5.25582	1.83547	green4
Sph_LG11G002184	GO:0003700(DNA binding transcription factor activity);GO:0005634(nucleus);GO:0006355(regulation of transcription, DNA-templated);GO:0043565(sequence-specific DNA binding)	04075(Plant hormone signal transduction)	K14494	6.17847	25.7645	15.3487	6.20567	4.45731	green4
Sph_LG0G001141	GO:0009409(response to cold);GO:0009507(chloroplast);GO:0009522(photosystem I);GO:0009523(photosystem II);GO:0009535(chloroplast thylakoid membrane);GO:0010030(positive regulation of seed germination);GO:0010117(photoprotection);GO:0010380(regulation of chlorophyll biosynthetic process);GO:0015979(photosynthesis);GO:0016021(integral component of membrane);GO:0016168(chlorophyll binding);GO:003460…	NA	NA	444.781	1382.18	512.512	84.4432	315.02	green4
Sph_LG9G002926	GO:0003674(molecular_function);GO:0005634(nucleus);GO:0008150(biological_process);GO:0016021(integral component of membrane)	NA	NA	16.6646	21.4437	31.0256	16.0693	2.74138	green4
Sph_LG11G002444	GO:0004373(glycogen (starch) synthase activity);GO:0005739(mitochondrion);GO:0009011(starch synthase activity);GO:0009501(amyloplast);GO:0009507(chloroplast);GO:0009570(chloroplast stroma);GO:0010021(amylopectin biosynthetic process);GO:0016757(transferase activity, transferring glycosyl groups);GO:0019252(starch biosynthetic process);GO:0033201(alpha-1,4-glucan synthase activity)	00500(Starch and sucrose metabolism)	K00703	15.5133	41.4179	16.3307	13.2637	7.79592	green4
Sph_LG8G000474	GO:0003674(molecular_function);GO:0005576(extracellular region);GO:0016021(integral component of membrane)	NA	NA	3.42492	13.3695	4.65243	3.35781	0.54875	green4
Sph_LG10G002000	GO:0005737(cytoplasm);GO:0030001(metal ion transport);GO:0046914(transition metal ion binding);GO:0046916(cellular transition metal ion homeostasis)	NA	NA	21.6412	36.1194	15.7854	12.184	3.57862	green4
Sph_LG9G001682	GO:0006633(fatty acid biosynthetic process);GO:0006636(unsaturated fatty acid biosynthetic process);GO:0009507(chloroplast);GO:0009706(chloroplast inner membrane);GO:0009941(chloroplast envelope);GO:0010205(photoinhibition);GO:0016021(integral component of membrane);GO:0016491(oxidoreductase activity);GO:0045485(omega-6 fatty acid desaturase activity);GO:0055114(oxidation-reduction process)	NA	NA	32.6586	70.4538	39.1298	40.8581	7.72907	green4
Sph_LG1G001727	GO:0008643(carbohydrate transport);GO:0016020(membrane);GO:0016021(integral component of membrane)	NA	NA	4.76224	19.7911	5.5417	4.86935	1.47551	green4
Sph_LG11G000653	GO:0051213(dioxygenase activity)	00941(Flavonoid biosynthesis)	K05278	4.05825	13.1178	11.2207	3.44829	1.03914	green4
Sph_LG11G003277	GO:0005768(endosome);GO:0005794(Golgi apparatus);GO:0005802(trans-Golgi network);GO:0008150(biological_process);GO:0016021(integral component of membrane);GO:0016757(transferase activity, transferring glycosyl groups);GO:1990585(hydroxyproline O-arabinosyltransferase activity)	00514(Other types of O-glycan biosynthesis)	K20782	15.8025	25.6082	36.6278	39.3586	3.02606	green4
Sph_LG10G001154	GO:0005515(protein binding);GO:0006355(regulation of transcription, DNA-templated);GO:0009507(chloroplast);GO:0009658(chloroplast organization);GO:0042644(chloroplast nucleoid)	NA	NA	11.4015	17.7671	14.9289	13.6774	1.31697	green4
Sph_LG2G000629	GO:0045431(flavonol synthase activity)	00941(Flavonoid biosynthesis)	K05278	50.6563	241.687	44.5937	31.4444	5.41658	green4
Sph_Contig03881_ERROPOS16800000+G000060	GO:0003674(molecular_function);GO:0005739(mitochondrion);GO:0005886(plasma membrane);GO:0008150(biological_process);GO:0016021(integral component of membrane)	NA	NA	0.779657	4.56245	0.481086	0.681236	0.10576	green4
Sph_LG3G001477	GO:0004674(protein serine/threonine kinase activity);GO:0005886(plasma membrane);GO:0006468(protein phosphorylation)	NA	NA	7.87435	21.8222	16.9591	4.80358	6.37324	green4
Sph_Contig03881_ERROPOS16800000+G000440	GO:0003674(molecular_function);GO:0005634(nucleus);GO:0008150(biological_process)	NA	NA	20.1537	20.054	18.8241	15.6113	0.870526	green4
Sph_LG11G000637	GO:0003674(molecular_function);GO:0005737(cytoplasm);GO:0008150(biological_process)	NA	NA	3.69876	0.0786813	4.72904	2.86791	3.59676	green4
Sph_LG9G000381	GO:0004596(peptide alpha-N-acetyltransferase activity);GO:0006474(N-terminal protein amino acid acetylation);GO:0031248(protein acetyltransferase complex)	NA	NA	1.06995	2.8361	4.03683	1.00391	0.0001	green4
Sph_LG5G000065	GO:0005634(nucleus);GO:0005829(cytosol);GO:0009295(nucleoid);GO:0009507(chloroplast);GO:0009508(plastid chromosome);GO:0009570(chloroplast stroma)	NA	NA	21.1473	20.2678	39.7108	25.2433	7.42266	green4
Sph_LG2G001593	GO:0005509(calcium ion binding)	04626(Plant-pathogen interaction)	K13448	20.5942	36.3435	28.9114	28.4626	0.481667	green4
Sph_LG10G000197	GO:0005737(cytoplasm);GO:0009507(chloroplast)	NA	NA	12.162	38.3086	13.5327	22.991	4.55056	green4
Sph_LG9G002718	GO:0005773(vacuole);GO:0006508(proteolysis);GO:0008270(zinc ion binding);GO:0009507(chloroplast);GO:0009570(chloroplast stroma);GO:0070006(metalloaminopeptidase activity)	NA	NA	11.6543	16.3135	11.6528	8.61607	2.62208	green4
Sph_LG0G002528	NA	NA	NA	21.1442	55.0722	51.6584	20.105	5.2974	green4
Sph_LG10G001375	GO:0015095(magnesium ion transmembrane transporter activity);GO:0015693(magnesium ion transport)	NA	NA	3.22865	8.02904	8.89838	5.19945	0.665617	green4
Sph_LG2G001561	GO:0005737(cytoplasm);GO:0030001(metal ion transport);GO:0046914(transition metal ion binding);GO:0046916(cellular transition metal ion homeostasis)	NA	NA	32.4606	81.7017	25.511	21.271	7.21298	green4
Sph_LG1G002071	GO:0000027(ribosomal large subunit assembly);GO:0003735(structural constituent of ribosome);GO:0006412(translation);GO:0022625(cytosolic large ribosomal subunit);GO:1902626(assembly of large subunit precursor of preribosome)	03010(Ribosome)	K02896	25.6054	49.392	23.9773	43.6911	9.18489	green4
Sph_LG5G001603	GO:0003700(DNA binding transcription factor activity);GO:0005634(nucleus);GO:0006355(regulation of transcription, DNA-templated);GO:0043565(sequence-specific DNA binding)	NA	NA	13.478	46.1323	19.2873	18.0201	7.90701	green4
Sph_LG6G001014	GO:0000162(tryptophan biosynthetic process);GO:0003824(catalytic activity);GO:0005829(cytosol)	00400(Phenylalanine, tyrosine and tryptophan biosynthesis)	K00766	95.3012	177.424	264.819	200.654	14.7896	green4
Sph_LG5G000108	GO:0005215(transporter activity);GO:0005739(mitochondrion);GO:0005794(Golgi apparatus);GO:0006810(transport)	NA	NA	1.35792	1.94088	2.25878	1.01932	0.0001	green4
Sph_LG3G000314	GO:0003674(molecular_function);GO:0005739(mitochondrion);GO:0008150(biological_process)	NA	NA	0.694316	7.24936	2.76164	2.51839	0.59217	green4
Sph_LG1G003081	GO:0005737(cytoplasm);GO:0005829(cytosol);GO:0006006(glucose metabolic process);GO:0006096(glycolytic process);GO:0009507(chloroplast);GO:0009570(chloroplast stroma);GO:0009941(chloroplast envelope);GO:0016020(membrane);GO:0016021(integral component of membrane);GO:0016620(oxidoreductase activity, acting on the aldehyde or oxo group of donors, NAD or NADP as acceptor);GO:0019253(reductive pentose…	00710(Carbon fixation in photosynthetic organisms)	K05298	93.0998	236.98	381.372	109.711	31.0703	green4
Sph_LG10G001417	GO:0009813(flavonoid biosynthetic process);GO:0043231(intracellular membrane-bounded organelle);GO:0052696(flavonoid glucuronidation);GO:0080043(quercetin 3-O-glucosyltransferase activity);GO:0080044(quercetin 7-O-glucosyltransferase activity)	NA	NA	14.6028	23.3481	26.1513	6.34312	5.37183	green4
Sph_LG4G001125	GO:0003682(chromatin binding);GO:0004521(endoribonuclease activity);GO:0005515(protein binding);GO:0005634(nucleus);GO:0005654(nucleoplasm);GO:0005719(nuclear euchromatin);GO:0005730(nucleolus);GO:0005829(cytosol);GO:0006306(DNA methylation);GO:0006342(chromatin silencing);GO:0006351(transcription, DNA-templated);GO:0006417(regulation of translation);GO:0009816(defense response to bacterium, inco…	NA	NA	2.07274	3.39138	8.34675	4.46752	0.57635	green4
Sph_LG1G001626	GO:0005634(nucleus)	04075(Plant hormone signal transduction)	K14491	7.80882	12.6696	5.68023	4.36489	1.19117	green4
Sph_LG11G001782	GO:0005739(mitochondrion);GO:0009507(chloroplast);GO:0009570(chloroplast stroma);GO:0009658(chloroplast organization);GO:0009941(chloroplast envelope);GO:0031425(chloroplast RNA processing)	NA	NA	14.7262	38.2395	11.2599	15.8061	5.91576	green4
Sph_LG10G002057	GO:0009507(chloroplast);GO:0016021(integral component of membrane);GO:0031969(chloroplast membrane)	NA	NA	13.3278	22.3173	18.3773	8.55386	3.4876	green4
Sph_LG1G002377	GO:0009107(lipoate biosynthetic process);GO:0009249(protein lipoylation);GO:0009507(chloroplast);GO:0016992(lipoate synthase activity)	00785(Lipoic acid metabolism)	K03644	81.8487	193.194	104.161	104.692	15.4384	green4
Sph_LG6G000146	GO:0005509(calcium ion binding);GO:0005543(phospholipid binding);GO:0005544(calcium-dependent phospholipid binding);GO:0009408(response to heat);GO:0009409(response to cold);GO:0009414(response to water deprivation);GO:0009555(pollen development);GO:0009639(response to red or far red light);GO:0009651(response to salt stress);GO:0009846(pollen germination);GO:0009860(pollen tube growth);GO:005101…	NA	NA	58.2884	77.7353	65.9183	89.8367	13.8446	green4
Sph_LG9G003719	GO:0005654(nucleoplasm);GO:0032436(positive regulation of proteasomal ubiquitin-dependent protein catabolic process);GO:0061630(ubiquitin protein ligase activity)	NA	NA	0.604953	2.7202	0.00922933	1.08278	0.908895	green4
Sph_LG4G000519	GO:0000209(protein polyubiquitination);GO:0005886(plasma membrane);GO:0009789(positive regulation of abscisic acid-activated signaling pathway);GO:0043161(proteasome-mediated ubiquitin-dependent protein catabolic process);GO:0061630(ubiquitin protein ligase activity)	NA	NA	37.0204	103.314	142.331	37.6277	23.5565	green4
Sph_LG5G001143	GO:0005750(mitochondrial respiratory chain complex III);GO:0006122(mitochondrial electron transport, ubiquinol to cytochrome c);GO:0008121(ubiquinol-cytochrome-c reductase activity);GO:0009060(aerobic respiration);GO:0034551(mitochondrial respiratory chain complex III assembly)	00190(Oxidative phosphorylation)	K00419	61.528	104.118	60.5191	81.8191	17.2709	green4
Sph_LG9G000906	GO:0003674(molecular_function);GO:0009507(chloroplast)	00400(Phenylalanine, tyrosine and tryptophan biosynthesis)	K01850	6.5816	14.0372	9.02334	2.63508	2.53606	green4
Sph_LG3G000939	GO:0003677(DNA binding);GO:0003700(DNA binding transcription factor activity);GO:0005634(nucleus);GO:0006351(transcription, DNA-templated);GO:0006355(regulation of transcription, DNA-templated);GO:0046872(metal ion binding)	NA	NA	4.87772	23.6348	12.7408	5.95577	0.233557	green4
Sph_LG11G002737	GO:0000981(RNA polymerase II transcription factor activity, sequence-specific DNA binding);GO:0001135(transcription factor activity, RNA polymerase II transcription factor recruiting);GO:0003677(DNA binding);GO:0003700(DNA binding transcription factor activity);GO:0005515(protein binding);GO:0005634(nucleus);GO:0006351(transcription, DNA-templated);GO:0006355(regulation of transcription, DNA-temp…	NA	NA	2.01385	5.79399	0.328788	1.39997	0.0460297	green4
Sph_LG9G001132	GO:0005886(plasma membrane);GO:0016567(protein ubiquitination)	NA	NA	0.546297	5.47871	0.31597	1.2697	0.0745137	green4
Sph_LG4G001321	NA	NA	NA	4.35698	17.9368	11.8963	7.88377	1.22322	green4
Sph_LG2G001189	GO:0005516(calmodulin binding);GO:0005634(nucleus)	NA	NA	6.93306	22.8799	7.25885	3.6412	2.24005	green4
Sph_LG9G001992	GO:0000785(chromatin);GO:0003682(chromatin binding);GO:0005085(guanyl-nucleotide exchange factor activity);GO:0005515(protein binding);GO:0005634(nucleus);GO:0005737(cytoplasm);GO:0005829(cytosol);GO:0009411(response to UV);GO:0009649(entrainment of circadian clock);GO:0009881(photoreceptor activity);GO:0010224(response to UV-B);GO:0018298(protein-chromophore linkage);GO:0042802(identical protein…	04120(Ubiquitin mediated proteolysis)	K10615	40.0545	41.7634	97.6822	53.8791	12.947	green4
Sph_LG11G003408	GO:0005737(cytoplasm)	NA	NA	31.4802	64.8391	43.9372	27.7292	8.71658	green4
Sph_LG0G001155	GO:0003674(molecular_function);GO:0005739(mitochondrion);GO:0008150(biological_process)	NA	NA	7.4898	16.686	4.48085	1.99717	0.124029	green4
Sph_LG0G001634	GO:0005576(extracellular region);GO:0008150(biological_process);GO:0016874(ligase activity)	NA	NA	2.54319	11.9106	0.110265	0.102426	3.01676	green4
Sph_LG11G002985	GO:0003674(molecular_function);GO:0005634(nucleus);GO:0008150(biological_process)	NA	NA	4.33005	6.54924	3.80251	4.81734	0.64041	green4
Sph_LG1G000913	NA	NA	NA	1.28028	14.5265	0.117415	2.18983	0.0001	green4
Sph_LG10G001838	GO:0004675(transmembrane receptor protein serine/threonine kinase activity);GO:0005515(protein binding);GO:0005524(ATP binding);GO:0005886(plasma membrane);GO:0006468(protein phosphorylation);GO:0007166(cell surface receptor signaling pathway);GO:0009506(plasmodesma);GO:0009742(brassinosteroid mediated signaling pathway);GO:0016020(membrane);GO:0016301(kinase activity)	04075(Plant hormone signal transduction)	K14500	15.2138	20.7323	17.1692	10.5073	1.33211	green4
Sph_LG6G001182	GO:0005739(mitochondrion);GO:0005774(vacuolar membrane);GO:0016021(integral component of membrane)	NA	NA	2.566	4.79249	5.17747	2.8265	0.042536	green4
Sph_LG9G003339	GO:0004061(arylformamidase activity);GO:0019441(tryptophan catabolic process to kynurenine)	NA	NA	16.3857	24.9621	34.0479	18.7754	3.41445	green4
Sph_LG9G001395	GO:0003830(beta-1,4-mannosylglycoprotein 4-beta-N-acetylglucosaminyltransferase activity);GO:0005794(Golgi apparatus);GO:0006487(protein N-linked glycosylation);GO:0008375(acetylglucosaminyltransferase activity);GO:0016021(integral component of membrane);GO:0016757(transferase activity, transferring glycosyl groups)	00510(N-Glycan biosynthesis)	K00737	14.1547	31.1936	14.6824	8.49836	2.90421	green4
Sph_LG2G000666	GO:0003993(acid phosphatase activity);GO:0004722(protein serine/threonine phosphatase activity);GO:0005576(extracellular region);GO:0046872(metal ion binding)	NA	NA	8.24732	15.2405	21.9809	10.8333	2.49551	green4
Sph_LG1G000050	GO:0003677(DNA binding);GO:0003723(RNA binding);GO:0004519(endonuclease activity);GO:0009451(RNA modification);GO:0009507(chloroplast);GO:0010019(chloroplast-nucleus signaling pathway);GO:0031930(mitochondria-nucleus signaling pathway)	NA	NA	2.56277	7.7473	1.95338	2.34941	0.862772	green4
Sph_LG2G002397	GO:0004674(protein serine/threonine kinase activity);GO:0005886(plasma membrane);GO:0006468(protein phosphorylation)	NA	NA	1.12152	4.29652	1.39075	0.674604	0.208618	green4
Sph_LG9G003237	GO:0003959(NADPH dehydrogenase activity);GO:0005622(intracellular);GO:0055114(oxidation-reduction process)	00592(alpha-Linolenic acid metabolism)	K05894	17.389	29.5275	20.3365	18.376	1.7579	green4
Sph_LG11G002187	GO:0004190(aspartic-type endopeptidase activity);GO:0006508(proteolysis);GO:0030163(protein catabolic process)	NA	NA	0.251729	4.5366	4.51203	0.893713	0.0591963	green4
Sph_LG1G001287	GO:0003824(catalytic activity);GO:0005794(Golgi apparatus);GO:0006486(protein glycosylation);GO:0010409(extensin metabolic process);GO:0016020(membrane);GO:0016021(integral component of membrane);GO:0016757(transferase activity, transferring glycosyl groups);GO:0080147(root hair cell development)	NA	NA	3.24091	7.34399	5.82971	4.03347	0.490295	green4
Sph_LG8G000318	GO:0005634(nucleus);GO:0009506(plasmodesma);GO:0016491(oxidoreductase activity);GO:0055114(oxidation-reduction process)	NA	NA	25.7616	67.6459	15.7931	20.8379	25.308	green4
Sph_LG3G000732	GO:0008150(biological_process);GO:0009507(chloroplast);GO:0010287(plastoglobule)	NA	NA	4.75895	10.293	7.70423	5.77375	0.578467	green4
Sph_LG10G002755	GO:0003677(DNA binding);GO:0003700(DNA binding transcription factor activity);GO:0005515(protein binding);GO:0005634(nucleus);GO:0006351(transcription, DNA-templated);GO:0006355(regulation of transcription, DNA-templated);GO:0009734(auxin-activated signaling pathway);GO:0010050(vegetative phase change);GO:0010158(abaxial cell fate specification)	04075(Plant hormone signal transduction)	K14486	5.6782	7.32293	16.2217	8.87736	1.19337	green4
Sph_LG9G003383	GO:0000287(magnesium ion binding);GO:0004743(pyruvate kinase activity);GO:0005524(ATP binding);GO:0005829(cytosol);GO:0006096(glycolytic process);GO:0006629(lipid metabolic process);GO:0009507(chloroplast);GO:0009570(chloroplast stroma);GO:0010431(seed maturation);GO:0016301(kinase activity);GO:0030955(potassium ion binding);GO:0046686(response to cadmium ion)	00010(Glycolysis / Gluconeogenesis);00620(Pyruvate metabolism);00230(Purine metabolism)	K00873	18.5911	42.9014	10.8403	15.9335	4.2274	green4
Sph_LG9G000608	GO:0003777(microtubule motor activity);GO:0005871(kinesin complex);GO:0007018(microtubule-based movement);GO:0016887(ATPase activity)	NA	NA	0.464534	4.52925	0.86646	0.763972	0.24196	green4
Sph_LG4G000631	GO:0003824(catalytic activity);GO:0005829(cytosol);GO:0005975(carbohydrate metabolic process);GO:0009051(pentose-phosphate shunt, oxidative branch);GO:0009507(chloroplast);GO:0017057(6-phosphogluconolactonase activity)	00030(Pentose phosphate pathway)	K01057	8.40961	42.1041	8.65406	10.5453	11.4745	green4
Sph_LG11G001577	GO:0003674(molecular_function);GO:0008150(biological_process);GO:0009507(chloroplast)	NA	NA	24.8721	35.0457	16.9454	18.2273	4.9783	green4
Sph_LG2G001673	GO:0003735(structural constituent of ribosome);GO:0006412(translation)	03010(Ribosome)	K02935	31.3734	58.1603	35.6991	23.4005	3.11024	green4
Sph_LG11G002680	GO:0004475(mannose-1-phosphate guanylyltransferase activity);GO:0005515(protein binding);GO:0005525(GTP binding);GO:0005634(nucleus);GO:0005737(cytoplasm);GO:0005829(cytosol);GO:0009058(biosynthetic process);GO:0009298(GDP-mannose biosynthetic process);GO:0009408(response to heat);GO:0009651(response to salt stress);GO:0009753(response to jasmonic acid);GO:0010193(response to ozone);GO:0016779(nu…	00051(Fructose and mannose metabolism);00520(Amino sugar and nucleotide sugar metabolism)	K00966	18.9429	55.552	15.6722	20.2302	7.8335	green4
Sph_LG4G000743	GO:0005886(plasma membrane);GO:0006810(transport);GO:0022857(transmembrane transporter activity)	NA	NA	1.76502	14.208	0.13669	0.0800733	0.88583	green4
Sph_LG8G000389	GO:0003677(DNA binding);GO:0003700(DNA binding transcription factor activity);GO:0005515(protein binding);GO:0005634(nucleus);GO:0006351(transcription, DNA-templated);GO:0006355(regulation of transcription, DNA-templated);GO:0007623(circadian rhythm);GO:0009409(response to cold);GO:0009908(flower development);GO:0010114(response to red light);GO:0010154(fruit development);GO:0010187(negative regu…	NA	NA	12.4521	20.3694	7.10377	9.1115	1.95458	green4
Sph_LG11G002672	GO:0005524(ATP binding);GO:0005618(cell wall);GO:0005634(nucleus);GO:0009409(response to cold);GO:0009416(response to light stimulus);GO:0009507(chloroplast);GO:0009535(chloroplast thylakoid membrane);GO:0009570(chloroplast stroma);GO:0009579(thylakoid);GO:0009753(response to jasmonic acid);GO:0009941(chloroplast envelope);GO:0010150(leaf senescence);GO:0010287(plastoglobule);GO:0010319(stromule)…	03010(Ribosome)	K02960	3.39579	11.89	17.1403	4.14044	1.77111	green4
Sph_LG9G001792	NA	NA	NA	5.56459	17.3887	9.22752	4.2619	0.246945	green4
Sph_LG11G000647	GO:0005524(ATP binding);GO:0009507(chloroplast);GO:0009570(chloroplast stroma);GO:0010468(regulation of gene expression);GO:0016301(kinase activity);GO:0046777(protein autophosphorylation);GO:0080005(photosystem stoichiometry adjustment)	00760(Nicotinate and nicotinamide metabolism)	K03517	15.8324	36.3965	30.3299	11.5314	7.39022	green4
Sph_LG1G001491	GO:0005375(copper ion transmembrane transporter activity);GO:0009793(embryo development ending in seed dormancy)	NA	NA	34.1292	53.5667	47.0122	45.12	8.14852	green4
Sph_LG2G002511	GO:0009507(chloroplast);GO:0009706(chloroplast inner membrane);GO:0009941(chloroplast envelope);GO:0016021(integral component of membrane)	NA	NA	9.81334	37.1643	39.2571	26.3366	4.824	green4
Sph_LG10G000082	GO:0003674(molecular_function);GO:0009507(chloroplast);GO:0009737(response to abscisic acid);GO:0016021(integral component of membrane)	NA	NA	2.44287	9.97878	8.04982	3.53969	0.467898	green4
Sph_LG0G000772	GO:0003674(molecular_function);GO:0005634(nucleus);GO:0005777(peroxisome);GO:0008150(biological_process)	NA	NA	2.34811	13.3134	0.12392	1.41497	0.105008	green4
Sph_LG11G001513	GO:0000166(nucleotide binding);GO:0005634(nucleus);GO:0005737(cytoplasm);GO:0005834(heterotrimeric G-protein complex);GO:0030174(regulation of DNA-dependent DNA replication initiation);GO:0080008(Cul4-RING E3 ubiquitin ligase complex);GO:1902184(negative regulation of shoot apical meristem development)	NA	NA	1.82723	6.40131	3.25873	2.03316	0.0375573	green4
Sph_LG0G003636	GO:0004674(protein serine/threonine kinase activity);GO:0004675(transmembrane receptor protein serine/threonine kinase activity);GO:0004713(protein tyrosine kinase activity);GO:0005524(ATP binding);GO:0005886(plasma membrane);GO:0006468(protein phosphorylation);GO:0006952(defense response);GO:0007166(cell surface receptor signaling pathway);GO:0009507(chloroplast);GO:0016301(kinase activity);GO:1…	NA	NA	14.5448	13.3158	12.4927	27.2954	48.7817	green4
Sph_LG11G002104	NA	NA	NA	14.615	17.9276	10.2582	19.6259	0.479427	green4
Sph_Contig03961_ERROPOS3400000G001780	GO:0005215(transporter activity);GO:0005794(Golgi apparatus);GO:0009737(response to abscisic acid);GO:0030008(TRAPP complex);GO:0048868(pollen tube development)	NA	NA	15.0969	23.1824	37.8543	25.8444	0.0001	green4
Sph_LG11G003089	GO:0005960(glycine cleavage complex)	00630(Glyoxylate and dicarboxylate metabolism);00260(Glycine, serine and threonine metabolism);00670(One carbon pool by folate)	K00605	16.1353	34.79	19.9879	17.9998	6.25854	green4
Sph_LG2G002590	GO:0004792(thiosulfate sulfurtransferase activity);GO:0005739(mitochondrion);GO:0005829(cytosol);GO:0007568(aging);GO:0009507(chloroplast);GO:0009793(embryo development ending in seed dormancy);GO:0016783(sulfurtransferase activity);GO:0016784(3-mercaptopyruvate sulfurtransferase activity)	00920(Sulfur metabolism);00270(Cysteine and methionine metabolism);04122(Sulfur relay system)	K01011	11.1476	21.7497	15.4102	13.1863	1.49571	green4
Sph_LG11G003137	GO:0000139(Golgi membrane);GO:0005794(Golgi apparatus);GO:0005886(plasma membrane);GO:0008643(carbohydrate transport);GO:0015297(antiporter activity);GO:0015780(nucleotide-sugar transmembrane transport);GO:0016020(membrane);GO:0016021(integral component of membrane)	NA	NA	8.2441	25.966	9.64596	7.3548	5.5315	green4
Sph_LG9G002399	GO:0043161(proteasome-mediated ubiquitin-dependent protein catabolic process);GO:0061630(ubiquitin protein ligase activity)	NA	NA	1.84286	5.64243	4.23909	1.47602	0.0919927	green4
Sph_LG11G001227	GO:0003700(DNA binding transcription factor activity);GO:0005634(nucleus);GO:0043565(sequence-specific DNA binding);GO:0044212(transcription regulatory region DNA binding)	NA	NA	4.29372	8.39866	2.13813	2.28234	0.116091	green4
Sph_LG0G001899	GO:0006855(drug transmembrane transport)	NA	NA	9.55451	27.3981	10.8678	7.70105	3.09124	green4
Sph_LG0G000881	GO:0003676(nucleic acid binding);GO:0003727(single-stranded RNA binding);GO:0003729(mRNA binding);GO:0005634(nucleus);GO:0005737(cytoplasm);GO:0008380(RNA splicing);GO:0009735(response to cytokinin);GO:0046719(regulation by virus of viral protein levels in host cell)	NA	NA	27.3213	60.1138	18.0735	30.0499	11.9001	green4
Sph_LG9G001223	GO:0005198(structural molecule activity);GO:0008150(biological_process);GO:0009507(chloroplast);GO:0009534(chloroplast thylakoid);GO:0009535(chloroplast thylakoid membrane);GO:0009536(plastid);GO:0009579(thylakoid);GO:0010287(plastoglobule)	NA	NA	55.9248	148.626	109.869	66.299	17.1516	green4
Sph_LG3G001482	GO:0003723(RNA binding);GO:0005634(nucleus);GO:0005737(cytoplasm);GO:0008150(biological_process)	03013(RNA transport);03015(mRNA surveillance pathway);03018(RNA degradation)	K13126	15.2088	36.1358	12.6263	17.6696	4.40512	green4
Sph_LG0G000805	GO:0010304(PSII associated light-harvesting complex II catabolic process);GO:0015996(chlorophyll catabolic process);GO:0034256(chlorophyll(ide) b reductase activity)	00860(Porphyrin and chlorophyll metabolism)	K13606	24.2436	40.7725	36.2783	31.9987	5.25978	green4
Sph_LG10G000912	GO:0005215(transporter activity);GO:0005739(mitochondrion);GO:0006810(transport)	00970(Aminoacyl-tRNA biosynthesis)	K02433	7.19841	21.2614	5.50502	4.29939	3.0718	green4
Sph_LG9G000735	GO:0003677(DNA binding);GO:0005515(protein binding);GO:0005634(nucleus);GO:0006351(transcription, DNA-templated);GO:0006355(regulation of transcription, DNA-templated)	NA	NA	3.79557	10.9532	14.5108	2.86356	1.40283	green4
Sph_LG3G001353	GO:0004650(polygalacturonase activity);GO:0005576(extracellular region);GO:0005975(carbohydrate metabolic process);GO:0009507(chloroplast);GO:0016021(integral component of membrane);GO:0016829(lyase activity);GO:0071555(cell wall organization)	00040(Pentose and glucuronate interconversions)	K01184	4.58082	9.73897	6.26529	5.55133	0.766597	green4
Sph_LG2G002585	GO:0000338(protein deneddylation);GO:0003714(transcription corepressor activity);GO:0005515(protein binding);GO:0005634(nucleus);GO:0005829(cytosol);GO:0007275(multicellular organism development);GO:0008180(COP9 signalosome);GO:0009585(red, far-red light phototransduction);GO:0009640(photomorphogenesis);GO:0030163(protein catabolic process);GO:0045892(negative regulation of transcription, DNA-tem…	NA	NA	6.61371	24.5606	7.871	8.44096	2.38833	green4
Sph_LG11G001659	GO:0052636(arabinosyltransferase activity)	00514(Other types of O-glycan biosynthesis)	K20784	21.7735	32.4405	27.455	19.3772	4.93136	green4
Sph_LG0G000680	GO:0003677(DNA binding);GO:0005634(nucleus);GO:0005886(plasma membrane);GO:0008150(biological_process)	NA	NA	4.58303	11.4069	8.48344	3.35055	0.736743	green4
Sph_LG10G000598	GO:0000002(mitochondrial genome maintenance);GO:0003697(single-stranded DNA binding);GO:0005739(mitochondrion);GO:0009507(chloroplast);GO:0045910(negative regulation of DNA recombination);GO:0048046(apoplast)	00010(Glycolysis / Gluconeogenesis);00030(Pentose phosphate pathway);00500(Starch and sucrose metabolism);00520(Amino sugar and nucleotide sugar metabolism)	K01810	8.87078	17.4163	9.94413	12.7221	1.44453	green4
Sph_LG0G001926	GO:0005886(plasma membrane);GO:0016021(integral component of membrane);GO:0042626(ATPase activity, coupled to transmembrane movement of substances)	02010(ABC transporters)	K05681	3.06915	11.7829	1.76198	1.77124	1.89028	green4
Sph_LG6G001103	GO:0004550(nucleoside diphosphate kinase activity);GO:0005622(intracellular);GO:0006163(purine nucleotide metabolic process);GO:0006220(pyrimidine nucleotide metabolic process);GO:0009142(nucleoside triphosphate biosynthetic process)	00230(Purine metabolism);00240(Pyrimidine metabolism);04016(MAPK signaling pathway - plant)	K00940	7.74863	14.6682	13.2124	16.2279	1.53825	green4
Sph_LG3G000791	GO:0005515(protein binding);GO:0005634(nucleus);GO:0007049(cell cycle);GO:0008283(cell proliferation);GO:0010389(regulation of G2/M transition of mitotic cell cycle);GO:0016021(integral component of membrane);GO:0016538(cyclin-dependent protein serine/threonine kinase regulator activity);GO:0051301(cell division);GO:0051726(regulation of cell cycle);GO:2000123(positive regulation of stomatal comp…	NA	NA	4.82793	5.58174	3.28404	5.0402	0.553247	green4
Sph_LG2G000143	GO:0005509(calcium ion binding)	NA	NA	79.2166	375.288	79.2395	53.6636	29.1871	green4
Sph_LG9G000664	GO:0003674(molecular_function);GO:0005737(cytoplasm);GO:0010090(trichome morphogenesis);GO:0015630(microtubule cytoskeleton);GO:0048364(root development)	NA	NA	0.387832	5.31631	2.88882	0.415372	0.0540717	green4
Sph_LG10G001201	GO:0003723(RNA binding);GO:0004818(glutamate-tRNA ligase activity);GO:0005739(mitochondrion);GO:0006424(glutamyl-tRNA aminoacylation);GO:0009570(chloroplast stroma);GO:0070127(tRNA aminoacylation for mitochondrial protein translation)	00860(Porphyrin and chlorophyll metabolism);00970(Aminoacyl-tRNA biosynthesis)	K01885	24.3004	38.2599	27.0993	29.1671	5.76008	green4
Sph_LG10G002351	GO:0002181(cytoplasmic translation);GO:0003735(structural constituent of ribosome);GO:0022625(cytosolic large ribosomal subunit)	03010(Ribosome)	K02910	218.229	256.053	251.091	181.903	53.9295	green4
Sph_LG0G001004	GO:0005886(plasma membrane);GO:0008150(biological_process);GO:0016021(integral component of membrane);GO:0016757(transferase activity, transferring glycosyl groups)	00514(Other types of O-glycan biosynthesis)	K13675	6.46493	20.7417	19.999	2.78143	9.34672	green4
Sph_LG0G000423	GO:0003735(structural constituent of ribosome);GO:0005840(ribosome);GO:0006412(translation);GO:0009507(chloroplast);GO:0009534(chloroplast thylakoid);GO:0009570(chloroplast stroma)	NA	NA	107.415	53.8892	72.8446	45.1231	319.088	green4
Sph_LG11G003474	GO:0000103(sulfate assimilation);GO:0006457(protein folding);GO:0009507(chloroplast);GO:0015035(protein disulfide oxidoreductase activity);GO:0016671(oxidoreductase activity, acting on a sulfur group of donors, disulfide as acceptor);GO:0034599(cellular response to oxidative stress);GO:0045454(cell redox homeostasis);GO:0055114(oxidation-reduction process)	NA	NA	38.5844	72.8492	111.933	61.735	11.9943	green4
Sph_LG9G003582	GO:0004616(phosphogluconate dehydrogenase (decarboxylating) activity);GO:0005515(protein binding);GO:0005737(cytoplasm);GO:0005739(mitochondrion);GO:0005829(cytosol);GO:0008114(phosphogluconate 2-dehydrogenase activity);GO:0009051(pentose-phosphate shunt, oxidative branch);GO:0009506(plasmodesma);GO:0009507(chloroplast);GO:0009536(plastid);GO:0009570(chloroplast stroma);GO:0009744(response to suc…	00030(Pentose phosphate pathway);00480(Glutathione metabolism)	K00033	110.742	231.171	118.734	80.283	23.8115	green4
Sph_LG5G000509	GO:0004348(glucosylceramidase activity);GO:0004553(hydrolase activity, hydrolyzing O-glycosyl compounds);GO:0005794(Golgi apparatus);GO:0005886(plasma membrane);GO:0006680(glucosylceramide catabolic process);GO:0016020(membrane)	00600(Sphingolipid metabolism);00511(Other glycan degradation)	K17108	40.7911	112.9	108.366	68.9867	8.3655	green4
Sph_LG10G000224	GO:0003824(catalytic activity);GO:0005886(plasma membrane);GO:0016740(transferase activity)	NA	NA	7.1333	10.2819	16.7742	6.56315	1.91936	green4
Sph_LG1G002945	GO:0003674(molecular_function);GO:0005886(plasma membrane)	NA	NA	32.7221	63.2948	75.1562	31.4279	8.75726	green4
Sph_LG9G002501	GO:0004579(dolichyl-diphosphooligosaccharide-protein glycotransferase activity);GO:0008250(oligosaccharyltransferase complex);GO:0018279(protein N-linked glycosylation via asparagine)	00510(N-Glycan biosynthesis);04141(Protein processing in endoplasmic reticulum)	K12666	35.9773	45.4516	35.7158	41.6234	8.40782	green4
Sph_LG6G001055	GO:0003746(translation elongation factor activity);GO:0003924(GTPase activity);GO:0005739(mitochondrion);GO:0070125(mitochondrial translational elongation)	NA	NA	53.1697	74.4878	135.612	51.8584	16.8945	green4
Sph_LG11G002259	GO:0009507(chloroplast);GO:0009534(chloroplast thylakoid);GO:0009535(chloroplast thylakoid membrane);GO:0015995(chlorophyll biosynthetic process);GO:0016021(integral component of membrane);GO:0031969(chloroplast membrane);GO:0046408(chlorophyll synthetase activity)	00860(Porphyrin and chlorophyll metabolism)	K04040	19.6273	52.591	24.5217	21.5813	5.29153	green4
Sph_LG0G000430	GO:0004867(serine-type endopeptidase inhibitor activity);GO:0009507(chloroplast)	NA	NA	42.6836	93.6469	61.24	71.0894	14.0472	green4
Sph_LG1G002310	GO:0005654(nucleoplasm);GO:0032436(positive regulation of proteasomal ubiquitin-dependent protein catabolic process);GO:0061630(ubiquitin protein ligase activity)	04120(Ubiquitin mediated proteolysis);04712(Circadian rhythm - plant)	K10143	8.1466	16.913	9.99803	5.57427	2.87726	green4
Sph_LG11G003529	GO:0000148(1,3-beta-D-glucan synthase complex);GO:0003843(1,3-beta-D-glucan synthase activity);GO:0005886(plasma membrane)	NA	NA	37.2858	93.3189	66.3448	56.0248	6.30504	green4
Sph_LG2G000310	GO:0004359(glutaminase activity);GO:0005829(cytosol);GO:0008614(pyridoxine metabolic process);GO:0042819(vitamin B6 biosynthetic process);GO:0042823(pyridoxal phosphate biosynthetic process);GO:1903600(glutaminase complex)	00750(Vitamin B6 metabolism)	K08681	19.113	65.1621	24.2588	49.8731	14.3658	green4
Sph_LG5G000753	GO:0005789(endoplasmic reticulum membrane);GO:0009672(auxin:proton symporter activity);GO:0009733(response to auxin);GO:0009734(auxin-activated signaling pathway);GO:0009926(auxin polar transport);GO:0016021(integral component of membrane);GO:0055085(transmembrane transport)	NA	NA	0.195561	4.15637	1.05258	3.28346	0.0001	green4
Sph_LG1G000408	GO:0004001(adenosine kinase activity);GO:0005507(copper ion binding);GO:0005524(ATP binding);GO:0005634(nucleus);GO:0005737(cytoplasm);GO:0005829(cytosol);GO:0005886(plasma membrane);GO:0006166(purine ribonucleoside salvage);GO:0006169(adenosine salvage);GO:0016032(viral process);GO:0016301(kinase activity);GO:0016310(phosphorylation);GO:0019200(carbohydrate kinase activity);GO:0044209(AMP salvag…	00230(Purine metabolism)	K00856	15.1842	41.8742	23.4379	39.3752	4.73688	green4
Sph_LG11G000085	GO:0005516(calmodulin binding);GO:0005634(nucleus);GO:0008150(biological_process)	NA	NA	4.36292	20.612	8.19195	3.84897	0.623691	green4
Sph_LG9G003554	GO:0005249(voltage-gated potassium channel activity);GO:0005887(integral component of plasma membrane);GO:0042391(regulation of membrane potential)	NA	NA	9.11658	20.1332	9.03895	4.57241	0.342981	green4
Sph_LG10G001517	GO:0000166(nucleotide binding);GO:0005737(cytoplasm);GO:0008150(biological_process)	NA	NA	6.9738	35.0346	11.4541	14.161	6.49569	green4
Sph_LG3G001008	GO:0000398(mRNA splicing, via spliceosome);GO:0003723(RNA binding);GO:0005682(U5 snRNP);GO:0005685(U1 snRNP);GO:0005686(U2 snRNP);GO:0005687(U4 snRNP);GO:0005689(U12-type spliceosomal complex);GO:0034719(SMN-Sm protein complex);GO:0043186(P granule);GO:0071004(U2-type prespliceosome);GO:0071011(precatalytic spliceosome);GO:0071013(catalytic step 2 spliceosome);GO:0097526(spliceosomal tri-snRNP co…	03040(Spliceosome)	K11099	24.086	27.4214	21.9549	15.0893	0.190821	green4
Sph_LG10G002188	GO:0000160(phosphorelay signal transduction system);GO:0005634(nucleus);GO:0005737(cytoplasm);GO:0009736(cytokinin-activated signaling pathway);GO:0009927(histidine phosphotransfer kinase activity);GO:0016310(phosphorylation);GO:0043424(protein histidine kinase binding)	04075(Plant hormone signal transduction)	K14490	39.3554	104.571	44.988	57.4717	15.5578	green4
Sph_LG8G000379	GO:0005507(copper ion binding);GO:0009505(plant-type cell wall);GO:0009506(plasmodesma);GO:0016722(oxidoreductase activity, oxidizing metal ions)	NA	NA	1.28346	4.23626	4.12295	4.216	0.0339657	green4
Sph_LG0G000524	GO:0005515(protein binding);GO:0005773(vacuole);GO:0005774(vacuolar membrane);GO:0005886(plasma membrane);GO:0008150(biological_process);GO:0009506(plasmodesma);GO:0009507(chloroplast);GO:0043424(protein histidine kinase binding)	NA	NA	7.72271	4.12283	4.94692	19.2546	35.7542	green4
Sph_LG3G001779	GO:0004849(uridine kinase activity);GO:0005829(cytosol);GO:0006206(pyrimidine nucleobase metabolic process);GO:0043097(pyrimidine nucleoside salvage)	NA	NA	18.3313	43.6166	11.8076	19.9403	6.30961	green4
Sph_LG11G000156	GO:0003729(mRNA binding);GO:0005515(protein binding);GO:0005634(nucleus);GO:0005849(mRNA cleavage factor complex);GO:0006378(mRNA polyadenylation);GO:0016787(hydrolase activity);GO:0046872(metal ion binding)	03015(mRNA surveillance pathway)	K14397	40.6092	63.3461	36.8617	49.6486	9.12159	green4
Sph_Contig03890_ERROPOS700000+G000760	GO:0005829(cytosol);GO:0006094(gluconeogenesis);GO:0006096(glycolytic process);GO:0043456(regulation of pentose-phosphate shunt);GO:0046538(2,3-bisphosphoglycerate-dependent phosphoglycerate mutase activity)	00010(Glycolysis / Gluconeogenesis);00260(Glycine, serine and threonine metabolism)	K01834	6.94177	34.6922	9.34678	9.42931	6.40165	green4
Sph_LG5G000934	NA	NA	NA	7.343	28.7047	20.7659	9.41545	1.65169	green4
Sph_LG2G000719	GO:0005739(mitochondrion);GO:0006457(protein folding);GO:0030150(protein import into mitochondrial matrix);GO:0050821(protein stabilization);GO:0051087(chaperone binding)	NA	NA	24.287	32.6196	21.4152	22.0452	3.9884	green4
Sph_LG11G003378	GO:0005886(plasma membrane);GO:0016021(integral component of membrane);GO:0042626(ATPase activity, coupled to transmembrane movement of substances)	02010(ABC transporters)	K05681	1.81988	5.517	5.1603	1.19007	0.191298	green4
Sph_LG9G002353	GO:0000175(3'-5'-exoribonuclease activity);GO:0005634(nucleus);GO:0034477(U6 snRNA 3'-end processing)	00230(Purine metabolism);00240(Pyrimidine metabolism);03020(RNA polymerase)	K03011	21.0614	48.9641	31.8665	19.6039	0.97963	green4
Sph_LG9G001578	GO:0010044(response to aluminum ion)	NA	NA	2.11103	7.07141	3.71255	1.44073	0.239675	green4
Sph_LG4G000353	GO:0005737(cytoplasm);GO:0008150(biological_process)	NA	NA	2.49386	5.59046	1.39412	1.84717	0.314013	green4
Sph_LG9G002315	GO:0000226(microtubule cytoskeleton organization);GO:0000280(nuclear division);GO:0000911(cytokinesis by cell plate formation);GO:0005634(nucleus);GO:0005874(microtubule);GO:0008017(microtubule binding);GO:0009524(phragmoplast);GO:0009574(preprophase band);GO:0009624(response to nematode);GO:0046785(microtubule polymerization);GO:0052096(formation by symbiont of syncytium involving giant cell for…	NA	NA	0.698392	2.64765	1.32883	1.48942	0.100854	green4
Sph_LG10G002651	GO:0003735(structural constituent of ribosome);GO:0005739(mitochondrion);GO:0008150(biological_process);GO:0009507(chloroplast)	NA	NA	17.2872	17.6151	17.6909	20.1454	1.31458	green4
Sph_LG3G001875	GO:0004674(protein serine/threonine kinase activity);GO:0005515(protein binding);GO:0005524(ATP binding);GO:0005634(nucleus);GO:0005886(plasma membrane);GO:0006468(protein phosphorylation);GO:0009506(plasmodesma);GO:0009755(hormone-mediated signaling pathway);GO:0010183(pollen tube guidance);GO:0016020(membrane);GO:0016021(integral component of membrane);GO:0016301(kinase activity);GO:0090406(pol…	NA	NA	0.658405	3.22707	2.49655	1.31252	0.124188	green4
Sph_LG11G002199	NA	NA	NA	1.68779	13.8918	0.420853	1.33158	0.493718	green4
Sph_LG6G001155	GO:0005249(voltage-gated potassium channel activity);GO:0005887(integral component of plasma membrane);GO:0042391(regulation of membrane potential)	NA	NA	3.28076	5.09794	3.73013	1.13292	0.106111	green4
Sph_LG2G001695	GO:0006400(tRNA modification);GO:0009982(pseudouridine synthase activity);GO:1990481(mRNA pseudouridine synthesis)	NA	NA	22.955	28.9076	31.6164	26.2089	6.17026	green4
Sph_LG9G000834	GO:0003674(molecular_function);GO:0005634(nucleus);GO:0008150(biological_process)	NA	NA	12.63	25.154	22.7364	13.1806	2.05525	green4
Sph_LG10G002217	GO:0005634(nucleus);GO:0008150(biological_process);GO:0016787(hydrolase activity)	00440(Phosphonate and phosphinate metabolism)	K06167	28.6467	49.7524	26.1628	40.7844	6.82855	green4
Sph_LG1G001019	GO:0003677(DNA binding);GO:0003700(DNA binding transcription factor activity);GO:0005634(nucleus);GO:0006351(transcription, DNA-templated);GO:0006355(regulation of transcription, DNA-templated);GO:0009908(flower development);GO:0010073(meristem maintenance);GO:0010093(specification of floral organ identity);GO:0019953(sexual reproduction);GO:0030154(cell differentiation);GO:0048316(seed developme…	NA	NA	7.65458	26.9743	8.17752	6.73867	4.03948	green4
Sph_LG5G001602	GO:0003777(microtubule motor activity);GO:0005871(kinesin complex);GO:0007018(microtubule-based movement);GO:0016887(ATPase activity)	NA	NA	0.849487	7.82096	2.21669	1.92708	0.687489	green4
Sph_LG4G000363	GO:0009507(chloroplast);GO:0016021(integral component of membrane);GO:0016120(carotene biosynthetic process);GO:0016853(isomerase activity);GO:0031969(chloroplast membrane);GO:0090471(9,15,9'-tri-cis-zeta-carotene isomerase activity)	00906(Carotenoid biosynthesis)	K15744	169.774	428.232	82.1125	93.7364	70.355	green4
Sph_LG9G000724	GO:0003677(DNA binding);GO:0005515(protein binding);GO:0005634(nucleus);GO:0005773(vacuole);GO:0006351(transcription, DNA-templated);GO:0006355(regulation of transcription, DNA-templated)	NA	NA	7.16603	20.7289	10.3281	6.85858	3.18336	green4
Sph_LG3G001929	GO:0005737(cytoplasm);GO:0006607(NLS-bearing protein import into nucleus);GO:0006610(ribosomal protein import into nucleus);GO:0008139(nuclear localization sequence binding);GO:0031965(nuclear membrane);GO:0034399(nuclear periphery)	03013(RNA transport)	K14293	16.9531	31.6526	12.9037	16.5772	3.94887	green4
Sph_LG2G002326	GO:0000245(spliceosomal complex assembly);GO:0000381(regulation of alternative mRNA splicing, via spliceosome);GO:0003729(mRNA binding);GO:0005634(nucleus);GO:0043065(positive regulation of apoptotic process)	NA	NA	13.0186	39.7266	11.8883	9.92215	14.4842	green4
Sph_LG10G001459	GO:0016787(hydrolase activity)	NA	NA	1.21641	3.18918	7.28834	2.78431	0.252401	green4
Sph_LG9G001344	GO:0004521(endoribonuclease activity);GO:0005739(mitochondrion);GO:0005773(vacuole);GO:0009082(branched-chain amino acid biosynthetic process);GO:0009097(isoleucine biosynthetic process);GO:0009507(chloroplast);GO:0009536(plastid);GO:0009570(chloroplast stroma);GO:0009579(thylakoid);GO:0009636(response to toxic substance);GO:0009941(chloroplast envelope);GO:0016021(integral component of membrane)…	NA	NA	95.5503	133.234	137.951	100.909	12.6662	green4
Sph_LG9G003527	GO:0003779(actin binding);GO:0005515(protein binding);GO:0005618(cell wall);GO:0005634(nucleus);GO:0005886(plasma membrane);GO:0016020(membrane);GO:0016021(integral component of membrane);GO:0030036(actin cytoskeleton organization);GO:0045010(actin nucleation);GO:0051015(actin filament binding);GO:0051016(barbed-end actin filament capping)	NA	NA	7.15959	25.0583	13.0268	6.79937	2.20417	green4
Sph_LG2G001502	GO:0005794(Golgi apparatus);GO:0005829(cytosol);GO:0009832(plant-type cell wall biogenesis);GO:0033356(UDP-L-arabinose metabolic process);GO:0052691(UDP-arabinopyranose mutase activity)	00520(Amino sugar and nucleotide sugar metabolism)	K13379	30.0112	88.6232	71.2201	105.337	21.0386	green4
Sph_LG10G002060	GO:0003755(peptidyl-prolyl cis-trans isomerase activity)	NA	NA	11.5105	19.6905	24.107	10.6307	1.29474	green4
Sph_LG9G000004	GO:0009535(chloroplast thylakoid membrane);GO:0033281(TAT protein transport complex);GO:0043953(protein transport by the Tat complex);GO:0045038(protein import into chloroplast thylakoid membrane)	03060(Protein export)	K03118	5.70203	22.5835	12.2172	11.6612	2.25227	green4
Sph_LG3G002091	GO:0005737(cytoplasm);GO:0009295(nucleoid);GO:0009658(chloroplast organization);GO:0009662(etioplast organization);GO:0016301(kinase activity);GO:0042644(chloroplast nucleoid);GO:0042793(plastid transcription)	00051(Fructose and mannose metabolism);00500(Starch and sucrose metabolism);00520(Amino sugar and nucleotide sugar metabolism)	K00847	8.53093	22.3055	20.6261	11.0938	2.22628	green4
Sph_LG5G001601	GO:0000139(Golgi membrane);GO:0000271(polysaccharide biosynthetic process);GO:0005515(protein binding);GO:0005768(endosome);GO:0005794(Golgi apparatus);GO:0005802(trans-Golgi network);GO:0009969(xyloglucan biosynthetic process);GO:0010411(xyloglucan metabolic process);GO:0016021(integral component of membrane);GO:0016740(transferase activity);GO:0016757(transferase activity, transferring glycosyl…	NA	NA	1.1943	2.17904	1.88125	2.41351	0.00863467	green4
Sph_LG6G000976	GO:0044391(ribosomal subunit)	NA	NA	31.4332	75.8069	84.0878	30.8007	15.2562	green4
Sph_LG3G000819	GO:0005215(transporter activity);GO:0005634(nucleus);GO:0005829(cytosol);GO:0005886(plasma membrane);GO:0006810(transport);GO:0007049(cell cycle);GO:0008289(lipid binding);GO:0051301(cell division)	NA	NA	39.2485	48.9674	43.8964	40.5996	6.44449	green4
Sph_LG1G000874	GO:0003824(catalytic activity);GO:0005737(cytoplasm);GO:0005886(plasma membrane);GO:0007165(signal transduction);GO:0019898(extrinsic component of membrane)	NA	NA	35.3862	75.4578	40.5866	68.4878	12.0455	green4
Sph_LG9G002784	NA	NA	NA	2.97577	0.0001	2.99432	2.31195	5.57596	green4
Sph_LG2G000745	NA	NA	NA	4.77014	8.15497	18.6619	13.0641	0.664874	green4
Sph_LG11G001367	GO:0003777(microtubule motor activity);GO:0005871(kinesin complex);GO:0007018(microtubule-based movement);GO:0016887(ATPase activity)	NA	NA	8.47773	18.2516	18.7201	17.7798	4.0548	green4
Sph_LG0G000872	GO:0000166(nucleotide binding);GO:0004742(dihydrolipoyllysine-residue acetyltransferase activity);GO:0005739(mitochondrion);GO:0005759(mitochondrial matrix);GO:0006006(glucose metabolic process);GO:0006086(acetyl-CoA biosynthetic process from pyruvate);GO:0006099(tricarboxylic acid cycle);GO:0030431(sleep);GO:0034604(pyruvate dehydrogenase (NAD+) activity);GO:0042802(identical protein binding);GO…	00010(Glycolysis / Gluconeogenesis);00020(Citrate cycle (TCA cycle));00620(Pyruvate metabolism)	K00627	7.51881	11.0446	8.38461	5.47297	1.091	green4
Sph_LG3G000184	GO:0008422(beta-glucosidase activity);GO:1901657(glycosyl compound metabolic process)	00500(Starch and sucrose metabolism);00460(Cyanoamino acid metabolism);00940(Phenylpropanoid biosynthesis)	K01188	0.857102	5.52236	1.59822	0.663335	0.0819823	green4
Sph_LG10G001365	GO:0000226(microtubule cytoskeleton organization);GO:0003729(mRNA binding);GO:0005200(structural constituent of cytoskeleton);GO:0005618(cell wall);GO:0005737(cytoplasm);GO:0005774(vacuolar membrane);GO:0005829(cytosol);GO:0005886(plasma membrane);GO:0007017(microtubule-based process);GO:0009507(chloroplast);GO:0009570(chloroplast stroma);GO:0045298(tubulin complex);GO:0046686(response to cadmium…	04145(Phagosome)	K07374	94.3529	257.728	146.213	296.785	16.6955	green4
Sph_LG10G000187	GO:0004347(glucose-6-phosphate isomerase activity);GO:0005737(cytoplasm);GO:0005829(cytosol);GO:0006094(gluconeogenesis);GO:0006096(glycolytic process);GO:0009817(defense response to fungus, incompatible interaction);GO:0046686(response to cadmium ion)	00010(Glycolysis / Gluconeogenesis);00030(Pentose phosphate pathway);00500(Starch and sucrose metabolism);00520(Amino sugar and nucleotide sugar metabolism)	K01810	33.3657	126.941	54.7527	39.8627	27.7898	green4
Sph_LG10G001226	GO:0004449(isocitrate dehydrogenase (NAD+) activity);GO:0005739(mitochondrion);GO:0006099(tricarboxylic acid cycle);GO:0006102(isocitrate metabolic process);GO:0008270(zinc ion binding)	00020(Citrate cycle (TCA cycle))	K00030	19.203	28.9564	15.578	24.1764	4.74873	green4
Sph_LG1G000183	GO:0000287(magnesium ion binding);GO:0004743(pyruvate kinase activity);GO:0005737(cytoplasm);GO:0005829(cytosol);GO:0006096(glycolytic process);GO:0016020(membrane);GO:0016301(kinase activity);GO:0030955(potassium ion binding);GO:0046686(response to cadmium ion)	00010(Glycolysis / Gluconeogenesis);00620(Pyruvate metabolism);00230(Purine metabolism)	K00873	32.17	100.183	34.2165	83.8325	18.9816	green4
Sph_LG10G000266	GO:0006621(protein retention in ER lumen);GO:0015031(protein transport);GO:0016021(integral component of membrane);GO:0046923(ER retention sequence binding)	NA	NA	1.89755	6.58048	1.14316	5.3062	0.149287	green4
Sph_LG10G001378	GO:0006338(chromatin remodeling)	NA	NA	22.6788	33.5183	29.1893	34.5932	4.46563	green4
Sph_LG11G000709	GO:0005515(protein binding);GO:0005634(nucleus);GO:0007049(cell cycle);GO:0016538(cyclin-dependent protein serine/threonine kinase regulator activity);GO:0051301(cell division);GO:0051726(regulation of cell cycle)	NA	NA	32.3977	60.8936	60.2977	31.6553	7.37129	green4
Sph_LG2G002010	GO:0006355(regulation of transcription, DNA-templated)	NA	NA	7.52627	22.0283	13.149	7.56738	1.08272	green4
Sph_LG0G001759	GO:0004672(protein kinase activity);GO:0005524(ATP binding);GO:0005886(plasma membrane);GO:0006468(protein phosphorylation);GO:0009506(plasmodesma);GO:0016301(kinase activity)	NA	NA	23.3817	44.1644	24.5798	18.0785	8.06546	green4
Sph_LG8G000214	GO:0001046(core promoter sequence-specific DNA binding);GO:0001228(transcriptional activator activity, RNA polymerase II transcription regulatory region sequence-specific DNA binding);GO:0005634(nucleus);GO:0006366(transcription by RNA polymerase II)	NA	NA	19.7174	44.1817	14.0034	15.3384	4.92297	green4
Sph_LG3G001351	GO:0003824(catalytic activity);GO:0008265(Mo-molybdopterin cofactor sulfurase activity);GO:0009507(chloroplast);GO:0030151(molybdenum ion binding);GO:0030170(pyridoxal phosphate binding)	00790(Folate biosynthesis)	K15631	27.3293	36.9899	42.9694	30.3285	5.40397	green4
Sph_LG0G000126	GO:0005515(protein binding);GO:0005634(nucleus);GO:0005768(endosome);GO:0005886(plasma membrane);GO:0006897(endocytosis);GO:0006952(defense response);GO:0009620(response to fungus);GO:0009863(salicylic acid mediated signaling pathway);GO:0030100(regulation of endocytosis);GO:1900150(regulation of defense response to fungus)	NA	NA	2.94107	0.174905	4.09438	3.13289	4.26634	green4
Sph_Contig03967_ERROPOS1800000G000010	GO:0004185(serine-type carboxypeptidase activity);GO:0006508(proteolysis);GO:0008239(dipeptidyl-peptidase activity)	NA	NA	4.14111	22.6359	13.9834	8.03986	2.66261	green4
Sph_LG9G003528	GO:0005777(peroxisome);GO:0009507(chloroplast);GO:0016788(hydrolase activity, acting on ester bonds);GO:0016853(isomerase activity);GO:0047617(acyl-CoA hydrolase activity)	NA	NA	4.13126	17.3351	12.4655	4.67026	3.02189	green4
Sph_LG1G001382	GO:0005515(protein binding);GO:0005524(ATP binding);GO:0005576(extracellular region);GO:0006952(defense response);GO:0043531(ADP binding)	NA	NA	0.264137	13.3456	7.56285	1.96302	0.962351	green4
Sph_LG11G002935	GO:0004565(beta-galactosidase activity);GO:0005773(vacuole)	00052(Galactose metabolism);00600(Sphingolipid metabolism);00531(Glycosaminoglycan degradation);00604(Glycosphingolipid biosynthesis - ganglio series);00511(Other glycan degradation)	K12309	7.33991	15.7463	7.80886	9.36049	1.36018	green4
Sph_LG6G001232	GO:0005515(protein binding);GO:0005634(nucleus);GO:0007049(cell cycle);GO:0016567(protein ubiquitination);GO:0031145(anaphase-promoting complex-dependent catabolic process);GO:0051301(cell division)	04120(Ubiquitin mediated proteolysis)	K03352	2.89746	3.89289	2.10778	2.12915	0.258903	green4
Sph_Contig03961_ERROPOS3400000G001820	GO:0000160(phosphorelay signal transduction system);GO:0005634(nucleus);GO:0005737(cytoplasm);GO:0009736(cytokinin-activated signaling pathway);GO:0009927(histidine phosphotransfer kinase activity);GO:0016310(phosphorylation);GO:0043424(protein histidine kinase binding)	04075(Plant hormone signal transduction)	K14490	9.96786	25.9764	11.5511	11.6978	0.900604	green4
Sph_LG2G002621	GO:0008643(carbohydrate transport);GO:0016021(integral component of membrane);GO:0051119(sugar transmembrane transporter activity)	NA	NA	10.4968	33.4931	12.3399	9.63881	0.45797	green4
Sph_LG11G000850	GO:0004693(cyclin-dependent protein serine/threonine kinase activity);GO:0005515(protein binding);GO:0005524(ATP binding);GO:0005886(plasma membrane);GO:0016301(kinase activity)	NA	NA	15.397	18.8275	24.059	13.0099	4.2053	green4
Sph_LG9G002733	GO:0003674(molecular_function);GO:0009507(chloroplast);GO:0009535(chloroplast thylakoid membrane);GO:0010190(cytochrome b6f complex assembly)	NA	NA	29.5007	46.8315	68.2599	29.2608	13.4762	green4
Sph_LG0G001385	GO:0005524(ATP binding);GO:0005618(cell wall);GO:0009507(chloroplast);GO:0009570(chloroplast stroma);GO:0009735(response to cytokinin);GO:0010007(magnesium chelatase complex);GO:0015979(photosynthesis);GO:0015995(chlorophyll biosynthetic process);GO:0016851(magnesium chelatase activity);GO:0016887(ATPase activity)	00860(Porphyrin and chlorophyll metabolism)	K03405	46.5867	75.4279	74.777	39.8527	14.4024	green4
Sph_LG11G002947	GO:0004742(dihydrolipoyllysine-residue acetyltransferase activity);GO:0005507(copper ion binding);GO:0005739(mitochondrion);GO:0005759(mitochondrial matrix);GO:0006096(glycolytic process);GO:0009507(chloroplast);GO:0009941(chloroplast envelope);GO:0031405(lipoic acid binding);GO:0045254(pyruvate dehydrogenase complex)	00010(Glycolysis / Gluconeogenesis);00020(Citrate cycle (TCA cycle));00620(Pyruvate metabolism)	K00627	27.2641	35.1592	33.0138	27.2814	6.4821	green4
Sph_LG1G000935	GO:0000226(microtubule cytoskeleton organization);GO:0003729(mRNA binding);GO:0005200(structural constituent of cytoskeleton);GO:0005618(cell wall);GO:0005737(cytoplasm);GO:0005774(vacuolar membrane);GO:0005829(cytosol);GO:0005886(plasma membrane);GO:0007017(microtubule-based process);GO:0009507(chloroplast);GO:0009570(chloroplast stroma);GO:0045298(tubulin complex);GO:0046686(response to cadmium…	04145(Phagosome)	K07374	1.43529	17.4674	9.73999	13.3181	2.68687	green4
Sph_LG9G002320	GO:0009507(chloroplast);GO:0009534(chloroplast thylakoid)	NA	NA	3.37835	14.0138	15.0057	4.39968	1.78163	green4
Sph_LG1G001634	GO:0005634(nucleus)	04075(Plant hormone signal transduction)	K14491	9.85784	15.3605	6.83333	5.22287	1.81029	green4
Sph_LG2G002105	GO:0000741(karyogamy);GO:0003677(DNA binding);GO:0003700(DNA binding transcription factor activity);GO:0005515(protein binding);GO:0005634(nucleus);GO:0005719(nuclear euchromatin);GO:0006260(DNA replication);GO:0006281(DNA repair);GO:0006351(transcription, DNA-templated);GO:0006355(regulation of transcription, DNA-templated);GO:0010197(polar nucleus fusion);GO:0010228(vegetative to reproductive p…	NA	NA	8.45526	9.63417	6.75839	9.33681	1.7626	green4
Sph_LG2G001010	GO:0034219(carbohydrate transmembrane transport)	NA	NA	24.9202	68.501	21.6811	48.1613	14.8313	green4
Sph_LG5G000350	GO:0003674(molecular_function);GO:0008150(biological_process);GO:0009507(chloroplast);GO:0016021(integral component of membrane)	00230(Purine metabolism);00730(Thiamine metabolism)	K00939	77.1232	92.6171	91.1097	74.5118	19.7783	green4
Sph_LG11G000689	GO:0008270(zinc ion binding);GO:0009409(response to cold);GO:0009507(chloroplast);GO:0009570(chloroplast stroma);GO:0009579(thylakoid);GO:0009941(chloroplast envelope);GO:0010319(stromule);GO:0035671(enone reductase activity);GO:0035798(2-alkenal reductase (NADP+) activity);GO:0048046(apoplast);GO:0055114(oxidation-reduction process)	NA	NA	65.6574	110.829	184.532	108.248	14.3475	green4
Sph_LG10G001771	GO:0005096(GTPase activator activity);GO:0005737(cytoplasm);GO:0005886(plasma membrane);GO:0007165(signal transduction);GO:0007275(multicellular organism development);GO:0009531(secondary cell wall);GO:0009664(plant-type cell wall organization)	NA	NA	2.92652	16.7697	6.34578	0.213609	3.02954	green4
Sph_LG10G000892	GO:0003674(molecular_function);GO:0005634(nucleus);GO:0008150(biological_process)	NA	NA	3.82469	19.5168	14.7794	1.77274	1.1327	green4
Sph_LG11G001612	GO:0050518(2-C-methyl-D-erythritol 4-phosphate cytidylyltransferase activity)	00900(Terpenoid backbone biosynthesis)	K00991	4.73525	10.0772	6.25697	5.8193	0.226494	green4
Sph_LG4G000394	GO:0000981(RNA polymerase II transcription factor activity, sequence-specific DNA binding);GO:0003677(DNA binding);GO:0003700(DNA binding transcription factor activity);GO:0005634(nucleus);GO:0006351(transcription, DNA-templated);GO:0006355(regulation of transcription, DNA-templated);GO:0007275(multicellular organism development);GO:0009414(response to water deprivation);GO:0009651(response to sa…	NA	NA	0.374053	5.80786	3.19951	0.890386	0.060137	green4
Sph_LG9G001590	GO:0004128(cytochrome-b5 reductase activity, acting on NAD(P)H);GO:0005507(copper ion binding);GO:0005739(mitochondrion);GO:0005758(mitochondrial intermembrane space);GO:0005794(Golgi apparatus);GO:0009505(plant-type cell wall);GO:0009651(response to salt stress);GO:0055114(oxidation-reduction process)	00520(Amino sugar and nucleotide sugar metabolism)	K00326	36.3083	57.039	54.5941	40.6434	11.592	green4
Sph_LG4G000417	GO:0008202(steroid metabolic process)	00100(Steroid biosynthesis)	K09828	30.7179	141.03	74.102	78.0345	16.0344	green4
Sph_LG3G001608	GO:0003674(molecular_function);GO:0005575(cellular_component);GO:0008150(biological_process)	NA	NA	23.9247	29.3085	32.5675	31.9199	4.38466	green4
Sph_LG2G001445	GO:0003674(molecular_function);GO:0008150(biological_process);GO:0016021(integral component of membrane)	NA	NA	28.0738	74.9627	66.3727	20.5401	15.8035	green4
Sph_LG9G001753	GO:0005524(ATP binding);GO:0005886(plasma membrane);GO:0016887(ATPase activity)	NA	NA	0.241701	6.6749	0.502545	0.081866	0.162361	green4
Sph_LG10G002384	GO:0005524(ATP binding);GO:0009507(chloroplast);GO:0009534(chloroplast thylakoid);GO:0009570(chloroplast stroma);GO:0010007(magnesium chelatase complex);GO:0015979(photosynthesis);GO:0015995(chlorophyll biosynthetic process);GO:0016851(magnesium chelatase activity)	00860(Porphyrin and chlorophyll metabolism)	K03404	11.1731	19.4733	22.9097	13.5266	4.4966	green4
Sph_LG0G003573	GO:0005200(structural constituent of cytoskeleton);GO:0005524(ATP binding);GO:0005737(cytoplasm);GO:0005739(mitochondrion);GO:0005856(cytoskeleton);GO:0005886(plasma membrane);GO:0009506(plasmodesma);GO:0009570(chloroplast stroma);GO:0009941(chloroplast envelope);GO:0030036(actin cytoskeleton organization)	NA	NA	23.1635	21.7849	17.1636	25.0237	2.12284	green4
Sph_LG5G000501	GO:0005774(vacuolar membrane);GO:0006855(drug transmembrane transport);GO:0015299(solute:proton antiporter activity)	NA	NA	18.9763	40.8255	37.2266	17.6067	3.48466	green4
Sph_LG1G001136	GO:0008150(biological_process);GO:0009507(chloroplast);GO:0009535(chloroplast thylakoid membrane);GO:0010287(plastoglobule)	NA	NA	20.1301	33.9714	57.822	10.2681	14.8285	green4
Sph_LG9G002089	GO:0005634(nucleus)	NA	NA	5.59352	35.4236	16.7078	6.33119	2.86653	green4
Sph_LG2G002047	GO:0003674(molecular_function);GO:0005575(cellular_component);GO:0008150(biological_process)	NA	NA	20.2817	25.98	28.9243	33.4219	5.50816	green4
Sph_LG2G002504	GO:0003674(molecular_function);GO:0008150(biological_process)	NA	NA	65.568	76.2788	71.3928	84.596	4.03273	green4
Sph_LG9G003479	GO:0003743(translation initiation factor activity);GO:0009507(chloroplast);GO:0009534(chloroplast thylakoid);GO:0010207(photosystem II assembly)	00860(Porphyrin and chlorophyll metabolism)	K19073	15.5031	34.0916	32.5128	21.4719	5.89853	green4
Sph_LG3G002203	GO:0003735(structural constituent of ribosome);GO:0006412(translation)	NA	NA	54.3987	92.9123	50.1634	67.4136	14.1721	green4
Sph_LG8G000465	GO:0003674(molecular_function);GO:0005739(mitochondrion);GO:0008150(biological_process)	NA	NA	0.940785	4.61323	0.010929	1.03369	0.155782	green4
Sph_LG9G002589	GO:0003674(molecular_function);GO:0005774(vacuolar membrane);GO:0005783(endoplasmic reticulum);GO:0005794(Golgi apparatus)	NA	NA	14.4083	12.1778	13.4129	15.7851	2.52601	green4
Sph_LG11G002576	GO:0003333(amino acid transmembrane transport);GO:0005774(vacuolar membrane);GO:0005886(plasma membrane);GO:0015171(amino acid transmembrane transporter activity)	NA	NA	0.824344	3.08609	1.43233	1.16741	0.0001	green4
Sph_LG4G000451	GO:0005737(cytoplasm);GO:0005819(spindle);GO:0007010(cytoskeleton organization);GO:0008017(microtubule binding);GO:0009524(phragmoplast);GO:0009832(plant-type cell wall biogenesis);GO:0010005(cortical microtubule, transverse to long axis);GO:0010051(xylem and phloem pattern formation);GO:0071555(cell wall organization)	NA	NA	12.8108	14.62	15.298	13.9427	2.8686	green4
Sph_LG10G001485	GO:0005737(cytoplasm);GO:0005829(cytosol);GO:0016491(oxidoreductase activity);GO:0046686(response to cadmium ion);GO:0055114(oxidation-reduction process)	00040(Pentose and glucuronate interconversions);00051(Fructose and mannose metabolism);00052(Galactose metabolism);00561(Glycerolipid metabolism);00790(Folate biosynthesis)	K00011	54.4762	114.529	50.4284	65.2801	17.8949	green4
Sph_LG3G000645	GO:0003746(translation elongation factor activity);GO:0005794(Golgi apparatus);GO:0005853(eukaryotic translation elongation factor 1 complex);GO:0005886(plasma membrane);GO:0006414(translational elongation)	NA	NA	106.271	146.534	143.01	131.207	19.4673	green4
Sph_LG10G001855	GO:0005515(protein binding);GO:0005634(nucleus);GO:0009611(response to wounding);GO:0016567(protein ubiquitination);GO:0030246(carbohydrate binding)	NA	NA	34.58	15.4491	8.56552	38.5103	56.5849	green4
Sph_LG9G000343	GO:0005634(nucleus);GO:0008150(biological_process)	03013(RNA transport)	K03231	25.1737	42.8021	15.8701	17.0168	3.4969	green4
Sph_LG8G000405	GO:0005768(endosome)	04144(Endocytosis)	K07904	8.21071	14.517	9.9132	19.9172	1.1819	green4
Sph_LG1G000347	GO:0004930(G-protein coupled receptor activity);GO:0004970(ionotropic glutamate receptor activity);GO:0005217(intracellular ligand-gated ion channel activity);GO:0005576(extracellular region);GO:0006811(ion transport);GO:0006874(cellular calcium ion homeostasis);GO:0007186(G-protein coupled receptor signaling pathway);GO:0007267(cell-cell signaling);GO:0009416(response to light stimulus);GO:00096…	NA	NA	4.757	6.82105	4.74111	0.827554	0.808884	green4
Sph_LG1G000420	GO:0003674(molecular_function);GO:0005576(extracellular region);GO:0008150(biological_process)	NA	NA	0.579622	8.2999	0.975427	0.585571	0.042269	green4
Sph_LG11G002515	GO:0003735(structural constituent of ribosome);GO:0006412(translation);GO:0022627(cytosolic small ribosomal subunit)	03010(Ribosome)	K02961	128.94	210.149	193.594	159.643	23.9196	green4
Sph_LG10G000932	GO:0005351(carbohydrate:proton symporter activity);GO:0005886(plasma membrane);GO:0005887(integral component of plasma membrane);GO:0005985(sucrose metabolic process);GO:0008506(sucrose:proton symporter activity);GO:0008515(sucrose transmembrane transporter activity);GO:0009915(phloem sucrose loading);GO:0015144(carbohydrate transmembrane transporter activity);GO:0015770(sucrose transport);GO:001…	NA	NA	39.543	6.18144	32.0506	51.7056	28.6764	green4
Sph_LG2G001067	GO:0005576(extracellular region);GO:0016829(lyase activity);GO:0030570(pectate lyase activity);GO:0045490(pectin catabolic process);GO:0046872(metal ion binding)	00040(Pentose and glucuronate interconversions)	K01728	72.3252	211.971	428.784	151.376	12.6299	green4
Sph_LG10G001954	GO:0001653(peptide receptor activity);GO:0004674(protein serine/threonine kinase activity);GO:0005524(ATP binding);GO:0005886(plasma membrane);GO:0006468(protein phosphorylation);GO:0007169(transmembrane receptor protein tyrosine kinase signaling pathway);GO:0009507(chloroplast);GO:0009611(response to wounding);GO:0016021(integral component of membrane)	NA	NA	2.08283	5.41091	1.24255	1.5651	0.383219	green4
Sph_LG5G001252	GO:0005575(cellular_component);GO:0016491(oxidoreductase activity);GO:0055114(oxidation-reduction process)	NA	NA	44.1753	88.3078	33.273	40.7365	12.6647	green4
Sph_LG1G000610	GO:0003872(6-phosphofructokinase activity);GO:0005524(ATP binding);GO:0005737(cytoplasm);GO:0005829(cytosol);GO:0006096(glycolytic process);GO:0010317(pyrophosphate-dependent phosphofructokinase complex, alpha-subunit complex);GO:0015979(photosynthesis);GO:0046872(metal ion binding);GO:0047334(diphosphate-fructose-6-phosphate 1-phosphotransferase activity)	00010(Glycolysis / Gluconeogenesis);00030(Pentose phosphate pathway);00051(Fructose and mannose metabolism)	K00895	38.2976	104.871	36.1055	58.7583	11.2667	green4
Sph_LG11G001799	GO:0016021(integral component of membrane);GO:0042626(ATPase activity, coupled to transmembrane movement of substances);GO:0055085(transmembrane transport)	02010(ABC transporters)	K05658	2.42022	4.54269	4.92022	3.70847	0.256818	green4
Sph_LG2G002133	GO:0003677(DNA binding);GO:0003700(DNA binding transcription factor activity);GO:0005515(protein binding);GO:0005634(nucleus);GO:0006351(transcription, DNA-templated);GO:0006355(regulation of transcription, DNA-templated);GO:0019760(glucosinolate metabolic process);GO:0043565(sequence-specific DNA binding);GO:0044212(transcription regulatory region DNA binding);GO:0046872(metal ion binding)	NA	NA	3.65347	8.01893	3.33002	4.58851	0.233304	green4
Sph_LG11G003604	GO:0000145(exocyst);GO:0001927(exocyst assembly);GO:0051601(exocyst localization)	NA	NA	2.68565	3.82952	2.99474	1.59885	0.220732	green4
Sph_LG1G002273	GO:0003735(structural constituent of ribosome);GO:0022625(cytosolic large ribosomal subunit)	03010(Ribosome)	K02901	69.2273	77.3336	55.6973	66.2813	12.4128	green4
Sph_LG0G002888	GO:0009507(chloroplast);GO:0009658(chloroplast organization);GO:0009941(chloroplast envelope);GO:0010109(regulation of photosynthesis);GO:0015079(potassium ion transmembrane transporter activity);GO:0015386(potassium:proton antiporter activity);GO:0016020(membrane);GO:0016021(integral component of membrane);GO:0031969(chloroplast membrane)	NA	NA	13.7099	28.285	17.6831	17.759	4.41249	green4
Sph_LG1G002998	GO:0003674(molecular_function);GO:0008150(biological_process);GO:0009507(chloroplast);GO:0010287(plastoglobule)	NA	NA	46.8457	141.11	66.0936	56.3337	18.0339	green4
Sph_LG9G003915	GO:0000162(tryptophan biosynthetic process);GO:0004834(tryptophan synthase activity);GO:0005737(cytoplasm);GO:0009507(chloroplast);GO:0030170(pyridoxal phosphate binding)	00260(Glycine, serine and threonine metabolism);00400(Phenylalanine, tyrosine and tryptophan biosynthesis)	K01695	11.6043	30.9141	21.4363	14.7872	5.87346	green4
Sph_LG11G002083	GO:0005773(vacuole);GO:0005783(endoplasmic reticulum);GO:0005789(endoplasmic reticulum membrane);GO:0005886(plasma membrane);GO:0071458(integral component of cytoplasmic side of endoplasmic reticulum membrane);GO:0071782(endoplasmic reticulum tubular network);GO:0071786(endoplasmic reticulum tubular network organization)	NA	NA	63.9387	87.4887	50.7349	75.8774	16.7122	green4
Sph_LG1G001445	GO:0000149(SNARE binding);GO:0005484(SNAP receptor activity);GO:0005886(plasma membrane);GO:0006886(intracellular protein transport);GO:0006887(exocytosis);GO:0006906(vesicle fusion);GO:0012505(endomembrane system);GO:0016021(integral component of membrane);GO:0031201(SNARE complex);GO:0048278(vesicle docking)	04130(SNARE interactions in vesicular transport)	K08486	11.8878	38.5508	7.61714	14.3743	5.74665	green4
Sph_LG2G002613	GO:0008643(carbohydrate transport);GO:0016021(integral component of membrane);GO:0051119(sugar transmembrane transporter activity)	NA	NA	4.51773	16.7473	9.21103	6.1393	0.088276	green4
Sph_LG1G000243	GO:0005351(carbohydrate:proton symporter activity);GO:0005355(glucose transmembrane transporter activity);GO:0005887(integral component of plasma membrane);GO:0046323(glucose import)	NA	NA	0.879355	4.48316	2.8086	3.62925	0.125833	green4
Sph_LG0G003105	GO:0003674(molecular_function);GO:0005886(plasma membrane);GO:0008150(biological_process);GO:0009507(chloroplast);GO:0016021(integral component of membrane)	NA	NA	0.40567	4.20623	5.58406	1.2597	0.219334	green4
Sph_LG3G001991	GO:0006629(lipid metabolic process);GO:0016020(membrane);GO:0016298(lipase activity)	00561(Glycerolipid metabolism)	K01054	22.7505	61.2956	23.2714	43.9208	10.7522	green4
Sph_LG11G001484	GO:0005789(endoplasmic reticulum membrane);GO:0009672(auxin:proton symporter activity);GO:0009733(response to auxin);GO:0009734(auxin-activated signaling pathway);GO:0009926(auxin polar transport);GO:0010252(auxin homeostasis);GO:0010311(lateral root formation);GO:0010329(auxin efflux transmembrane transporter activity);GO:0016021(integral component of membrane);GO:0040009(regulation of growth ra…	NA	NA	2.85153	4.49971	1.55073	1.17699	0.244361	green4
Sph_LG0G000789	GO:0004674(protein serine/threonine kinase activity);GO:0005524(ATP binding);GO:0005886(plasma membrane);GO:0016301(kinase activity);GO:0016787(hydrolase activity);GO:0046777(protein autophosphorylation)	NA	NA	1.36624	3.17453	1.23051	0.399085	0.031591	green4
Sph_LG0G001397	GO:0003674(molecular_function);GO:0005739(mitochondrion);GO:0008150(biological_process)	NA	NA	2.49674	3.87337	1.38984	1.75634	0.278412	green4
Sph_LG10G000898	GO:0003674(molecular_function);GO:0008150(biological_process);GO:0009507(chloroplast);GO:0009535(chloroplast thylakoid membrane);GO:0009579(thylakoid);GO:0010287(plastoglobule)	NA	NA	43.1379	106.091	97.0411	45.6797	22.8974	green4
Sph_LG10G001874	GO:0005515(protein binding)	NA	NA	46.903	79.8524	84.6648	82.8965	13.3977	green4
Sph_LG1G000879	GO:0003700(DNA binding transcription factor activity);GO:0005634(nucleus);GO:0006351(transcription, DNA-templated);GO:0006355(regulation of transcription, DNA-templated);GO:0009637(response to blue light);GO:0030308(negative regulation of cell growth);GO:0043565(sequence-specific DNA binding);GO:0045893(positive regulation of transcription, DNA-templated);GO:0048510(regulation of timing of transi…	NA	NA	23.045	76.8038	55.5815	35.0462	7.89369	green4
Sph_LG10G001959	GO:0000287(magnesium ion binding);GO:0005737(cytoplasm);GO:0005829(cytosol);GO:0009507(chloroplast);GO:0009570(chloroplast stroma);GO:0016787(hydrolase activity);GO:0019509(L-methionine salvage from methylthioadenosine);GO:0043874(acireductone synthase activity);GO:0046570(methylthioribulose 1-phosphate dehydratase activity)	00270(Cysteine and methionine metabolism)	K16054	12.0397	26.4916	21.7674	21.9881	3.11682	green4
Sph_LG4G000991	GO:0005634(nucleus);GO:0005783(endoplasmic reticulum);GO:0005794(Golgi apparatus);GO:0008150(biological_process);GO:0016740(transferase activity)	03010(Ribosome)	K02984	8.2648	15.5761	5.8993	8.84144	2.04698	green4
Sph_LG2G001370	GO:0003674(molecular_function);GO:0005739(mitochondrion);GO:0008150(biological_process);GO:0016020(membrane)	00564(Glycerophospholipid metabolism);00565(Ether lipid metabolism);00440(Phosphonate and phosphinate metabolism)	K00993	15.4657	16.6978	43.6797	11.8	2.521	green4
Sph_LG3G001327	GO:0003674(molecular_function);GO:0005777(peroxisome);GO:0005829(cytosol);GO:0008150(biological_process);GO:0009507(chloroplast);GO:0009570(chloroplast stroma)	04146(Peroxisome)	K13346	11.2301	15.6205	13.1198	8.97005	1.69644	green4
Sph_LG10G001812	GO:0003674(molecular_function);GO:0008150(biological_process);GO:0009507(chloroplast)	NA	NA	38.9525	53.0362	70.2483	26.9246	12.1204	green4
Sph_LG11G000953	GO:0003674(molecular_function);GO:0008150(biological_process)	NA	NA	0.705171	5.83096	1.67545	0.579284	0.0001	green4
Sph_LG2G001241	NA	NA	NA	1.35444	2.89989	2.05787	1.55897	0.218039	green4
Sph_LG3G000443	GO:0005381(iron ion transmembrane transporter activity);GO:0005384(manganese ion transmembrane transporter activity);GO:0005886(plasma membrane);GO:0006828(manganese ion transport);GO:0006875(cellular metal ion homeostasis);GO:0009507(chloroplast);GO:0015086(cadmium ion transmembrane transporter activity);GO:0015103(inorganic anion transmembrane transporter activity);GO:0015691(cadmium ion transp…	NA	NA	5.02069	10.5975	10.5844	7.55498	1.30907	green4
Sph_LG10G002276	GO:0000287(magnesium ion binding);GO:0004749(ribose phosphate diphosphokinase activity);GO:0005524(ATP binding);GO:0009116(nucleoside metabolic process);GO:0009156(ribonucleoside monophosphate biosynthetic process);GO:0009165(nucleotide biosynthetic process);GO:0009507(chloroplast);GO:0009536(plastid);GO:0016301(kinase activity);GO:0016310(phosphorylation);GO:0016757(transferase activity, transfe…	00030(Pentose phosphate pathway);00230(Purine metabolism)	K00948	38.3131	81.9804	76.9834	44.3922	11.5372	green4
Sph_LG10G002404	GO:0005737(cytoplasm);GO:0030001(metal ion transport);GO:0046914(transition metal ion binding);GO:0046916(cellular transition metal ion homeostasis)	NA	NA	2.82619	31.9025	13.3301	4.76229	0.0880287	green4
Sph_LG5G001038	GO:0004693(cyclin-dependent protein serine/threonine kinase activity);GO:0005515(protein binding);GO:0005634(nucleus);GO:0007049(cell cycle);GO:0010444(guard mother cell differentiation);GO:0042127(regulation of cell proliferation);GO:0048316(seed development);GO:0051301(cell division);GO:0051726(regulation of cell cycle)	04075(Plant hormone signal transduction)	K14505	6.43549	7.07563	5.88998	7.07399	0.921465	green4
Sph_LG0G002680	GO:0005783(endoplasmic reticulum);GO:0005886(plasma membrane)	NA	NA	12.2527	31.3044	13.6915	20.9766	4.34671	green4
Sph_LG3G000767	GO:0004837(tyrosine decarboxylase activity);GO:0005737(cytoplasm);GO:0006520(cellular amino acid metabolic process);GO:0006559(L-phenylalanine catabolic process);GO:0009611(response to wounding);GO:0016740(transferase activity);GO:0016831(carboxy-lyase activity);GO:0030170(pyridoxal phosphate binding);GO:1990055(phenylacetaldehyde synthase activity)	00350(Tyrosine metabolism);00360(Phenylalanine metabolism);00380(Tryptophan metabolism);00901(Indole alkaloid biosynthesis);00950(Isoquinoline alkaloid biosynthesis);00965(Betalain biosynthesis)	K01593	18.3387	42.5784	14.9079	13.5427	4.84785	green4
Sph_LG9G001684	GO:0034219(carbohydrate transmembrane transport)	NA	NA	4.92963	14.1369	4.87685	4.6794	1.31141	green4
Sph_LG4G000598	GO:0005829(cytosol);GO:0008964(phosphoenolpyruvate carboxylase activity)	00620(Pyruvate metabolism);00710(Carbon fixation in photosynthetic organisms)	K01595	3.32018	5.01981	3.87778	2.51247	0.231051	green4
Sph_LG11G002913	GO:0000166(nucleotide binding);GO:0005198(structural molecule activity);GO:0005635(nuclear envelope);GO:0005643(nuclear pore);GO:0005730(nucleolus);GO:0005737(cytoplasm);GO:0005783(endoplasmic reticulum);GO:0005829(cytosol);GO:0005834(heterotrimeric G-protein complex);GO:0006900(vesicle budding from membrane);GO:0015031(protein transport);GO:0030127(COPII vesicle coat);GO:0051028(mRNA transport);…	03013(RNA transport);04141(Protein processing in endoplasmic reticulum)	K14004	39.4423	92.778	57.932	47.721	15.2656	green4
Sph_LG9G003413	GO:0000139(Golgi membrane);GO:0005794(Golgi apparatus);GO:0006486(protein glycosylation);GO:0016021(integral component of membrane);GO:0016757(transferase activity, transferring glycosyl groups);GO:0071555(cell wall organization)	NA	NA	18.0307	31.8145	11.5849	7.75641	7.83515	green4
Sph_LG2G000587	GO:0005576(extracellular region);GO:0008150(biological_process);GO:0016874(ligase activity)	NA	NA	11.3682	27.8108	10.5801	15.8804	3.14275	green4
Sph_LG10G002571	GO:0005576(extracellular region);GO:0008168(methyltransferase activity);GO:0032259(methylation)	NA	NA	7.47303	13.7562	8.79402	12.8079	2.51142	green4
Sph_LG11G002506	GO:0003924(GTPase activity);GO:0005200(structural constituent of cytoskeleton);GO:0005515(protein binding);GO:0005525(GTP binding);GO:0005737(cytoplasm);GO:0005794(Golgi apparatus);GO:0005874(microtubule);GO:0007017(microtubule-based process);GO:0009651(response to salt stress);GO:0016020(membrane);GO:0045298(tubulin complex)	04145(Phagosome)	K07375	8.29784	39.1886	18.1116	24.5966	1.44111	green4
Sph_LG4G000633	GO:0005874(microtubule);GO:0005886(plasma membrane)	NA	NA	127.025	188.802	131.03	143.786	22.73	green4
Sph_LG2G001077	GO:0005576(extracellular region);GO:0006631(fatty acid metabolic process);GO:0008126(acetylesterase activity);GO:0016042(lipid catabolic process);GO:0052689(carboxylic ester hydrolase activity)	00901(Indole alkaloid biosynthesis)	K21026	11.851	40.3431	40.5762	14.64	3.45211	green4
Sph_LG0G000877	GO:0003677(DNA binding);GO:0008150(biological_process)	NA	NA	15.5856	31.4078	21.161	17.6812	6.07182	green4
Sph_LG4G000532	GO:0003674(molecular_function);GO:0005576(extracellular region);GO:0005886(plasma membrane);GO:0008150(biological_process);GO:0016021(integral component of membrane)	NA	NA	30.9287	35.8584	55.4949	29.753	4.79194	green4
Sph_LG1G000701	GO:0003333(amino acid transmembrane transport);GO:0015171(amino acid transmembrane transporter activity)	NA	NA	4.40467	8.09134	0.0001	2.63878	0.0001	green4
Sph_LG3G001555	GO:0005506(iron ion binding);GO:0005515(protein binding);GO:0005576(extracellular region);GO:0006631(fatty acid metabolic process);GO:0006952(defense response);GO:0016021(integral component of membrane);GO:0018685(alkane 1-monooxygenase activity);GO:0019825(oxygen binding);GO:0020037(heme binding);GO:0055114(oxidation-reduction process);GO:0070330(aromatase activity)	00073(Cutin, suberine and wax biosynthesis)	K15398	1.02774	9.28914	2.12904	2.58348	0.310709	green4
Sph_Contig03885_ERROPOS3838586G001010	GO:0016165(linoleate 13S-lipoxygenase activity)	00591(Linoleic acid metabolism)	K15718	5.55757	30.0753	31.1693	21.7201	4.07751	green4
Sph_LG5G000299	GO:0005516(calmodulin binding);GO:0005634(nucleus)	03015(mRNA surveillance pathway)	K14411	5.15913	28.5682	20.7699	15.2193	3.49124	green4
Sph_LG10G001760	GO:0003677(DNA binding);GO:0003700(DNA binding transcription factor activity);GO:0005634(nucleus);GO:0006351(transcription, DNA-templated);GO:0006355(regulation of transcription, DNA-templated);GO:0007623(circadian rhythm);GO:0009409(response to cold);GO:0009651(response to salt stress);GO:0009723(response to ethylene);GO:0009733(response to auxin);GO:0009737(response to abscisic acid);GO:0009739…	04712(Circadian rhythm - plant)	K12133	29.406	42.5129	51.9493	23.9272	8.72586	green4
Sph_LG4G000931	GO:0051219(phosphoprotein binding)	NA	NA	6.47357	16.991	12.9378	7.59602	2.11297	green4
Sph_LG5G000155	GO:0004045(aminoacyl-tRNA hydrolase activity);GO:0005739(mitochondrion);GO:0032543(mitochondrial translation)	NA	NA	8.74114	16.9339	7.53967	10.0152	1.95955	green4
Sph_LG3G001223	GO:0000502(proteasome complex);GO:0005524(ATP binding);GO:0005634(nucleus);GO:0005737(cytoplasm);GO:0005829(cytosol);GO:0005886(plasma membrane);GO:0006511(ubiquitin-dependent protein catabolic process);GO:0008540(proteasome regulatory particle, base subcomplex);GO:0016787(hydrolase activity);GO:0016887(ATPase activity);GO:0017025(TBP-class protein binding);GO:0030163(protein catabolic process);G…	03050(Proteasome)	K03066	5.45473	16.8958	9.44345	10.863	0.800652	green4
Sph_LG11G002798	GO:0004497(monooxygenase activity)	NA	NA	13.926	37.9161	18.693	6.19669	8.14262	green4
Sph_LG10G001777	GO:0005783(endoplasmic reticulum);GO:0005887(integral component of plasma membrane);GO:0019829(cation-transporting ATPase activity)	NA	NA	3.42255	8.71518	4.90634	3.12936	0.943754	green4
Sph_LG8G000237	GO:0005829(cytosol);GO:0009535(chloroplast thylakoid membrane);GO:0010027(thylakoid membrane organization)	NA	NA	35.0276	54.9128	57.4247	40.5545	10.191	green4
Sph_LG11G003123	GO:0000103(sulfate assimilation);GO:0005829(cytosol);GO:0005886(plasma membrane);GO:0006457(protein folding);GO:0015035(protein disulfide oxidoreductase activity);GO:0016671(oxidoreductase activity, acting on a sulfur group of donors, disulfide as acceptor);GO:0034599(cellular response to oxidative stress);GO:0045454(cell redox homeostasis);GO:0055114(oxidation-reduction process)	NA	NA	118.844	54.456	61.5111	105.429	307.382	green4
Sph_LG9G003450	GO:0005829(cytosol);GO:0016618(hydroxypyruvate reductase activity);GO:0030267(glyoxylate reductase (NADP) activity)	00630(Glyoxylate and dicarboxylate metabolism);00260(Glycine, serine and threonine metabolism)	K15893	12.9087	39.2357	48.2959	24.7436	10.6404	green4
Sph_LG11G001310	GO:0004553(hydrolase activity, hydrolyzing O-glycosyl compounds);GO:0030247(polysaccharide binding);GO:0046658(anchored component of plasma membrane)	00500(Starch and sucrose metabolism)	K19891	66.1609	153.268	18.9833	64.187	5.06993	green4
Sph_LG0G002071	GO:0003756(protein disulfide isomerase activity);GO:0005783(endoplasmic reticulum);GO:0006457(protein folding);GO:0034976(response to endoplasmic reticulum stress)	04141(Protein processing in endoplasmic reticulum)	K09580	54.8016	108.177	67.6598	61.8242	16.8007	green4
Sph_LG11G003398	GO:0004674(protein serine/threonine kinase activity);GO:0005886(plasma membrane);GO:0006468(protein phosphorylation);GO:0031625(ubiquitin protein ligase binding)	NA	NA	4.66154	3.58057	3.3199	4.0652	0.327073	green4
Sph_LG10G000195	GO:0003993(acid phosphatase activity);GO:0005615(extracellular space);GO:0030145(manganese ion binding);GO:0046872(metal ion binding)	00130(Ubiquinone and other terpenoid-quinone biosynthesis)	K03809	10.0163	24.3501	15.7819	13.8859	3.60469	green4
Sph_LG3G000207	GO:0003674(molecular_function);GO:0005634(nucleus);GO:0008150(biological_process);GO:0016021(integral component of membrane)	NA	NA	0.942921	3.35315	1.15427	1.18962	0.226738	green4
Sph_LG1G002373	GO:0005634(nucleus);GO:0005829(cytosol)	NA	NA	3.12254	8.67983	1.92966	4.32205	0.546984	green4
Sph_LG3G002165	GO:0003723(RNA binding);GO:0004519(endonuclease activity);GO:0005739(mitochondrion);GO:0009451(RNA modification);GO:0009507(chloroplast);GO:0043231(intracellular membrane-bounded organelle)	NA	NA	12.3885	17.9812	17.1603	10.9104	3.53569	green4
Sph_LG2G001909	GO:0005829(cytosol);GO:0005886(plasma membrane);GO:0008830(dTDP-4-dehydrorhamnose 3,5-epimerase activity);GO:0008831(dTDP-4-dehydrorhamnose reductase activity);GO:0009506(plasmodesma);GO:0010253(UDP-rhamnose biosynthetic process);GO:0010489(UDP-4-keto-6-deoxy-glucose-3,5-epimerase activity);GO:0010490(UDP-4-keto-rhamnose-4-keto-reductase activity);GO:0019305(dTDP-rhamnose biosynthetic process);GO…	00520(Amino sugar and nucleotide sugar metabolism);00523(Polyketide sugar unit biosynthesis)	K12451	49.5033	68.6219	62.2408	52.1986	9.85263	green4
Sph_LG9G002116	GO:0003723(RNA binding);GO:0005515(protein binding);GO:0005634(nucleus);GO:0005737(cytoplasm);GO:0008150(biological_process);GO:0016607(nuclear speck)	03015(mRNA surveillance pathway)	K14396	76.6185	83.8397	68.4406	87.7564	17.7111	green4
Sph_LG11G000863	GO:0003674(molecular_function);GO:0009507(chloroplast);GO:0009793(embryo development ending in seed dormancy)	NA	NA	7.79496	22.0519	14.5982	8.56722	3.03011	green4
Sph_LG9G003860	GO:0003725(double-stranded RNA binding);GO:0004525(ribonuclease III activity);GO:0006396(RNA processing);GO:0090502(RNA phosphodiester bond hydrolysis, endonucleolytic)	NA	NA	22.6279	55.2346	64.0933	33.8838	14.3895	green4
Sph_LG5G000165	GO:0000166(nucleotide binding);GO:0005078(MAP-kinase scaffold activity);GO:0005080(protein kinase C binding);GO:0005634(nucleus);GO:0005737(cytoplasm);GO:0005829(cytosol);GO:0006417(regulation of translation);GO:0007165(signal transduction);GO:0009845(seed germination);GO:0009967(positive regulation of signal transduction);GO:0022626(cytosolic ribosome);GO:0042254(ribosome biogenesis);GO:0048364(…	NA	NA	46.6494	51.4114	57.997	53.1503	13.24	green4
Sph_LG7G000423	GO:0004857(enzyme inhibitor activity)	NA	NA	3.93602	5.95246	5.01795	2.491	0.348697	green4
Sph_LG4G001169	GO:0000159(protein phosphatase type 2A complex);GO:0005515(protein binding);GO:0005634(nucleus);GO:0005737(cytoplasm);GO:0007165(signal transduction);GO:0009742(brassinosteroid mediated signaling pathway);GO:0019888(protein phosphatase regulator activity)	03015(mRNA surveillance pathway)	K11584	1.49852	7.42845	3.38477	2.36681	0.222574	green4
Sph_LG11G002099	GO:0009737(response to abscisic acid)	04626(Plant-pathogen interaction)	K16225	17.6949	12.9403	20.7902	10.1048	1.69657	green4
Sph_LG9G000221	GO:0003824(catalytic activity);GO:0005737(cytoplasm);GO:0005829(cytosol);GO:0005886(plasma membrane);GO:0009225(nucleotide-sugar metabolic process);GO:0033320(UDP-D-xylose biosynthetic process);GO:0042732(D-xylose metabolic process);GO:0048040(UDP-glucuronate decarboxylase activity);GO:0070403(NAD+ binding)	00520(Amino sugar and nucleotide sugar metabolism)	K08678	8.3808	49.9227	17.6135	15.5201	4.38612	green4
Sph_LG0G003198	NA	NA	NA	17.7507	27.4509	22.3297	27.6409	4.36693	green4
Sph_LG1G002592	GO:0005777(peroxisome);GO:0009507(chloroplast);GO:0016301(kinase activity)	NA	NA	0.714275	8.91317	0.768314	0.883135	0.220029	green4
Sph_Contig03890_ERROPOS600000G000480	GO:0046658(anchored component of plasma membrane)	NA	NA	2.60622	30.7462	3.56274	3.23118	6.03567	green4
Sph_LG10G002310	GO:0005524(ATP binding);GO:0005634(nucleus);GO:0006468(protein phosphorylation);GO:0009506(plasmodesma);GO:0016301(kinase activity)	NA	NA	16.6342	17.1445	26.265	17.3457	5.59789	green4
Sph_LG1G000960	GO:0003674(molecular_function);GO:0005737(cytoplasm);GO:0005874(microtubule)	NA	NA	54.2778	94.296	27.7006	12.1025	7.52475	green4
Sph_LG3G001346	GO:0004029(aldehyde dehydrogenase (NAD) activity);GO:0005575(cellular_component);GO:0006081(cellular aldehyde metabolic process)	00010(Glycolysis / Gluconeogenesis);00053(Ascorbate and aldarate metabolism);00620(Pyruvate metabolism);00071(Fatty acid degradation);00561(Glycerolipid metabolism);00260(Glycine, serine and threonine metabolism);00280(Valine, leucine and isoleucine degradation);00310(Lysine degradation);00330(Arginine and proline metabolism);00340(Histidine metabolism);00380(Tryptophan metabolism);00410(beta-Ala…	K14085	33.9874	65.2592	63.3785	44.2341	12.4681	green4
Sph_LG11G002051	GO:0003674(molecular_function);GO:0005634(nucleus);GO:0008150(biological_process)	NA	NA	10.9905	6.01116	10.3902	4.64439	1.66438	green4
Sph_LG3G002019	GO:0004177(aminopeptidase activity);GO:0005739(mitochondrion);GO:0006508(proteolysis);GO:0008235(metalloexopeptidase activity);GO:0009507(chloroplast);GO:0031365(N-terminal protein amino acid modification);GO:0046872(metal ion binding)	NA	NA	18.2923	48.1466	27.0604	39.1993	8.94697	green4
Sph_LG9G001449	GO:0005789(endoplasmic reticulum membrane);GO:0006506(GPI anchor biosynthetic process);GO:0051377(mannose-ethanolamine phosphotransferase activity)	00563(Glycosylphosphatidylinositol(GPI)-anchor biosynthesis)	K05285	1.78386	4.95327	0.666415	1.93601	1.02366	green4
Sph_LG0G002988	NA	03410(Base excision repair)	K10798	6.61567	11.549	3.57159	7.93345	0.280712	green4
Sph_LG9G002236	GO:0003674(molecular_function);GO:0005634(nucleus);GO:0008150(biological_process)	NA	NA	79.6046	19.2909	84.6168	64.1578	119.8	green4
Sph_LG2G002122	GO:0003723(RNA binding);GO:0003735(structural constituent of ribosome);GO:0006412(translation);GO:0022625(cytosolic large ribosomal subunit);GO:0042254(ribosome biogenesis)	03010(Ribosome)	K02915	119.133	260.248	143.641	135.618	46.2719	green4
Sph_Contig03885_ERROPOS3838586G000940	GO:0000266(mitochondrial fission);GO:0004674(protein serine/threonine kinase activity);GO:0005515(protein binding);GO:0005634(nucleus);GO:0005737(cytoplasm);GO:0005975(carbohydrate metabolic process);GO:0009859(pollen hydration);GO:0016559(peroxisome fission);GO:0019887(protein kinase regulator activity);GO:0030295(protein kinase activator activity);GO:0042149(cellular response to glucose starvat…	00970(Aminoacyl-tRNA biosynthesis)	K01867	1.44887	8.17938	2.14013	1.78556	1.15632	green4
Sph_LG11G000498	GO:0000492(box C/D snoRNP assembly);GO:0000812(Swr1 complex);GO:0004003(ATP-dependent DNA helicase activity);GO:0005515(protein binding);GO:0005524(ATP binding);GO:0005634(nucleus);GO:0005730(nucleolus);GO:0005829(cytosol);GO:0006338(chromatin remodeling);GO:0006357(regulation of transcription by RNA polymerase II);GO:0009507(chloroplast);GO:0009908(flower development);GO:0016573(histone acetylat…	NA	NA	6.90724	17.8633	20.2462	18.4383	3.2546	green4
Sph_LG0G003582	GO:0003674(molecular_function);GO:0005739(mitochondrion);GO:0008150(biological_process);GO:0016021(integral component of membrane)	NA	NA	3.78051	6.31005	2.1181	1.50446	0.105461	green4
Sph_LG0G003578	GO:0005200(structural constituent of cytoskeleton);GO:0005524(ATP binding);GO:0005737(cytoplasm);GO:0005739(mitochondrion);GO:0005856(cytoskeleton);GO:0005886(plasma membrane);GO:0009506(plasmodesma);GO:0009570(chloroplast stroma);GO:0009941(chloroplast envelope);GO:0030036(actin cytoskeleton organization)	NA	NA	19.3244	19.3079	13.58	18.0674	1.8057	green4
Sph_LG10G001072	GO:0009507(chloroplast);GO:0016021(integral component of membrane)	NA	NA	11.3214	38.8606	5.71822	14.6338	5.29576	green4
Sph_LG1G000353	GO:0003777(microtubule motor activity);GO:0005871(kinesin complex);GO:0007018(microtubule-based movement);GO:0016887(ATPase activity)	NA	NA	3.93382	8.76715	4.81125	7.61089	0.966429	green4
Sph_LG3G000770	GO:0004470(malic enzyme activity);GO:0004471(malate dehydrogenase (decarboxylating) (NAD+) activity);GO:0004473(malate dehydrogenase (decarboxylating) (NADP+) activity);GO:0006090(pyruvate metabolic process);GO:0006108(malate metabolic process);GO:0006633(fatty acid biosynthetic process);GO:0008270(zinc ion binding);GO:0008948(oxaloacetate decarboxylase activity);GO:0009507(chloroplast);GO:001665…	00620(Pyruvate metabolism);00710(Carbon fixation in photosynthetic organisms)	K00029	0.865346	3.8907	0.539661	0.640759	0.0295727	green4
Sph_LG10G001338	GO:0005515(protein binding);GO:0005634(nucleus);GO:0005694(chromosome);GO:0007131(reciprocal meiotic recombination);GO:0042138(meiotic DNA double-strand break formation)	00010(Glycolysis / Gluconeogenesis);00030(Pentose phosphate pathway);00500(Starch and sucrose metabolism);00520(Amino sugar and nucleotide sugar metabolism)	K01810	2.12161	2.82175	0.899595	2.32671	0.0370503	green4
Sph_LG9G002120	GO:0004674(protein serine/threonine kinase activity);GO:0005634(nucleus);GO:0005737(cytoplasm);GO:0006897(endocytosis);GO:0008360(regulation of cell shape);GO:0016055(Wnt signaling pathway);GO:0018105(peptidyl-serine phosphorylation)	NA	NA	13.3164	13.2873	19.5552	6.58167	3.91857	green4
Sph_LG11G000944	GO:0003674(molecular_function);GO:0005739(mitochondrion);GO:0008150(biological_process)	NA	NA	0.48315	4.05904	0.414181	0.454628	0.030794	green4
Sph_LG5G001051	GO:0003674(molecular_function);GO:0005739(mitochondrion);GO:0008150(biological_process)	NA	NA	8.68881	16.0203	15.9902	9.67578	2.1993	green4
Sph_LG9G000652	GO:0003674(molecular_function);GO:0008150(biological_process);GO:0009507(chloroplast);GO:0016021(integral component of membrane)	NA	NA	34.9849	62.5153	63.8622	40.0931	9.25065	green4
Sph_LG9G002040	NA	NA	NA	5.07814	14.9113	2.61073	11.7338	3.08097	green4
Sph_LG9G000840	GO:0005737(cytoplasm);GO:0005829(cytosol);GO:0005886(plasma membrane);GO:0016311(dephosphorylation);GO:0016787(hydrolase activity);GO:0046872(metal ion binding);GO:0050308(sugar-phosphatase activity)	00740(Riboflavin metabolism)	K20884	31.203	56.8646	49.749	64.3293	12.0274	green4
Sph_Contig03961_ERROPOS3400000G001610	NA	NA	NA	0.612913	5.12482	0.737808	1.62836	0.109781	green4
Sph_LG11G002122	GO:0003735(structural constituent of ribosome);GO:0070181(small ribosomal subunit rRNA binding)	03010(Ribosome)	K02990	35.1804	43.6757	58.3319	27.8846	10.3436	green4
Sph_LG0G000154	GO:0005515(protein binding);GO:0005634(nucleus);GO:0005768(endosome);GO:0005886(plasma membrane);GO:0006897(endocytosis);GO:0006952(defense response);GO:0009620(response to fungus);GO:0009863(salicylic acid mediated signaling pathway);GO:0030100(regulation of endocytosis);GO:1900150(regulation of defense response to fungus)	NA	NA	3.54015	0.203082	4.35055	3.49806	2.87574	green4
Sph_LG2G001031	GO:0005634(nucleus);GO:0008150(biological_process);GO:0009506(plasmodesma)	NA	NA	1.02486	1.75785	2.7894	0.400899	0.0001	green4
Sph_LG4G000932	GO:0005576(extracellular region);GO:0007568(aging);GO:0016021(integral component of membrane)	NA	NA	5.02694	13.1826	1.47001	0.855882	1.36565	green4
Sph_LG5G000156	GO:0004735(pyrroline-5-carboxylate reductase activity);GO:0005618(cell wall);GO:0005737(cytoplasm);GO:0006561(proline biosynthetic process);GO:0009408(response to heat);GO:0009651(response to salt stress);GO:0055114(oxidation-reduction process);GO:0055129(L-proline biosynthetic process)	00330(Arginine and proline metabolism)	K00286	40.8027	77.0399	77.6297	56.8723	18.8496	green4
Sph_LG10G001764	GO:0005516(calmodulin binding);GO:0005634(nucleus);GO:0008150(biological_process)	03015(mRNA surveillance pathway)	K14411	21.9601	49.2226	49.9208	19.7115	6.98455	green4
Sph_LG11G000370	GO:0003677(DNA binding);GO:0003700(DNA binding transcription factor activity);GO:0005634(nucleus);GO:0006351(transcription, DNA-templated);GO:0006355(regulation of transcription, DNA-templated);GO:0009739(response to gibberellin);GO:0009751(response to salicylic acid);GO:0044212(transcription regulatory region DNA binding)	NA	NA	3.69868	6.30432	2.76027	4.82883	0.401889	green4
Sph_LG1G002360	GO:0003674(molecular_function);GO:0005886(plasma membrane);GO:0008150(biological_process);GO:0031225(anchored component of membrane);GO:0046658(anchored component of plasma membrane)	NA	NA	3.84768	13.8954	4.38699	4.45647	0.451349	green4
Sph_LG9G000015	NA	NA	NA	20.8992	64.2715	13.1413	18.7644	5.1933	green4
Sph_LG10G000724	GO:0005886(plasma membrane);GO:0006869(lipid transport);GO:0008289(lipid binding);GO:0031225(anchored component of membrane);GO:0046658(anchored component of plasma membrane)	NA	NA	389.423	250.961	379.816	215.447	46.4312	green4
Sph_LG0G003427	GO:0003674(molecular_function);GO:0008150(biological_process);GO:0009507(chloroplast)	NA	NA	1.65974	4.84447	4.50389	0.773147	0.0548783	green4
Sph_LG9G000822	GO:0003700(DNA binding transcription factor activity);GO:0005515(protein binding);GO:0006355(regulation of transcription, DNA-templated);GO:0009507(chloroplast);GO:0009523(photosystem II);GO:0009535(chloroplast thylakoid membrane);GO:0015979(photosynthesis);GO:0016021(integral component of membrane);GO:0016168(chlorophyll binding);GO:0018298(protein-chromophore linkage);GO:0019899(enzyme binding)…	NA	NA	9.53455	41.6187	22.7128	14.0482	6.13601	green4
Sph_LG11G001440	GO:0003674(molecular_function);GO:0005576(extracellular region);GO:0005634(nucleus);GO:0008150(biological_process)	NA	NA	1.18143	6.53863	2.63771	3.16971	0.686962	green4
Sph_LG4G000910	GO:0000145(exocyst);GO:0005634(nucleus);GO:0006887(exocytosis);GO:0006904(vesicle docking involved in exocytosis)	NA	NA	54.5094	89.4766	106.224	40.642	11.8791	green4
Sph_LG0G001170	GO:0009055(electron transfer activity);GO:0009507(chloroplast);GO:0022900(electron transport chain);GO:0046872(metal ion binding);GO:0051537(2 iron, 2 sulfur cluster binding)	00195(Photosynthesis)	K02639	1.57106	6.23624	8.66651	1.97159	0.522842	green4
Sph_LG9G003357	GO:0008168(methyltransferase activity);GO:0009507(chloroplast);GO:0009535(chloroplast thylakoid membrane);GO:0009536(plastid);GO:0009941(chloroplast envelope);GO:0032259(methylation)	NA	NA	38.2149	46.2338	51.8102	37.6736	9.02569	green4
Sph_LG4G001388	NA	NA	NA	131.167	13.5275	141.094	141.814	211.938	green4
Sph_LG1G000878	NA	NA	NA	10.0354	18.4411	22.9973	11.7127	2.97549	green4
Sph_LG2G001694	GO:0003674(molecular_function);GO:0005634(nucleus);GO:0008150(biological_process)	NA	NA	10.4889	15.3547	12.4658	12.1482	1.87925	green4
Sph_LG1G001520	GO:0003677(DNA binding);GO:0003700(DNA binding transcription factor activity);GO:0005634(nucleus);GO:0006351(transcription, DNA-templated);GO:0006355(regulation of transcription, DNA-templated)	NA	NA	8.74776	15.6863	3.65963	4.03958	3.00087	green4
Sph_LG5G001242	GO:0000287(magnesium ion binding);GO:0005634(nucleus);GO:0005737(cytoplasm);GO:0005829(cytosol);GO:0005986(sucrose biosynthetic process);GO:0009506(plasmodesma);GO:0016757(transferase activity, transferring glycosyl groups);GO:0046686(response to cadmium ion);GO:0050307(sucrose-phosphate phosphatase activity)	00500(Starch and sucrose metabolism)	K07024	18.3901	29.9526	23.9527	16.1611	4.86351	green4
Sph_LG2G001946	GO:0001708(cell fate specification);GO:0003677(DNA binding);GO:0003700(DNA binding transcription factor activity);GO:0005515(protein binding);GO:0005634(nucleus);GO:0006351(transcription, DNA-templated);GO:0006355(regulation of transcription, DNA-templated);GO:0007275(multicellular organism development);GO:0009867(jasmonic acid mediated signaling pathway);GO:0009957(epidermal cell fate specificat…	00860(Porphyrin and chlorophyll metabolism)	K01772	1.15465	3.88432	0.529395	0.401362	0.724571	green4
Sph_LG0G001703	GO:0003700(DNA binding transcription factor activity);GO:0005515(protein binding);GO:0005634(nucleus);GO:0006355(regulation of transcription, DNA-templated);GO:0043565(sequence-specific DNA binding)	NA	NA	30.895	31.9659	37.0351	23.4161	7.65198	green4
Sph_LG10G000742	GO:0005215(transporter activity);GO:0005515(protein binding);GO:0006810(transport);GO:0009507(chloroplast);GO:0009536(plastid);GO:0009570(chloroplast stroma);GO:0009793(embryo development ending in seed dormancy);GO:0010027(thylakoid membrane organization);GO:0016226(iron-sulfur cluster assembly)	NA	NA	30.1329	58.7346	40.8574	27.2227	8.94575	green4
Sph_LG2G000404	GO:0000278(mitotic cell cycle);GO:0016021(integral component of membrane)	NA	NA	7.71314	9.71504	4.85246	6.64625	0.185754	green4
Sph_LG2G001742	GO:0046658(anchored component of plasma membrane)	00230(Purine metabolism);00240(Pyrimidine metabolism);03020(RNA polymerase)	K03006	8.02126	14.4396	6.77294	14.7989	0.603663	green4
Sph_LG10G002568	GO:0010052(guard cell differentiation)	NA	NA	1.1469	6.12596	4.05778	2.32591	0.0415687	green4
Sph_LG1G000958	GO:0000139(Golgi membrane);GO:0005768(endosome);GO:0005794(Golgi apparatus);GO:0005802(trans-Golgi network);GO:0008378(galactosyltransferase activity);GO:0009969(xyloglucan biosynthetic process);GO:0010192(mucilage biosynthetic process);GO:0010214(seed coat development);GO:0010392(galactoglucomannan metabolic process);GO:0016021(integral component of membrane);GO:0016740(transferase activity);GO:…	NA	NA	17.4623	11.0873	24.0141	8.58096	1.86673	green4
Sph_LG3G001522	GO:0003674(molecular_function);GO:0008150(biological_process);GO:0009507(chloroplast);GO:0009535(chloroplast thylakoid membrane);GO:0016021(integral component of membrane)	NA	NA	9.30525	21.1103	16.4192	8.83252	3.82393	green4
Sph_LG11G000174	GO:0005524(ATP binding);GO:0006508(proteolysis);GO:0008233(peptidase activity);GO:0009507(chloroplast)	NA	NA	2.30908	10.0482	11.9538	4.95639	1.53957	green4
Sph_LG9G002902	GO:0002181(cytoplasmic translation);GO:0003735(structural constituent of ribosome);GO:0022625(cytosolic large ribosomal subunit)	03010(Ribosome)	K02920	89.6795	144.063	90.6676	116.281	30.4784	green4
Sph_LG10G002469	GO:0003674(molecular_function);GO:0005576(extracellular region);GO:0005773(vacuole);GO:0005774(vacuolar membrane);GO:0008150(biological_process)	NA	NA	13.1317	27.0214	21.5141	16.5002	2.32864	green4
Sph_LG2G002265	GO:0000977(RNA polymerase II regulatory region sequence-specific DNA binding);GO:0003677(DNA binding);GO:0003700(DNA binding transcription factor activity);GO:0005515(protein binding);GO:0005634(nucleus);GO:0006351(transcription, DNA-templated);GO:0006355(regulation of transcription, DNA-templated);GO:0045893(positive regulation of transcription, DNA-templated)	04141(Protein processing in endoplasmic reticulum)	K04374	3.44395	10.8788	3.8353	3.67797	0.156762	green4
Sph_LG0G002914	GO:0005783(endoplasmic reticulum)	NA	NA	11.2404	38.6077	15.6062	15.1322	16.8541	green4
Sph_LG2G000734	GO:0005737(cytoplasm)	NA	NA	18.6861	59.1885	10.3952	13.9142	1.85381	green4
Sph_LG2G001402	GO:0016021(integral component of membrane);GO:0042626(ATPase activity, coupled to transmembrane movement of substances);GO:0055085(transmembrane transport)	02010(ABC transporters)	K05658	7.88201	17.6189	14.0787	5.61903	1.82425	green4
Sph_LG11G001188	GO:0000139(Golgi membrane);GO:0003674(molecular_function);GO:0005794(Golgi apparatus);GO:0005886(plasma membrane);GO:0006811(ion transport);GO:0009506(plasmodesma);GO:0009507(chloroplast);GO:0016021(integral component of membrane)	NA	NA	1.09902	5.41164	1.46814	0.191471	0.535208	green4
Sph_LG3G001892	GO:0009507(chloroplast);GO:0009706(chloroplast inner membrane);GO:0009941(chloroplast envelope);GO:0010277(chlorophyllide a oxygenase [overall] activity);GO:0016021(integral component of membrane);GO:0045036(protein targeting to chloroplast);GO:0046872(metal ion binding);GO:0051537(2 iron, 2 sulfur cluster binding);GO:0055114(oxidation-reduction process)	00860(Porphyrin and chlorophyll metabolism)	K13071	24.8788	38.8326	31.6141	19.0643	8.08431	green4
Sph_LG9G001390	GO:0004849(uridine kinase activity);GO:0005829(cytosol);GO:0006206(pyrimidine nucleobase metabolic process);GO:0043097(pyrimidine nucleoside salvage)	00240(Pyrimidine metabolism)	K00876	0.0135877	11.1587	0.248001	0.383571	0.960362	green4
Sph_LG3G001649	GO:0000347(THO complex);GO:0003677(DNA binding);GO:0003678(DNA helicase activity);GO:0005515(protein binding);GO:0005524(ATP binding);GO:0005634(nucleus);GO:0005737(cytoplasm);GO:0005829(cytosol);GO:0006268(DNA unwinding involved in DNA replication);GO:0006270(DNA replication initiation);GO:0006351(transcription, DNA-templated);GO:0006355(regulation of transcription, DNA-templated);GO:0007049(cel…	03030(DNA replication)	K02210	1.99741	6.01726	0.218069	0.848134	0.0001	green4
Sph_LG3G000252	GO:0005576(extracellular region);GO:0008168(methyltransferase activity);GO:0016021(integral component of membrane);GO:0032259(methylation)	NA	NA	9.49821	23.0659	9.77525	13.5564	3.10414	green4
Sph_LG4G001188	GO:0000103(sulfate assimilation);GO:0006457(protein folding);GO:0009507(chloroplast);GO:0015035(protein disulfide oxidoreductase activity);GO:0016671(oxidoreductase activity, acting on a sulfur group of donors, disulfide as acceptor);GO:0034599(cellular response to oxidative stress);GO:0045454(cell redox homeostasis);GO:0055114(oxidation-reduction process)	NA	NA	65.9851	97.7522	72.2326	85.5386	14.3676	green4
Sph_LG11G001804	GO:0000981(RNA polymerase II transcription factor activity, sequence-specific DNA binding);GO:0001135(transcription factor activity, RNA polymerase II transcription factor recruiting);GO:0003677(DNA binding);GO:0003700(DNA binding transcription factor activity);GO:0005634(nucleus);GO:0006355(regulation of transcription, DNA-templated);GO:0006357(regulation of transcription by RNA polymerase II);G…	NA	NA	5.13377	25.2834	10.2854	8.90634	1.37638	green4
Sph_LG9G001770	GO:0003674(molecular_function);GO:0005783(endoplasmic reticulum);GO:0016021(integral component of membrane);GO:0034599(cellular response to oxidative stress);GO:0071470(cellular response to osmotic stress)	NA	NA	20.4502	50.6592	66.7622	22.4452	14.9975	green4
Sph_LG1G001891	GO:0003674(molecular_function);GO:0008150(biological_process)	NA	NA	1.16893	7.55898	2.58807	2.43452	0.415488	green4
Sph_LG9G001639	GO:0000976(transcription regulatory region sequence-specific DNA binding);GO:0000977(RNA polymerase II regulatory region sequence-specific DNA binding);GO:0003700(DNA binding transcription factor activity);GO:0005515(protein binding);GO:0005634(nucleus);GO:0006351(transcription, DNA-templated);GO:0006355(regulation of transcription, DNA-templated);GO:0009908(flower development);GO:0009911(positiv…	NA	NA	16.3993	21.7469	8.5139	18.3534	1.53408	green4
Sph_LG11G003250	GO:0003674(molecular_function);GO:0005634(nucleus);GO:0008150(biological_process)	NA	NA	26.3057	68.4027	69.6358	42.3548	11.8004	green4
Sph_LG4G000073	GO:0003674(molecular_function);GO:0005575(cellular_component);GO:0008150(biological_process)	NA	NA	0.0001	5.5705	0.336609	0.479214	0.0001	green4
Sph_LG1G001203	GO:0003700(DNA binding transcription factor activity);GO:0005515(protein binding);GO:0005634(nucleus);GO:0006351(transcription, DNA-templated);GO:0006355(regulation of transcription, DNA-templated);GO:0009793(embryo development ending in seed dormancy);GO:0010431(seed maturation);GO:0043565(sequence-specific DNA binding)	NA	NA	4.20644	7.89781	6.72218	5.12431	0.767222	green4
Sph_LG2G001686	GO:0004674(protein serine/threonine kinase activity);GO:0005634(nucleus);GO:0005737(cytoplasm);GO:0005886(plasma membrane);GO:0035556(intracellular signal transduction)	NA	NA	6.77805	22.419	32.5125	13.7708	6.02801	green4
Sph_LG11G000505	GO:0003700(DNA binding transcription factor activity);GO:0005634(nucleus);GO:0006355(regulation of transcription, DNA-templated);GO:0043565(sequence-specific DNA binding)	NA	NA	14.0369	22.8708	33.1845	16.6105	5.91466	green4
Sph_LG11G001256	GO:0003677(DNA binding);GO:0005634(nucleus);GO:0005677(chromatin silencing complex);GO:0005737(cytoplasm);GO:0006342(chromatin silencing);GO:0006355(regulation of transcription, DNA-templated);GO:0016787(hydrolase activity);GO:0046872(metal ion binding);GO:0070403(NAD+ binding)	NA	NA	13.5967	27.0746	16.3156	10.0022	6.00404	green4
Sph_LG11G001530	NA	NA	NA	0.506331	5.51197	0.0237073	0.0001	0.200922	green4
Sph_LG0G002457	GO:0005509(calcium ion binding)	04016(MAPK signaling pathway - plant);04070(Phosphatidylinositol signaling system);04626(Plant-pathogen interaction)	K02183	2.92795	11.3939	0.710781	1.79834	1.7101	green4
Sph_LG4G000447	GO:0004073(aspartate-semialdehyde dehydrogenase activity);GO:0005739(mitochondrion);GO:0006520(cellular amino acid metabolic process);GO:0009507(chloroplast);GO:0009536(plastid);GO:0009570(chloroplast stroma);GO:0016620(oxidoreductase activity, acting on the aldehyde or oxo group of donors, NAD or NADP as acceptor)	00260(Glycine, serine and threonine metabolism);00270(Cysteine and methionine metabolism);00300(Lysine biosynthesis);00261(Monobactam biosynthesis)	K00133	15.9896	25.4912	22.679	27.3855	5.49971	green4
Sph_LG10G001928	GO:0005507(copper ion binding);GO:0005618(cell wall);GO:0005739(mitochondrion);GO:0005759(mitochondrial matrix);GO:0005794(Golgi apparatus);GO:0005829(cytosol);GO:0005975(carbohydrate metabolic process);GO:0006099(tricarboxylic acid cycle);GO:0006108(malate metabolic process);GO:0009409(response to cold);GO:0009507(chloroplast);GO:0009651(response to salt stress);GO:0030060(L-malate dehydrogenase…	00020(Citrate cycle (TCA cycle));00620(Pyruvate metabolism);00630(Glyoxylate and dicarboxylate metabolism);00710(Carbon fixation in photosynthetic organisms);00270(Cysteine and methionine metabolism)	K00026	29.5853	132.899	31.4874	43.3461	35.5092	green4
Sph_LG0G001185	GO:0000419(DNA-directed RNA polymerase V complex);GO:0003677(DNA binding);GO:0005515(protein binding);GO:0005634(nucleus);GO:0005654(nucleoplasm);GO:0006306(DNA methylation);GO:0043621(protein self-association);GO:0044030(regulation of DNA methylation);GO:0070918(production of small RNA involved in gene silencing by RNA)	NA	NA	4.8205	8.07531	2.32585	4.7744	0.286679	green4
Sph_LG5G000194	GO:0004693(cyclin-dependent protein serine/threonine kinase activity);GO:0005634(nucleus);GO:0005886(plasma membrane);GO:0006468(protein phosphorylation);GO:0016301(kinase activity)	NA	NA	1.89667	5.66111	5.90548	2.42464	0.759125	green4
Sph_LG0G000106	GO:0005886(plasma membrane);GO:0015079(potassium ion transmembrane transporter activity)	NA	NA	0.116132	15.8569	2.62575	3.39686	0.100391	green4
Sph_LG11G003431	GO:0000340(RNA 7-methylguanosine cap binding);GO:0000902(cell morphogenesis);GO:0005515(protein binding);GO:0005911(cell-cell junction);GO:0006417(regulation of translation);GO:0030835(negative regulation of actin filament depolymerization);GO:0031143(pseudopodium);GO:0031209(SCAR complex);GO:0031252(cell leading edge);GO:0032433(filopodium tip);GO:0048870(cell motility)	03013(RNA transport)	K05749	7.03851	13.8776	11.7074	12.4258	1.7494	green4
Sph_LG11G001721	GO:0004672(protein kinase activity);GO:0004674(protein serine/threonine kinase activity);GO:0005524(ATP binding);GO:0005886(plasma membrane);GO:0006468(protein phosphorylation);GO:0007169(transmembrane receptor protein tyrosine kinase signaling pathway);GO:0016021(integral component of membrane);GO:0016301(kinase activity);GO:0016310(phosphorylation)	NA	NA	3.96229	13.3424	5.86119	3.02512	2.52628	green4
Sph_LG11G004572	GO:0004252(serine-type endopeptidase activity);GO:0005829(cytosol);GO:0006508(proteolysis);GO:0009507(chloroplast);GO:0009532(plastid stroma);GO:0009535(chloroplast thylakoid membrane);GO:0009570(chloroplast stroma);GO:0009579(thylakoid);GO:0009658(chloroplast organization);GO:0009840(chloroplastic endopeptidase Clp complex);GO:0009941(chloroplast envelope);GO:0048510(regulation of timing of tran…	NA	NA	157.767	219.91	248.287	138.432	25.3637	green4
Sph_LG6G000884	GO:0003674(molecular_function);GO:0005739(mitochondrion);GO:0008150(biological_process)	NA	NA	5.91533	12.0582	4.65621	5.02861	1.16325	green4
Sph_LG9G002378	GO:0005634(nucleus);GO:0016021(integral component of membrane);GO:0016779(nucleotidyltransferase activity)	03018(RNA degradation)	K03514	10.5727	5.98946	3.60068	3.74076	16.2287	green4
Sph_LG6G000763	GO:0004029(aldehyde dehydrogenase (NAD) activity);GO:0004777(succinate-semialdehyde dehydrogenase (NAD+) activity);GO:0009013(succinate-semialdehyde dehydrogenase [NAD(P)+] activity)	00010(Glycolysis / Gluconeogenesis);00030(Pentose phosphate pathway)	K00131	38.2615	65.2211	53.2463	55.0226	11.7782	green4
Sph_LG11G003368	GO:0004163(diphosphomevalonate decarboxylase activity);GO:0005829(cytosol);GO:0019287(isopentenyl diphosphate biosynthetic process, mevalonate pathway)	00900(Terpenoid backbone biosynthesis)	K01597	7.78584	17.0961	6.26234	6.3673	1.94004	green4
Sph_LG6G001126	GO:0005576(extracellular region);GO:0005618(cell wall);GO:0009408(response to heat);GO:0009506(plasmodesma);GO:0009739(response to gibberellin);GO:0009740(gibberellic acid mediated signaling pathway);GO:0009751(response to salicylic acid);GO:0010286(heat acclimation)	00563(Glycosylphosphatidylinositol(GPI)-anchor biosynthesis)	K03860	4.98867	49.9086	19.9945	4.6809	2.26993	green4
Sph_LG0G000579	GO:0015079(potassium ion transmembrane transporter activity);GO:0016020(membrane)	NA	NA	4.37517	10.5311	7.66269	4.02014	1.79206	green4
Sph_LG11G000891	GO:0004748(ribonucleoside-diphosphate reductase activity, thioredoxin disulfide as acceptor);GO:0005971(ribonucleoside-diphosphate reductase complex);GO:0009263(deoxyribonucleotide biosynthetic process)	00230(Purine metabolism);00240(Pyrimidine metabolism);00480(Glutathione metabolism)	K10808	6.37555	5.71584	12.9734	6.57036	1.30444	green4
Sph_LG0G001038	GO:0005794(Golgi apparatus);GO:0005886(plasma membrane);GO:0016021(integral component of membrane);GO:0019706(protein-cysteine S-palmitoyltransferase activity);GO:0030659(cytoplasmic vesicle membrane)	NA	NA	3.81245	11.0925	4.8563	2.59019	1.45128	green4
Sph_LG10G000584	GO:0004526(ribonuclease P activity);GO:0005655(nucleolar ribonuclease P complex);GO:0090502(RNA phosphodiester bond hydrolysis, endonucleolytic)	NA	NA	34.8024	75.6784	50.3777	35.8554	6.09173	green4
Sph_LG9G001201	GO:0003735(structural constituent of ribosome);GO:0006412(translation)	NA	NA	6.05265	12.026	8.93343	8.85176	1.40185	green4
Sph_LG11G000690	GO:0004650(polygalacturonase activity);GO:0005576(extracellular region);GO:0005618(cell wall);GO:0008150(biological_process);GO:0048046(apoplast)	04144(Endocytosis)	K12472	280.734	848.801	474.688	236.891	41.5137	green4
Sph_LG4G001117	GO:0005509(calcium ion binding);GO:0005739(mitochondrion);GO:0005774(vacuolar membrane);GO:0005783(endoplasmic reticulum);GO:0005788(endoplasmic reticulum lumen);GO:0005794(Golgi apparatus);GO:0005829(cytosol);GO:0006457(protein folding);GO:0006979(response to oxidative stress);GO:0009506(plasmodesma);GO:0009507(chloroplast);GO:0009651(response to salt stress);GO:0030246(carbohydrate binding);GO:…	04141(Protein processing in endoplasmic reticulum);04145(Phagosome)	K08057	30.6051	83.3993	35.9415	41.5914	14.4109	green4
Sph_LG5G000938	GO:0043161(proteasome-mediated ubiquitin-dependent protein catabolic process);GO:0061630(ubiquitin protein ligase activity)	NA	NA	6.9074	17.4183	11.8012	4.39909	0.964949	green4
Sph_LG3G002079	GO:0003674(molecular_function);GO:0005886(plasma membrane)	NA	NA	1.17573	5.17684	0.0968297	0.60026	0.0792693	green4
Sph_LG3G001645	GO:0003674(molecular_function);GO:0005576(extracellular region);GO:0005783(endoplasmic reticulum)	NA	NA	16.6348	12.3044	19.3213	15.8826	0.925259	green4
Sph_LG4G001453	GO:0000977(RNA polymerase II regulatory region sequence-specific DNA binding);GO:0001228(transcriptional activator activity, RNA polymerase II transcription regulatory region sequence-specific DNA binding);GO:0003677(DNA binding);GO:0003700(DNA binding transcription factor activity);GO:0005515(protein binding);GO:0005634(nucleus);GO:0006351(transcription, DNA-templated);GO:0006355(regulation of t…	NA	NA	28.9207	102.598	49.9399	33.5662	27.3273	green4
Sph_LG10G002764	GO:0005737(cytoplasm);GO:0008150(biological_process);GO:0008270(zinc ion binding)	NA	NA	2.13389	16.2007	11.4394	2.68795	4.41367	green4
Sph_LG9G001143	GO:0005515(protein binding);GO:0007186(G-protein coupled receptor signaling pathway);GO:0009507(chloroplast);GO:0009527(plastid outer membrane);GO:0009528(plastid inner membrane);GO:0009532(plastid stroma);GO:0009534(chloroplast thylakoid);GO:0009535(chloroplast thylakoid membrane);GO:0009570(chloroplast stroma);GO:0009707(chloroplast outer membrane);GO:0009941(chloroplast envelope);GO:0010027(th…	NA	NA	110.693	248.28	273.446	167.479	42.9591	green4
Sph_LG10G001241	GO:0004568(chitinase activity);GO:0006040(amino sugar metabolic process);GO:0008061(chitin binding);GO:0008843(endochitinase activity);GO:0016231(beta-N-acetylglucosaminidase activity);GO:0050832(defense response to fungus)	00520(Amino sugar and nucleotide sugar metabolism);04016(MAPK signaling pathway - plant)	K20547	136.717	1321.32	218.102	52.82	88.8297	green4
Sph_LG0G000075	GO:0003674(molecular_function);GO:0005634(nucleus);GO:0005886(plasma membrane);GO:0009975(cyclase activity);GO:0016021(integral component of membrane)	NA	NA	5.44094	11.9185	10.7222	10.185	1.83345	green4
Sph_LG11G004502	GO:0003723(RNA binding);GO:0003729(mRNA binding);GO:0005739(mitochondrion);GO:0008150(biological_process);GO:0009507(chloroplast)	NA	NA	10.8671	14.6756	25.6024	5.16877	4.72371	green4
Sph_LG11G004236	GO:0005634(nucleus);GO:0005737(cytoplasm);GO:0005773(vacuole);GO:0005829(cytosol);GO:0006508(proteolysis);GO:0009507(chloroplast);GO:0051289(protein homotetramerization);GO:0070009(serine-type aminopeptidase activity)	NA	NA	7.70526	10.9257	9.1956	12.4798	1.62776	green4
Sph_LG0G002539	GO:0002181(cytoplasmic translation);GO:0003735(structural constituent of ribosome);GO:0022625(cytosolic large ribosomal subunit);GO:0030687(preribosome, large subunit precursor);GO:0070180(large ribosomal subunit rRNA binding)	03010(Ribosome)	K02943	96.9367	209.12	124.012	115.884	38.239	green4
Sph_LG10G001612	GO:0003777(microtubule motor activity);GO:0005871(kinesin complex);GO:0007018(microtubule-based movement);GO:0016887(ATPase activity)	NA	NA	12.9427	21.8435	21.5462	13.2404	2.73806	green4
Sph_LG4G000736	GO:0005737(cytoplasm);GO:0010090(trichome morphogenesis)	NA	NA	0.348993	10.2048	1.34308	3.59963	0.0001	green4
Sph_LG10G002268	GO:0003735(structural constituent of ribosome);GO:0005762(mitochondrial large ribosomal subunit)	03010(Ribosome)	K02884	1.88197	4.88164	2.30508	2.0089	0.098533	green4
Sph_LG1G000974	GO:0002181(cytoplasmic translation);GO:0003735(structural constituent of ribosome);GO:0022625(cytosolic large ribosomal subunit);GO:0042273(ribosomal large subunit biogenesis)	03010(Ribosome)	K02898	49.7188	107.543	70.2416	84.5009	22.1271	green4
Sph_LG3G000672	GO:0005774(vacuolar membrane);GO:0005783(endoplasmic reticulum);GO:0016788(hydrolase activity, acting on ester bonds)	NA	NA	26.0123	52.433	16.9781	13.5435	19.0268	green4
Sph_LG10G002286	GO:0000082(G1/S transition of mitotic cell cycle);GO:0000307(cyclin-dependent protein kinase holoenzyme complex);GO:0004674(protein serine/threonine kinase activity);GO:0004693(cyclin-dependent protein serine/threonine kinase activity);GO:0005515(protein binding);GO:0005524(ATP binding);GO:0005634(nucleus);GO:0005737(cytoplasm);GO:0006468(protein phosphorylation);GO:0007165(signal transduction);G…	NA	NA	1.69965	7.09093	2.82259	3.32326	0.585367	green4
Sph_LG4G000131	GO:0003674(molecular_function);GO:0005515(protein binding);GO:0005802(trans-Golgi network);GO:0005886(plasma membrane);GO:0008017(microtubule binding);GO:0008150(biological_process);GO:0009507(chloroplast);GO:0016021(integral component of membrane)	NA	NA	3.14123	11.6186	12.6474	2.64425	2.25033	green4
Sph_LG0G001415	GO:0003735(structural constituent of ribosome);GO:0005763(mitochondrial small ribosomal subunit);GO:0006412(translation);GO:0022627(cytosolic small ribosomal subunit)	03010(Ribosome)	K02988	93.3528	283.205	150.507	105.478	40.9038	green4
Sph_LG10G001429	GO:0004197(cysteine-type endopeptidase activity);GO:0005615(extracellular space);GO:0005764(lysosome);GO:0051603(proteolysis involved in cellular protein catabolic process)	04145(Phagosome)	K01365	8.3492	15.0611	7.08164	9.32272	2.46958	green4
Sph_LG3G002059	GO:0005524(ATP binding);GO:0005737(cytoplasm);GO:0005739(mitochondrion);GO:0005829(cytosol);GO:0006457(protein folding);GO:0006458('de novo' protein folding);GO:0007005(mitochondrion organization);GO:0009507(chloroplast);GO:0009570(chloroplast stroma);GO:0009941(chloroplast envelope);GO:0042026(protein refolding);GO:0044183(protein binding involved in protein folding);GO:0051082(unfolded protein …	03018(RNA degradation)	K04077	2.6257	3.00319	4.87656	1.67683	0.416933	green4
Sph_LG10G000091	GO:0008194(UDP-glycosyltransferase activity);GO:0009247(glycolipid biosynthetic process);GO:0009507(chloroplast);GO:0009536(plastid);GO:0009706(chloroplast inner membrane);GO:0009793(embryo development ending in seed dormancy);GO:0009941(chloroplast envelope);GO:0010027(thylakoid membrane organization);GO:0016757(transferase activity, transferring glycosyl groups);GO:0016758(transferase activity,…	00561(Glycerolipid metabolism)	K03715	11.9583	21.5104	15.3245	9.64653	3.76884	green4
Sph_LG7G000008	GO:0005515(protein binding);GO:0005634(nucleus);GO:0005737(cytoplasm);GO:0009055(electron transfer activity);GO:0009751(response to salicylic acid);GO:0009863(salicylic acid mediated signaling pathway);GO:0009867(jasmonic acid mediated signaling pathway);GO:0015035(protein disulfide oxidoreductase activity);GO:0045454(cell redox homeostasis)	NA	NA	11.4618	28.9416	16.2573	29.8379	3.11556	green4
Sph_LG3G001326	GO:0003674(molecular_function);GO:0005777(peroxisome);GO:0005829(cytosol);GO:0008150(biological_process);GO:0009507(chloroplast);GO:0009570(chloroplast stroma)	NA	NA	14.1526	35.0271	7.32605	4.0684	4.12427	green4
Sph_LG11G002370	GO:0003674(molecular_function);GO:0005739(mitochondrion);GO:0016021(integral component of membrane);GO:0033617(mitochondrial respiratory chain complex IV assembly)	NA	NA	10.0985	28.9448	52.5723	27.931	12.6168	green4
Sph_LG3G001181	GO:0003676(nucleic acid binding);GO:0003723(RNA binding);GO:0003887(DNA-directed DNA polymerase activity);GO:0003968(RNA-directed 5'-3' RNA polymerase activity);GO:0005634(nucleus);GO:0009616(virus induced gene silencing);GO:0010267(production of ta-siRNAs involved in RNA interference);GO:0016246(RNA interference);GO:0016441(posttranscriptional gene silencing);GO:0030422(production of siRNA invol…	NA	NA	4.05483	7.17634	6.05943	4.37612	1.04468	green4
Sph_LG4G000713	GO:0005737(cytoplasm);GO:0005739(mitochondrion);GO:0005777(peroxisome);GO:0006631(fatty acid metabolic process);GO:0009850(auxin metabolic process);GO:0016874(ligase activity)	NA	NA	1.86544	12.5241	5.31317	2.39648	3.10701	green4
Sph_LG0G003629	GO:0003735(structural constituent of ribosome)	03010(Ribosome)	K02957	68.9041	121.421	65.8317	76.9065	23.1164	green4
Sph_LG1G002910	GO:0005634(nucleus);GO:0006378(mRNA polyadenylation);GO:0006379(mRNA cleavage);GO:0006388(tRNA splicing, via endonucleolytic cleavage and ligation);GO:0051731(polynucleotide 5'-hydroxyl-kinase activity)	03015(mRNA surveillance pathway)	K14399	13.0282	17.0559	16.3893	12.7945	3.30085	green4
Sph_LG0G001737	GO:0009252(peptidoglycan biosynthetic process);GO:0047661(amino-acid racemase activity)	NA	NA	2.33478	7.54778	2.46169	3.78236	1.04525	green4
Sph_LG11G000271	GO:0003674(molecular_function);GO:0008150(biological_process);GO:0009536(plastid)	NA	NA	34.8462	44.9846	37.5716	49.8058	5.47985	green4
Sph_LG3G001240	GO:0010304(PSII associated light-harvesting complex II catabolic process);GO:0015996(chlorophyll catabolic process);GO:0034256(chlorophyll(ide) b reductase activity)	00860(Porphyrin and chlorophyll metabolism)	K13606	27.9471	89.3343	65.8508	44.0615	18.0449	green4
Sph_LG3G001516	GO:0005432(calcium:sodium antiporter activity);GO:0005509(calcium ion binding);GO:0055074(calcium ion homeostasis)	NA	NA	4.33685	21.5355	18.9514	8.92294	2.08271	green4
Sph_LG2G000339	GO:0016021(integral component of membrane)	NA	NA	1.62906	7.40121	5.45153	1.54868	1.39421	green4
Sph_LG2G000801	GO:0015079(potassium ion transmembrane transporter activity);GO:0016020(membrane)	NA	NA	5.30189	6.42774	4.75489	6.40782	0.984668	green4
Sph_LG11G002061	GO:0002181(cytoplasmic translation);GO:0003735(structural constituent of ribosome);GO:0022625(cytosolic large ribosomal subunit);GO:0030295(protein kinase activator activity);GO:0030687(preribosome, large subunit precursor);GO:0045860(positive regulation of protein kinase activity);GO:0070180(large ribosomal subunit rRNA binding)	03010(Ribosome)	K02942	110.787	191.453	157.01	136.655	26.6824	green4
Sph_LG9G002134	GO:0003674(molecular_function);GO:0005739(mitochondrion);GO:0005774(vacuolar membrane);GO:0005886(plasma membrane);GO:0016021(integral component of membrane)	04144(Endocytosis)	K12189	12.5023	60.1903	13.2593	14.2766	16.5636	green4
Sph_LG1G000358	GO:0005739(mitochondrion);GO:0010239(chloroplast mRNA processing);GO:0031426(polycistronic mRNA processing);GO:0042644(chloroplast nucleoid)	NA	NA	5.62663	9.6201	12.2324	5.74204	2.10559	green4
Sph_LG6G001263	GO:0005507(copper ion binding);GO:0005829(cytosol);GO:0009507(chloroplast);GO:0015446(ATPase-coupled arsenite transmembrane transporter activity);GO:0015700(arsenite transport);GO:0016756(glutathione gamma-glutamylcysteinyltransferase activity);GO:0042344(indole glucosinolate catabolic process);GO:0042742(defense response to bacterium);GO:0046685(response to arsenic-containing substance);GO:00466…	NA	NA	7.02458	14.4155	5.47528	8.94525	1.49475	green4
Sph_LG10G000818	GO:0003938(IMP dehydrogenase activity);GO:0005524(ATP binding);GO:0005737(cytoplasm);GO:0005975(carbohydrate metabolic process);GO:0006183(GTP biosynthetic process);GO:0019146(arabinose-5-phosphate isomerase activity)	NA	NA	11.3923	26.5504	17.4407	34.1155	3.54123	green4
Sph_LG10G002740	GO:0005576(extracellular region);GO:0007568(aging);GO:0016021(integral component of membrane)	NA	NA	5.36973	24.6629	11.9154	9.97542	3.60425	green4
Sph_LG1G002855	GO:0005886(plasma membrane);GO:0031225(anchored component of membrane)	NA	NA	0.569529	6.60144	0.0001	4.13826	0.0001	green4
Sph_LG9G000564	GO:0003824(catalytic activity);GO:0005576(extracellular region);GO:0005975(carbohydrate metabolic process);GO:2001070(starch binding)	NA	NA	10.2719	30.4013	21.9928	11.8874	6.3537	green4
Sph_LG2G000625	GO:0005739(mitochondrion);GO:0008270(zinc ion binding);GO:0010033(response to organic substance);GO:0050897(cobalt ion binding)	00010(Glycolysis / Gluconeogenesis);00071(Fatty acid degradation);00350(Tyrosine metabolism)	K00121	33.0787	87.9396	29.4488	39.5559	20.9138	green4
Sph_LG0G002892	GO:0004470(malic enzyme activity);GO:0004471(malate dehydrogenase (decarboxylating) (NAD+) activity);GO:0005515(protein binding);GO:0005524(ATP binding);GO:0005739(mitochondrion);GO:0006090(pyruvate metabolic process);GO:0006108(malate metabolic process);GO:0008270(zinc ion binding);GO:0008948(oxaloacetate decarboxylase activity);GO:0009507(chloroplast);GO:0016652(oxidoreductase activity, acting …	00620(Pyruvate metabolism);00710(Carbon fixation in photosynthetic organisms)	K00028	3.61026	15.9395	7.02114	3.85394	3.58018	green4
Sph_LG11G001803	GO:0003723(RNA binding);GO:0003735(structural constituent of ribosome);GO:0006412(translation);GO:0022625(cytosolic large ribosomal subunit);GO:0042254(ribosome biogenesis)	NA	NA	3.11763	5.88213	14.2367	8.36578	2.09816	green4
Sph_Contig03881_ERROPOS1300000G000200	GO:0000502(proteasome complex);GO:0004298(threonine-type endopeptidase activity);GO:0005634(nucleus);GO:0005829(cytosol);GO:0005839(proteasome core complex);GO:0006511(ubiquitin-dependent protein catabolic process);GO:0008233(peptidase activity);GO:0009507(chloroplast);GO:0010043(response to zinc ion);GO:0022626(cytosolic ribosome)	03050(Proteasome)	K02726	49.8378	111.116	56.5211	49.4416	22.4442	green4
Sph_LG11G000431	GO:0003735(structural constituent of ribosome);GO:0022627(cytosolic small ribosomal subunit)	03010(Ribosome)	K02969	19.4402	61.477	21.2184	22.7406	18.4196	green4
Sph_LG11G000350	GO:0003674(molecular_function);GO:0005634(nucleus);GO:0005875(microtubule associated complex);GO:0008150(biological_process)	00230(Purine metabolism);00240(Pyrimidine metabolism);03020(RNA polymerase)	K03006	4.49707	10.5676	6.31779	6.31156	0.679559	green4
Sph_LG0G001712	GO:0003700(DNA binding transcription factor activity);GO:0005515(protein binding);GO:0005634(nucleus);GO:0006351(transcription, DNA-templated);GO:0006355(regulation of transcription, DNA-templated);GO:0009630(gravitropism);GO:0009638(phototropism);GO:0009733(response to auxin);GO:0009734(auxin-activated signaling pathway);GO:0080086(stamen filament development)	04075(Plant hormone signal transduction)	K14484	0.44632	11.9488	0.256088	5.22129	0.127558	green4
Sph_LG9G000055	GO:0004842(ubiquitin-protein transferase activity);GO:0005515(protein binding);GO:0005634(nucleus);GO:0005737(cytoplasm);GO:0005886(plasma membrane);GO:0009611(response to wounding);GO:0009867(jasmonic acid mediated signaling pathway);GO:0042742(defense response to bacterium);GO:0046872(metal ion binding)	NA	NA	5.42735	9.10505	0.856421	3.08093	0.282963	green4
Sph_LG9G000787	GO:0005622(intracellular);GO:0005623(cell);GO:0005634(nucleus);GO:0005777(peroxisome);GO:0005778(peroxisomal membrane);GO:0005829(cytosol);GO:0006625(protein targeting to peroxisome);GO:0007031(peroxisome organization);GO:0033328(peroxisome membrane targeting sequence binding)	04146(Peroxisome)	K13337	5.29008	6.41838	11.5429	5.47011	1.12853	green4
Sph_LG2G000642	GO:0000162(tryptophan biosynthetic process);GO:0004049(anthranilate synthase activity);GO:0005829(cytosol);GO:0005950(anthranilate synthase complex)	00400(Phenylalanine, tyrosine and tryptophan biosynthesis);00405(Phenazine biosynthesis)	K01658	74.0762	106.752	95.9841	91.5131	22.3743	green4
Sph_LG0G000279	GO:0030001(metal ion transport);GO:0046872(metal ion binding)	00010(Glycolysis / Gluconeogenesis);00030(Pentose phosphate pathway);00051(Fructose and mannose metabolism);00710(Carbon fixation in photosynthetic organisms)	K01623	54.0022	147.441	29.6357	95.3231	45.9509	green4
Sph_LG0G000689	GO:0004573(mannosyl-oligosaccharide glucosidase activity);GO:0005789(endoplasmic reticulum membrane);GO:0006487(protein N-linked glycosylation)	00510(N-Glycan biosynthesis);04141(Protein processing in endoplasmic reticulum)	K01228	7.392	14.6735	4.31836	9.05231	3.48546	green4
Sph_LG11G001360	GO:0005783(endoplasmic reticulum);GO:0005794(Golgi apparatus);GO:0016192(vesicle-mediated transport);GO:0030008(TRAPP complex);GO:0048193(Golgi vesicle transport)	NA	NA	11.3339	26.1483	16.2597	17.3403	3.90878	green4
Sph_LG4G000243	GO:0005381(iron ion transmembrane transporter activity);GO:0034755(iron ion transmembrane transport)	NA	NA	0.545511	4.86476	0.895231	0.031199	0.690546	green4
Sph_LG11G000814	GO:0003674(molecular_function);GO:0008150(biological_process)	NA	NA	0.562648	2.48347	2.1356	0.420508	0.200117	green4
Sph_LG4G000490	GO:0000398(mRNA splicing, via spliceosome);GO:0000932(P-body);GO:0003723(RNA binding);GO:0005688(U6 snRNP);GO:0005730(nucleolus);GO:0005732(small nucleolar ribonucleoprotein complex);GO:0030490(maturation of SSU-rRNA);GO:0046540(U4/U6 x U5 tri-snRNP complex)	03040(Spliceosome);03018(RNA degradation)	K12625	33.7531	55.4686	46.6077	37.8296	8.57691	green4
Sph_LG6G001231	GO:0003868(4-hydroxyphenylpyruvate dioxygenase activity);GO:0006559(L-phenylalanine catabolic process);GO:0006572(tyrosine catabolic process)	00350(Tyrosine metabolism);00360(Phenylalanine metabolism);00130(Ubiquinone and other terpenoid-quinone biosynthesis)	K00457	48.9492	60.7249	84.2517	27.4379	18.3321	green4
Sph_LG0G000322	GO:0009507(chloroplast);GO:0016021(integral component of membrane)	NA	NA	5.83193	6.91759	6.63275	4.48199	0.845494	green4
Sph_LG0G003327	GO:0003674(molecular_function);GO:0005634(nucleus);GO:0005739(mitochondrion);GO:0005774(vacuolar membrane);GO:0008150(biological_process);GO:0009507(chloroplast);GO:0009536(plastid);GO:0009941(chloroplast envelope)	NA	NA	12.8734	19.6101	23.4166	11.7241	5.39254	green4
Sph_LG0G002621	GO:0003674(molecular_function);GO:0008150(biological_process);GO:0009507(chloroplast)	NA	NA	39.0178	52.3306	43.6887	22.9291	8.73949	green4
Sph_LG5G000147	GO:0003674(molecular_function);GO:0008150(biological_process);GO:0009507(chloroplast);GO:0009535(chloroplast thylakoid membrane)	NA	NA	105.941	151.261	189.831	98.4658	48.8495	green4
Sph_LG9G001216	GO:0003825(alpha,alpha-trehalose-phosphate synthase (UDP-forming) activity);GO:0004805(trehalose-phosphatase activity);GO:0005737(cytoplasm);GO:0005992(trehalose biosynthetic process);GO:0016757(transferase activity, transferring glycosyl groups);GO:0016791(phosphatase activity);GO:0070413(trehalose metabolism in response to stress)	00500(Starch and sucrose metabolism)	K16055	8.90486	13.8312	9.17686	8.59892	1.6513	green4
Sph_LG8G000271	GO:0005515(protein binding);GO:0005737(cytoplasm);GO:0005829(cytosol);GO:0009809(lignin biosynthetic process);GO:0009963(positive regulation of flavonoid biosynthetic process);GO:0010252(auxin homeostasis);GO:0016020(membrane);GO:0016740(transferase activity);GO:0047172(shikimate O-hydroxycinnamoyltransferase activity);GO:0047205(quinate O-hydroxycinnamoyltransferase activity);GO:0071555(cell wal…	00940(Phenylpropanoid biosynthesis);00945(Stilbenoid, diarylheptanoid and gingerol biosynthesis);00941(Flavonoid biosynthesis)	K13065	4.39224	0.557297	0.691265	0.246234	3.56149	green4
Sph_LG1G001728	GO:0003674(molecular_function);GO:0005575(cellular_component);GO:0008150(biological_process)	NA	NA	1.50721	8.71234	1.64955	3.07366	0.071822	green4
Sph_LG1G002623	GO:0004674(protein serine/threonine kinase activity);GO:0005886(plasma membrane);GO:0006468(protein phosphorylation);GO:0006952(defense response);GO:0009506(plasmodesma)	NA	NA	11.2069	26.2915	7.54545	25.045	4.79953	green4
Sph_LG11G000660	GO:0004021(L-alanine:2-oxoglutarate aminotransferase activity);GO:0005737(cytoplasm);GO:0005777(peroxisome);GO:0005829(cytosol);GO:0008453(alanine-glyoxylate transaminase activity);GO:0009058(biosynthetic process);GO:0009507(chloroplast);GO:0009570(chloroplast stroma);GO:0009853(photorespiration);GO:0030170(pyridoxal phosphate binding);GO:0042853(L-alanine catabolic process);GO:0047958(glycine:2-…	00630(Glyoxylate and dicarboxylate metabolism);00710(Carbon fixation in photosynthetic organisms);00250(Alanine, aspartate and glutamate metabolism);00260(Glycine, serine and threonine metabolism);00220(Arginine biosynthesis)	K14272	18.0456	20.0579	27.069	10.9961	4.92116	green4
Sph_LG2G002457	GO:0003674(molecular_function);GO:0005634(nucleus);GO:0008150(biological_process)	NA	NA	17.0949	23.0808	20.5426	16.7176	0.694429	green4
Sph_LG0G003214	GO:0000719(photoreactive repair);GO:0003684(damaged DNA binding);GO:0003904(deoxyribodipyrimidine photo-lyase activity);GO:0003913(DNA photolyase activity);GO:0006281(DNA repair);GO:0018298(protein-chromophore linkage);GO:0045892(negative regulation of transcription, DNA-templated);GO:0050660(flavin adenine dinucleotide binding)	NA	NA	5.51758	4.5645	3.79703	0.599349	0.657476	green4
Sph_LG10G000201	GO:0009507(chloroplast);GO:0016651(oxidoreductase activity, acting on NAD(P)H);GO:0055114(oxidation-reduction process)	NA	NA	2.95719	7.19307	3.63499	1.96446	0.375978	green4
Sph_LG10G000210	GO:0003735(structural constituent of ribosome);GO:0005840(ribosome);GO:0006412(translation);GO:0009507(chloroplast);GO:0009570(chloroplast stroma);GO:0009793(embryo development ending in seed dormancy);GO:0009941(chloroplast envelope);GO:0019843(rRNA binding);GO:0042254(ribosome biogenesis)	03010(Ribosome)	K02909	32.8426	51.8225	62.3686	54.6639	10.4324	green4
Sph_LG11G003261	GO:0004103(choline kinase activity);GO:0005524(ATP binding);GO:0005737(cytoplasm);GO:0016310(phosphorylation)	00564(Glycerophospholipid metabolism)	K14156	6.74138	1.23895	15.6627	10.5269	9.55513	green4
Sph_LG2G000352	GO:0005515(protein binding);GO:0005886(plasma membrane);GO:0009507(chloroplast);GO:0009534(chloroplast thylakoid);GO:0009535(chloroplast thylakoid membrane);GO:0010027(thylakoid membrane organization);GO:0015450(P-P-bond-hydrolysis-driven protein transmembrane transporter activity);GO:0016021(integral component of membrane);GO:0045038(protein import into chloroplast thylakoid membrane);GO:0051205…	03060(Protein export)	K03217	12.0057	48.7366	25.0815	26.0835	9.98305	green4
Sph_LG10G001848	GO:0005737(cytoplasm);GO:0009505(plant-type cell wall);GO:0016491(oxidoreductase activity)	00902(Monoterpenoid biosynthesis)	K15095	17.6644	37.2361	40.8563	26.1477	10.2245	green4
Sph_LG9G001602	NA	NA	NA	8.51383	24.6781	24.2735	17.608	2.59784	green4
Sph_LG2G000876	GO:0002181(cytoplasmic translation);GO:0003723(RNA binding);GO:0003735(structural constituent of ribosome);GO:0022625(cytosolic large ribosomal subunit)	03010(Ribosome)	K02940	61.9356	108.739	74.8931	81.032	19.7283	green4
Sph_LG11G002500	GO:0004806(triglyceride lipase activity);GO:0005516(calmodulin binding);GO:0005576(extracellular region);GO:0006629(lipid metabolic process);GO:0016042(lipid catabolic process);GO:0016787(hydrolase activity)	NA	NA	6.24058	16.2207	9.28642	5.10328	3.03577	green4
Sph_LG3G000820	GO:0005575(cellular_component);GO:0008150(biological_process);GO:0016787(hydrolase activity)	NA	NA	7.3433	15.8539	12.5115	10.0355	1.91873	green4
Sph_LG3G000371	GO:0005634(nucleus);GO:0005886(plasma membrane);GO:0007165(signal transduction);GO:0035091(phosphatidylinositol binding)	NA	NA	9.76316	26.7174	5.16014	8.00178	5.70909	green4
Sph_LG11G001279	GO:0003674(molecular_function);GO:0005634(nucleus);GO:0009908(flower development);GO:0010228(vegetative to reproductive phase transition of meristem);GO:0030154(cell differentiation)	NA	NA	10.739	17.4016	9.25927	8.89607	3.4143	green4
Sph_LG11G001504	GO:0005524(ATP binding);GO:0005886(plasma membrane);GO:0016301(kinase activity);GO:0016310(phosphorylation)	NA	NA	4.30768	8.96708	2.92415	4.4479	0.625959	green4
Sph_LG4G000525	GO:0004605(phosphatidate cytidylyltransferase activity);GO:0009507(chloroplast);GO:0032049(cardiolipin biosynthetic process)	NA	NA	9.01694	9.4818	9.20238	12.1085	0.552334	green4
Sph_LG0G000763	GO:0000492(box C/D snoRNP assembly);GO:0000812(Swr1 complex);GO:0004003(ATP-dependent DNA helicase activity);GO:0005515(protein binding);GO:0005524(ATP binding);GO:0005634(nucleus);GO:0005730(nucleolus);GO:0005829(cytosol);GO:0006338(chromatin remodeling);GO:0006357(regulation of transcription by RNA polymerase II);GO:0009507(chloroplast);GO:0009908(flower development);GO:0016573(histone acetylat…	NA	NA	30.3986	36.9638	48.5572	38.7947	11.2255	green4
Sph_LG9G003542	GO:0003674(molecular_function);GO:0005575(cellular_component);GO:0080167(response to karrikin)	NA	NA	3.31523	11.8619	5.01624	2.18713	0.495964	green4
Sph_LG1G002698	GO:0003674(molecular_function);GO:0005634(nucleus)	NA	NA	7.62808	23.0329	21.8746	2.98062	1.73564	green4
Sph_LG9G002693	GO:0005774(vacuolar membrane);GO:0009932(cell tip growth);GO:0015079(potassium ion transmembrane transporter activity)	NA	NA	3.27088	3.32141	1.86571	3.59732	0.449908	green4
Sph_Contig03885_ERROPOS3838586G000850	GO:0000785(chromatin);GO:0000976(transcription regulatory region sequence-specific DNA binding);GO:0003700(DNA binding transcription factor activity);GO:0005515(protein binding);GO:0005634(nucleus);GO:0006355(regulation of transcription, DNA-templated);GO:0010628(positive regulation of gene expression);GO:0016567(protein ubiquitination);GO:0031490(chromatin DNA binding);GO:0032454(histone demethy…	NA	NA	0.527551	4.09558	1.32283	3.19185	1.96694	green4
Sph_LG4G000660	GO:0000105(histidine biosynthetic process);GO:0003879(ATP phosphoribosyltransferase activity);GO:0009570(chloroplast stroma)	00340(Histidine metabolism)	K00765	20.2171	35.6094	26.4114	17.2626	5.97516	green4
Sph_LG0G001551	GO:0004372(glycine hydroxymethyltransferase activity);GO:0005515(protein binding);GO:0005737(cytoplasm);GO:0005829(cytosol);GO:0005886(plasma membrane);GO:0006544(glycine metabolic process);GO:0006563(L-serine metabolic process);GO:0007623(circadian rhythm);GO:0009506(plasmodesma);GO:0016020(membrane);GO:0019264(glycine biosynthetic process from serine);GO:0030170(pyridoxal phosphate binding);GO:…	00630(Glyoxylate and dicarboxylate metabolism);00260(Glycine, serine and threonine metabolism);00460(Cyanoamino acid metabolism);00670(One carbon pool by folate)	K00600	29.5315	55.5517	29.3031	36.6364	9.05201	green4
Sph_LG6G001255	GO:0005634(nucleus);GO:0005737(cytoplasm)	NA	NA	2.68196	2.55481	3.68823	3.76832	0.0001	green4
Sph_LG0G001819	GO:0000139(Golgi membrane);GO:0003824(catalytic activity);GO:0005576(extracellular region);GO:0005794(Golgi apparatus);GO:0006486(protein glycosylation);GO:0016020(membrane);GO:0016021(integral component of membrane);GO:0016757(transferase activity, transferring glycosyl groups);GO:0071555(cell wall organization)	NA	NA	12.1005	34.7835	23.9923	13.9196	6.08838	green4
Sph_LG2G001503	GO:0004497(monooxygenase activity);GO:0007275(multicellular organism development);GO:0010268(brassinosteroid homeostasis);GO:0016125(sterol metabolic process);GO:0016132(brassinosteroid biosynthetic process)	00905(Brassinosteroid biosynthesis)	K09590	5.75389	7.71835	2.44809	3.53048	0.193057	green4
Sph_LG1G001286	GO:0004019(adenylosuccinate synthase activity);GO:0005737(cytoplasm);GO:0044208('de novo' AMP biosynthetic process);GO:0046040(IMP metabolic process)	00230(Purine metabolism);00250(Alanine, aspartate and glutamate metabolism)	K01939	28.511	63.8259	43.4776	35.7714	12.8747	green4
Sph_LG1G001374	GO:0008150(biological_process);GO:0009507(chloroplast)	NA	NA	4.09658	15.3393	14.7292	4.37566	3.08172	green4
Sph_LG9G000519	GO:0004674(protein serine/threonine kinase activity);GO:0005886(plasma membrane);GO:0006468(protein phosphorylation);GO:0009506(plasmodesma);GO:0031625(ubiquitin protein ligase binding);GO:0045087(innate immune response)	NA	NA	0.909858	1.96961	1.2396	1.36507	0.104981	green4
Sph_LG0G002003	GO:0016787(hydrolase activity)	00860(Porphyrin and chlorophyll metabolism)	K13544	9.7082	18.2285	13.4796	14.7808	3.14803	green4
Sph_LG1G002509	GO:0005515(protein binding);GO:0005737(cytoplasm);GO:0031463(Cul3-RING ubiquitin ligase complex);GO:0043161(proteasome-mediated ubiquitin-dependent protein catabolic process)	NA	NA	39.6272	25.4187	47.3697	20.5144	7.98651	green4
Sph_LG3G000425	GO:0000028(ribosomal small subunit assembly);GO:0000462(maturation of SSU-rRNA from tricistronic rRNA transcript (SSU-rRNA, 5.8S rRNA, LSU-rRNA));GO:0003735(structural constituent of ribosome);GO:0006412(translation);GO:0022627(cytosolic small ribosomal subunit);GO:0048027(mRNA 5'-UTR binding);GO:0070181(small ribosomal subunit rRNA binding)	03010(Ribosome)	K02955	51.8249	69.8966	53.2593	65.0394	15.0074	green4
Sph_LG2G001520	GO:0003979(UDP-glucose 6-dehydrogenase activity);GO:0005634(nucleus);GO:0005829(cytosol);GO:0005975(carbohydrate metabolic process);GO:0006024(glycosaminoglycan biosynthetic process);GO:0006065(UDP-glucuronate biosynthetic process)	00040(Pentose and glucuronate interconversions);00053(Ascorbate and aldarate metabolism);00520(Amino sugar and nucleotide sugar metabolism)	K00012	6.40837	25.0751	2.19042	5.79406	2.82836	green4
Sph_LG9G001335	GO:0004311(farnesyltranstransferase activity);GO:0004659(prenyltransferase activity);GO:0005515(protein binding);GO:0009507(chloroplast);GO:0009535(chloroplast thylakoid membrane);GO:0042651(thylakoid membrane);GO:0043693(monoterpene biosynthetic process);GO:0046872(metal ion binding)	00900(Terpenoid backbone biosynthesis)	K13789	0.38437	6.86021	1.2476	1.43353	0.218421	green4
Sph_LG1G002248	NA	NA	NA	0.451551	4.50897	0.477718	1.11097	0.0001	green4
Sph_LG1G001995	GO:0003677(DNA binding);GO:0003700(DNA binding transcription factor activity);GO:0005515(protein binding);GO:0005634(nucleus);GO:0006351(transcription, DNA-templated);GO:0006355(regulation of transcription, DNA-templated);GO:0008283(cell proliferation);GO:0009585(red, far-red light phototransduction);GO:0009641(shade avoidance);GO:0009733(response to auxin);GO:0009735(response to cytokinin);GO:00…	NA	NA	16.772	38.6876	18.3539	17.2858	2.35644	green4
Sph_LG1G001272	GO:0003924(GTPase activity);GO:0005622(intracellular);GO:0006412(translation)	NA	NA	39.4297	57.8512	94.3027	48.1683	18.444	green4
Sph_LG0G002021	GO:0003677(DNA binding);GO:0005634(nucleus);GO:0006351(transcription, DNA-templated);GO:0006355(regulation of transcription, DNA-templated);GO:0046872(metal ion binding)	NA	NA	5.89047	5.41522	4.09319	2.79996	0.55025	green4
Sph_LG0G001842	GO:0009505(plant-type cell wall)	00052(Galactose metabolism);00561(Glycerolipid metabolism);00600(Sphingolipid metabolism);00603(Glycosphingolipid biosynthesis - globo and isoglobo series)	K07407	32.2889	38.5714	28.4115	29.8126	1.89874	green4
Sph_LG3G000715	GO:0005737(cytoplasm);GO:0008150(biological_process)	NA	NA	3.51887	4.85017	4.39642	2.11847	0.695074	green4
Sph_LG2G001283	GO:0005227(calcium activated cation channel activity);GO:0005886(plasma membrane);GO:0006812(cation transport);GO:0016021(integral component of membrane)	NA	NA	12.2778	28.1546	19.911	15.7648	2.30324	green4
Sph_LG0G002976	GO:0003682(chromatin binding);GO:0005634(nucleus);GO:0016887(ATPase activity);GO:0031936(negative regulation of chromatin silencing);GO:0042393(histone binding);GO:0045944(positive regulation of transcription by RNA polymerase II)	04141(Protein processing in endoplasmic reticulum)	K13525	8.52452	18.3895	3.97765	7.59269	7.55436	green4
Sph_LG10G000614	GO:0000408(EKC/KEOPS complex);GO:0004674(protein serine/threonine kinase activity);GO:0005634(nucleus);GO:0005829(cytosol);GO:0070525(tRNA threonylcarbamoyladenosine metabolic process)	NA	NA	7.46689	20.5957	11.3003	10.0383	2.93941	green4
Sph_LG1G000865	GO:0016787(hydrolase activity)	NA	NA	11.9984	31.2437	48.5607	26.4957	7.95032	green4
Sph_LG5G001549	GO:0005634(nucleus);GO:0005829(cytosol);GO:0019781(NEDD8 activating enzyme activity);GO:0045116(protein neddylation)	04120(Ubiquitin mediated proteolysis)	K10686	21.1241	27.2704	34.4301	23.592	6.27725	green4
Sph_LG3G000904	GO:0004497(monooxygenase activity);GO:0005783(endoplasmic reticulum);GO:0007275(multicellular organism development);GO:0010268(brassinosteroid homeostasis);GO:0016125(sterol metabolic process);GO:0016132(brassinosteroid biosynthetic process)	NA	NA	25.1157	41.7471	32.2185	18.1801	6.20456	green4
Sph_LG0G001162	GO:0004674(protein serine/threonine kinase activity);GO:0005829(cytosol);GO:0006468(protein phosphorylation);GO:0035556(intracellular signal transduction)	NA	NA	1.95637	6.23355	1.63508	0.269693	0.0690913	green4
Sph_LG1G002412	GO:0000139(Golgi membrane);GO:0005768(endosome);GO:0005794(Golgi apparatus);GO:0005802(trans-Golgi network);GO:0016021(integral component of membrane);GO:0016051(carbohydrate biosynthetic process);GO:0016757(transferase activity, transferring glycosyl groups);GO:0016758(transferase activity, transferring hexosyl groups);GO:0045489(pectin biosynthetic process);GO:0047262(polygalacturonate 4-alpha-…	00520(Amino sugar and nucleotide sugar metabolism)	K13648	15.0082	25.5512	22.2931	20.5709	5.28612	green4
Sph_LG1G001534	GO:0003779(actin binding);GO:0005737(cytoplasm);GO:0005856(cytoskeleton);GO:0007010(cytoskeleton organization);GO:0051015(actin filament binding);GO:0051017(actin filament bundle assembly);GO:0051693(actin filament capping)	NA	NA	5.43814	9.72902	4.0517	6.41059	1.54639	green4
Sph_LG10G000690	GO:0003723(RNA binding);GO:0005634(nucleus);GO:0006351(transcription, DNA-templated);GO:0006355(regulation of transcription, DNA-templated);GO:0006396(RNA processing)	NA	NA	1.64444	5.1911	2.70992	3.08782	0.112081	green4
Sph_LG2G001548	GO:0005737(cytoplasm);GO:0030001(metal ion transport);GO:0046914(transition metal ion binding);GO:0046916(cellular transition metal ion homeostasis)	NA	NA	36.1957	102.361	52.3977	38.5995	16.8183	green4
Sph_LG2G001942	GO:0002213(defense response to insect);GO:0004357(glutamate-cysteine ligase activity);GO:0005524(ATP binding);GO:0006750(glutathione biosynthetic process);GO:0009408(response to heat);GO:0009507(chloroplast);GO:0009536(plastid);GO:0009570(chloroplast stroma);GO:0009700(indole phytoalexin biosynthetic process);GO:0009753(response to jasmonic acid);GO:0009816(defense response to bacterium, incompat…	00270(Cysteine and methionine metabolism);00480(Glutathione metabolism)	K01919	35.7839	29.6384	38.4114	28.0788	6.78016	green4
Sph_LG1G002573	GO:0000105(histidine biosynthetic process);GO:0000107(imidazoleglycerol-phosphate synthase activity);GO:0005622(intracellular)	00340(Histidine metabolism)	K01663	8.3573	26.0303	7.83364	16.9722	10.0297	green4
Sph_LG11G001424	GO:0004674(protein serine/threonine kinase activity);GO:0005886(plasma membrane);GO:0006468(protein phosphorylation);GO:0006952(defense response);GO:0009506(plasmodesma)	NA	NA	10.3165	20.1078	16.3385	12.5278	2.81106	green4
Sph_LG4G000390	GO:0005634(nucleus);GO:0009507(chloroplast);GO:0009536(plastid);GO:0009658(chloroplast organization);GO:0009941(chloroplast envelope)	NA	NA	20.4072	60.4712	53.6126	21.1715	19.5456	green4
Sph_LG3G000416	GO:0003700(DNA binding transcription factor activity);GO:0005515(protein binding);GO:0005634(nucleus);GO:0006351(transcription, DNA-templated);GO:0006355(regulation of transcription, DNA-templated);GO:0009733(response to auxin);GO:0009734(auxin-activated signaling pathway)	04075(Plant hormone signal transduction)	K14484	28.2177	6.47678	34.7521	43.804	39.7993	green4
Sph_LG0G000110	GO:0003674(molecular_function);GO:0008150(biological_process)	NA	NA	0.042564	3.0507	5.09682	5.48864	1.2497	green4
Sph_Contig03054G000030	GO:0003824(catalytic activity);GO:0004314([acyl-carrier-protein] S-malonyltransferase activity);GO:0005739(mitochondrion);GO:0005829(cytosol);GO:0006633(fatty acid biosynthetic process);GO:0008152(metabolic process);GO:0009507(chloroplast);GO:0009570(chloroplast stroma)	00061(Fatty acid biosynthesis);00333(Prodigiosin biosyntheses)	K00645	23.9717	77.4712	24.2375	17.8199	9.58616	green4
Sph_LG11G004262	GO:0003674(molecular_function);GO:0006979(response to oxidative stress);GO:0009507(chloroplast);GO:0009535(chloroplast thylakoid membrane);GO:0016021(integral component of membrane);GO:0031969(chloroplast membrane)	NA	NA	35.4828	75.7728	58.5126	53.4102	15.2208	green4
Sph_LG1G001736	GO:0009107(lipoate biosynthetic process);GO:0009249(protein lipoylation);GO:0016992(lipoate synthase activity)	00785(Lipoic acid metabolism)	K03644	33.9304	72.3861	20.297	38.5748	10.8239	green4
Sph_LG9G002088	GO:0004512(inositol-3-phosphate synthase activity);GO:0005515(protein binding);GO:0005737(cytoplasm);GO:0006021(inositol biosynthetic process);GO:0008654(phospholipid biosynthetic process);GO:0009408(response to heat);GO:0009644(response to high light intensity);GO:0009733(response to auxin);GO:0009793(embryo development ending in seed dormancy);GO:0010264(myo-inositol hexakisphosphate biosynthet…	00562(Inositol phosphate metabolism)	K01858	20.6357	83.2076	30.8212	24.5526	18.9339	green4
Sph_LG1G001497	GO:0003674(molecular_function);GO:0005634(nucleus);GO:0008150(biological_process)	NA	NA	2.05796	7.21134	3.79934	6.0273	0.452869	green4
Sph_LG2G002367	GO:0003723(RNA binding);GO:0008150(biological_process)	NA	NA	7.23286	10.9994	10.2149	7.37748	1.11146	green4
Sph_LG0G003227	GO:0000719(photoreactive repair);GO:0003684(damaged DNA binding);GO:0003904(deoxyribodipyrimidine photo-lyase activity);GO:0003913(DNA photolyase activity);GO:0006281(DNA repair);GO:0018298(protein-chromophore linkage);GO:0045892(negative regulation of transcription, DNA-templated);GO:0050660(flavin adenine dinucleotide binding)	NA	NA	2.11522	2.87523	2.15515	0.937097	0.0736987	green4
Sph_LG11G004287	GO:0004067(asparaginase activity);GO:0005737(cytoplasm);GO:0005829(cytosol);GO:0006508(proteolysis);GO:0006516(glycoprotein catabolic process);GO:0008798(beta-aspartyl-peptidase activity);GO:0016787(hydrolase activity)	NA	NA	5.75417	10.1729	14.8093	10.7274	1.73788	green4
Sph_LG9G000768	GO:0000719(photoreactive repair);GO:0003904(deoxyribodipyrimidine photo-lyase activity)	NA	NA	2.38376	4.32863	2.41017	1.23031	0.0933137	green4
Sph_LG3G000044	GO:0008150(biological_process)	NA	NA	12.7344	16.0417	20.248	21.3315	4.45664	green4
Sph_LG0G000676	GO:0004316(3-oxoacyl-[acyl-carrier-protein] reductase (NADPH) activity);GO:0005507(copper ion binding);GO:0006633(fatty acid biosynthetic process);GO:0009507(chloroplast);GO:0009536(plastid);GO:0009570(chloroplast stroma);GO:0009941(chloroplast envelope);GO:0051287(NAD binding);GO:0055114(oxidation-reduction process);GO:0102131(3-oxo-glutaryl-[acp] methyl ester reductase activity);GO:0102132(3-ox…	00061(Fatty acid biosynthesis);01040(Biosynthesis of unsaturated fatty acids);00780(Biotin metabolism);00333(Prodigiosin biosyntheses)	K00059	73.8427	215.304	45.5935	71.7059	30.9945	green4
Sph_LG2G000165	GO:0000502(proteasome complex);GO:0004298(threonine-type endopeptidase activity);GO:0004540(ribonuclease activity);GO:0005634(nucleus);GO:0005737(cytoplasm);GO:0005829(cytosol);GO:0005839(proteasome core complex);GO:0006511(ubiquitin-dependent protein catabolic process);GO:0008233(peptidase activity);GO:0019773(proteasome core complex, alpha-subunit complex);GO:0022626(cytosolic ribosome);GO:0043…	03050(Proteasome)	K02729	51.2713	132.639	72.3067	66.0382	27.1626	green4
Sph_LG2G001242	GO:0005215(transporter activity);GO:0005524(ATP binding);GO:0005886(plasma membrane);GO:0006810(transport);GO:0006979(response to oxidative stress);GO:0007623(circadian rhythm);GO:0009507(chloroplast);GO:0009644(response to high light intensity);GO:0009941(chloroplast envelope);GO:0010150(leaf senescence);GO:0016021(integral component of membrane);GO:0016301(kinase activity);GO:0016310(phosphoryl…	04626(Plant-pathogen interaction)	K13457	131.606	573.774	309.226	88.6679	71.2362	green4
Sph_LG0G002366	GO:0000220(vacuolar proton-transporting V-type ATPase, V0 domain);GO:0007035(vacuolar acidification);GO:0016021(integral component of membrane);GO:0046961(proton-transporting ATPase activity, rotational mechanism)	00190(Oxidative phosphorylation);04145(Phagosome)	K02155	59.5842	82.576	68.0145	46.3071	16.7498	green4
Sph_LG6G000833	GO:0009725(response to hormone)	NA	NA	0.928251	4.55584	4.72284	3.50473	0.120916	green4
Sph_LG0G001964	GO:0004831(tyrosine-tRNA ligase activity);GO:0005739(mitochondrion);GO:0005829(cytosol);GO:0009570(chloroplast stroma);GO:0043039(tRNA aminoacylation)	00970(Aminoacyl-tRNA biosynthesis)	K01866	10.5638	24.9307	12.0185	11.6399	3.91794	green4
Sph_LG1G000215	GO:0005737(cytoplasm);GO:0005886(plasma membrane);GO:0055114(oxidation-reduction process)	00130(Ubiquinone and other terpenoid-quinone biosynthesis)	K03809	18.4421	43.5611	22.9735	40.6235	11.024	green4
Sph_LG9G000136	GO:0004350(glutamate-5-semialdehyde dehydrogenase activity);GO:0005737(cytoplasm);GO:0006561(proline biosynthetic process)	00330(Arginine and proline metabolism)	K12657	20.5946	88.6739	39.2005	36.0816	14.7084	green4
Sph_LG7G000299	GO:0003700(DNA binding transcription factor activity);GO:0005515(protein binding);GO:0005634(nucleus);GO:0006351(transcription, DNA-templated);GO:0006355(regulation of transcription, DNA-templated);GO:0009733(response to auxin);GO:0009734(auxin-activated signaling pathway)	04075(Plant hormone signal transduction)	K14484	0.817799	4.10068	1.30722	1.24117	0.0494083	green4
Sph_LG2G000561	GO:0003993(acid phosphatase activity);GO:0004722(protein serine/threonine phosphatase activity);GO:0005576(extracellular region);GO:0016311(dephosphorylation);GO:0046872(metal ion binding)	03040(Spliceosome)	K12867	5.4446	10.4247	5.69201	4.7288	0.0866717	green4
Sph_LG0G000090	GO:0003674(molecular_function);GO:0005634(nucleus);GO:0005886(plasma membrane);GO:0009975(cyclase activity);GO:0016021(integral component of membrane)	NA	NA	7.78265	13.4198	4.85613	8.67847	1.95206	green4
Sph_LG11G004501	GO:0004519(endonuclease activity);GO:0005739(mitochondrion);GO:0009451(RNA modification);GO:0009507(chloroplast);GO:0009553(embryo sac development);GO:0009555(pollen development);GO:0009793(embryo development ending in seed dormancy);GO:0019843(rRNA binding);GO:0048868(pollen tube development)	NA	NA	47.2648	105.813	84.0357	64.3528	14.8019	green4
Sph_LG4G000556	GO:0003674(molecular_function);GO:0005576(extracellular region);GO:0008150(biological_process);GO:0016021(integral component of membrane)	NA	NA	6.32936	17.1928	12.5707	8.62985	0.959877	green4
Sph_LG0G003253	GO:0005381(iron ion transmembrane transporter activity);GO:0005384(manganese ion transmembrane transporter activity);GO:0006880(intracellular sequestering of iron ion);GO:0016020(membrane);GO:0030026(cellular manganese ion homeostasis);GO:0071281(cellular response to iron ion);GO:0071421(manganese ion transmembrane transport)	00940(Phenylpropanoid biosynthesis)	K00430	1.01608	2.17328	1.47137	0.77887	0.0001	green4
Sph_LG5G000278	GO:0003674(molecular_function);GO:0008150(biological_process)	NA	NA	0.861952	5.52957	2.82636	2.99981	0.229871	green4
Sph_LG11G001993	GO:0005515(protein binding);GO:0009507(chloroplast);GO:0009534(chloroplast thylakoid);GO:0009535(chloroplast thylakoid membrane);GO:0009579(thylakoid);GO:0009773(photosynthetic electron transport in photosystem I);GO:0015979(photosynthesis);GO:0016021(integral component of membrane);GO:0016730(oxidoreductase activity, acting on iron-sulfur proteins as donors);GO:0042802(identical protein binding)	NA	NA	14.6184	9.12819	22.1379	22.3442	43.1496	green4
Sph_LG7G000544	GO:0003674(molecular_function);GO:0008150(biological_process);GO:0009507(chloroplast)	NA	NA	9.52303	24.0294	16.4285	6.37716	1.5093	green4
Sph_LG9G000750	GO:0003985(acetyl-CoA C-acetyltransferase activity);GO:0004421(hydroxymethylglutaryl-CoA synthase activity);GO:0005739(mitochondrion);GO:0005829(cytosol);GO:0009506(plasmodesma);GO:0016126(sterol biosynthetic process);GO:0019287(isopentenyl diphosphate biosynthetic process, mevalonate pathway)	00650(Butanoate metabolism);00072(Synthesis and degradation of ketone bodies);00280(Valine, leucine and isoleucine degradation);00900(Terpenoid backbone biosynthesis)	K01641	52.8235	75.8522	61.1413	81.6432	17.0648	green4
Sph_LG11G001008	GO:0005794(Golgi apparatus);GO:0016740(transferase activity);GO:0016757(transferase activity, transferring glycosyl groups)	00601(Glycosphingolipid biosynthesis - lacto and neolacto series);00603(Glycosphingolipid biosynthesis - globo and isoglobo series)	K01988	38.8875	43.2762	46.7361	30.5422	8.67683	green4
Sph_LG11G003495	GO:0015131(oxaloacetate transmembrane transporter activity);GO:0015140(malate transmembrane transporter activity);GO:0016021(integral component of membrane);GO:0071423(malate transmembrane transport)	NA	NA	108.447	359.463	111.623	128.389	34.2817	green4
Sph_LG11G001609	GO:0001887(selenium compound metabolic process);GO:0005737(cytoplasm);GO:0005829(cytosol);GO:0008757(S-adenosylmethionine-dependent methyltransferase activity);GO:0009058(biosynthetic process);GO:0030170(pyridoxal phosphate binding);GO:0030732(methionine S-methyltransferase activity);GO:0032259(methylation);GO:0046500(S-adenosylmethionine metabolic process)	00450(Selenocompound metabolism)	K08247	8.11004	11.8993	11.0843	7.58024	1.58683	green4
Sph_LG11G001692	GO:0004806(triglyceride lipase activity);GO:0005737(cytoplasm);GO:0006629(lipid metabolic process);GO:0008970(phosphatidylcholine 1-acylhydrolase activity);GO:0009507(chloroplast);GO:0009650(UV protection);GO:0016042(lipid catabolic process);GO:0071493(cellular response to UV-B)	00220(Arginine biosynthesis)	K00145	3.68105	9.39089	19.9225	8.33701	3.12739	green4
Sph_LG11G003592	GO:0005515(protein binding);GO:0005739(mitochondrion);GO:0005741(mitochondrial outer membrane);GO:0005773(vacuole);GO:0005774(vacuolar membrane);GO:0005794(Golgi apparatus);GO:0005886(plasma membrane);GO:0006820(anion transport);GO:0006952(defense response);GO:0008308(voltage-gated anion channel activity);GO:0009507(chloroplast);GO:0009536(plastid);GO:0009617(response to bacterium);GO:0009941(chl…	NA	NA	3.01291	15.2505	1.7687	4.65811	5.40433	green4
Sph_LG10G002098	GO:0003700(DNA binding transcription factor activity);GO:0005634(nucleus);GO:0006351(transcription, DNA-templated);GO:0006355(regulation of transcription, DNA-templated);GO:0009555(pollen development);GO:0009793(embryo development ending in seed dormancy);GO:0043565(sequence-specific DNA binding)	04016(MAPK signaling pathway - plant);04626(Plant-pathogen interaction)	K13425	1.36281	1.29421	1.03519	2.20466	0.0001	green4
Sph_LG10G001769	GO:0005576(extracellular region);GO:0005886(plasma membrane);GO:0016021(integral component of membrane);GO:0019706(protein-cysteine S-palmitoyltransferase activity)	NA	NA	16.0752	22.7577	16.065	22.7259	5.44886	green4
Sph_LG0G000935	GO:0003991(acetylglutamate kinase activity);GO:0006526(arginine biosynthetic process);GO:0034618(arginine binding)	00220(Arginine biosynthesis)	K00930	35.5947	39.3374	31.302	38.4292	7.055	green4
Sph_LG0G000394	NA	NA	NA	22.8095	47.4272	26.1573	37.4798	9.79573	green4
Sph_LG1G001586	GO:0003779(actin binding);GO:0004721(phosphoprotein phosphatase activity);GO:0005737(cytoplasm);GO:0005819(spindle);GO:0008017(microtubule binding);GO:0009524(phragmoplast);GO:0009556(microsporogenesis);GO:0009574(preprophase band);GO:0051015(actin filament binding);GO:0051017(actin filament bundle assembly)	NA	NA	4.00327	7.46562	3.38158	3.12059	1.14617	green4
Sph_LG3G000566	GO:0005737(cytoplasm);GO:0006508(proteolysis);GO:0008234(cysteine-type peptidase activity)	NA	NA	8.42652	26.0778	15.7726	7.57178	4.34206	green4
Sph_LG9G002969	GO:0004026(alcohol O-acetyltransferase activity)	00940(Phenylpropanoid biosynthesis);00945(Stilbenoid, diarylheptanoid and gingerol biosynthesis);00941(Flavonoid biosynthesis)	K13065	4.35931	10.4208	10.9783	2.10759	0.411211	green4
Sph_LG2G000851	GO:0006468(protein phosphorylation)	NA	NA	5.96702	11.6795	5.23148	5.38297	1.44089	green4
Sph_LG9G000553	GO:0003735(structural constituent of ribosome);GO:0022625(cytosolic large ribosomal subunit)	03010(Ribosome)	K02930	69.934	131.915	76.3892	97.358	25.676	green4
Sph_LG0G003601	GO:0003735(structural constituent of ribosome)	03010(Ribosome)	K02957	73.9989	128.619	63.7264	82.7844	27.9433	green4
Sph_LG9G003290	GO:0003700(DNA binding transcription factor activity);GO:0005516(calmodulin binding);GO:0005634(nucleus);GO:0006351(transcription, DNA-templated);GO:0006355(regulation of transcription, DNA-templated);GO:0019760(glucosinolate metabolic process);GO:0043565(sequence-specific DNA binding)	04016(MAPK signaling pathway - plant);04626(Plant-pathogen interaction)	K13425	2.25313	4.68045	0.838476	0.700546	0.0001	green4
Sph_LG2G002077	GO:0003979(UDP-glucose 6-dehydrogenase activity);GO:0005634(nucleus);GO:0005829(cytosol);GO:0005975(carbohydrate metabolic process);GO:0006024(glycosaminoglycan biosynthetic process);GO:0006065(UDP-glucuronate biosynthetic process)	00040(Pentose and glucuronate interconversions);00053(Ascorbate and aldarate metabolism);00520(Amino sugar and nucleotide sugar metabolism)	K00012	7.61742	23.5812	2.65199	4.23635	6.27451	green4
Sph_LG4G001356	GO:0003674(molecular_function);GO:0005634(nucleus);GO:0008150(biological_process)	00520(Amino sugar and nucleotide sugar metabolism)	K13648	3.49002	10.1736	0.956021	5.52033	1.90924	green4
Sph_LG10G001813	GO:0005737(cytoplasm);GO:0005783(endoplasmic reticulum);GO:0005789(endoplasmic reticulum membrane);GO:0006629(lipid metabolic process);GO:0016021(integral component of membrane);GO:0016491(oxidoreductase activity);GO:0030148(sphingolipid biosynthetic process);GO:0046872(metal ion binding);GO:0052631(sphingolipid delta-8 desaturase activity);GO:0055114(oxidation-reduction process);GO:0070417(cellu…	NA	NA	30.4044	51.341	45.2999	31.622	9.70958	green4
Sph_LG3G001687	GO:0000245(spliceosomal complex assembly);GO:0000387(spliceosomal snRNP assembly);GO:0000932(P-body);GO:0000956(nuclear-transcribed mRNA catabolic process);GO:0005688(U6 snRNP);GO:0017070(U6 snRNA binding);GO:0033962(cytoplasmic mRNA processing body assembly);GO:0097526(spliceosomal tri-snRNP complex)	03040(Spliceosome);03018(RNA degradation)	K12623	47.9781	73.8274	56.8417	49.1	15.5346	green4
Sph_LG10G000432	GO:0004674(protein serine/threonine kinase activity);GO:0005886(plasma membrane);GO:0006468(protein phosphorylation);GO:0006952(defense response);GO:0009506(plasmodesma);GO:0031625(ubiquitin protein ligase binding)	NA	NA	1.79897	2.75294	3.11561	0.493655	0.112222	green4
Sph_LG10G002222	GO:0003735(structural constituent of ribosome);GO:0005762(mitochondrial large ribosomal subunit)	03010(Ribosome)	K02899	23.6697	36.9586	40.4265	21.2586	10.1918	green4
Sph_LG0G001335	GO:0004364(glutathione transferase activity);GO:0005737(cytoplasm);GO:0006749(glutathione metabolic process)	00053(Ascorbate and aldarate metabolism);00480(Glutathione metabolism)	K21888	24.5791	85.4001	45.9943	20.4637	14.8433	green4
Sph_LG3G000249	GO:0000209(protein polyubiquitination);GO:0043161(proteasome-mediated ubiquitin-dependent protein catabolic process);GO:0061630(ubiquitin protein ligase activity)	NA	NA	55.9678	76.2894	88.5473	36.7994	11.2576	green4
Sph_LG3G000332	GO:0000302(response to reactive oxygen species);GO:0004130(cytochrome-c peroxidase activity);GO:0005737(cytoplasm);GO:0005829(cytosol);GO:0006979(response to oxidative stress);GO:0009507(chloroplast);GO:0016688(L-ascorbate peroxidase activity);GO:0020037(heme binding);GO:0034599(cellular response to oxidative stress);GO:0042744(hydrogen peroxide catabolic process);GO:0046872(metal ion binding);GO…	00053(Ascorbate and aldarate metabolism);00480(Glutathione metabolism)	K00434	62.6449	84.8143	72.1906	35.4733	10.3535	green4
Sph_Contig03890_ERROPOS700000+G000950	GO:0004372(glycine hydroxymethyltransferase activity);GO:0005634(nucleus);GO:0005737(cytoplasm);GO:0006544(glycine metabolic process);GO:0006563(L-serine metabolic process);GO:0019264(glycine biosynthetic process from serine);GO:0030170(pyridoxal phosphate binding);GO:0035999(tetrahydrofolate interconversion);GO:0044030(regulation of DNA methylation);GO:0046500(S-adenosylmethionine metabolic proc…	00630(Glyoxylate and dicarboxylate metabolism);00260(Glycine, serine and threonine metabolism);00460(Cyanoamino acid metabolism);00670(One carbon pool by folate)	K00600	1.36553	5.67511	0.0001	0.634533	0.0001	green4
Sph_LG9G002918	GO:0005634(nucleus);GO:0007165(signal transduction);GO:0035091(phosphatidylinositol binding);GO:0035556(intracellular signal transduction)	NA	NA	6.84164	17.2253	7.3703	6.0005	4.13012	green4
Sph_LG0G002095	GO:0001046(core promoter sequence-specific DNA binding);GO:0001228(transcriptional activator activity, RNA polymerase II transcription regulatory region sequence-specific DNA binding);GO:0005634(nucleus);GO:0006366(transcription by RNA polymerase II)	04075(Plant hormone signal transduction);04712(Circadian rhythm - plant)	K12126	0.11981	5.461	1.13496	3.49722	1.89935	green4
Sph_LG5G001411	GO:0003779(actin binding);GO:0005634(nucleus);GO:0005737(cytoplasm);GO:0005856(cytoskeleton);GO:0005886(plasma membrane);GO:0007623(circadian rhythm)	NA	NA	3.71602	13.6446	4.32579	1.84404	3.00731	green4
Sph_LG7G000036	GO:0005345(purine nucleobase transmembrane transporter activity);GO:0005737(cytoplasm);GO:0006863(purine nucleobase transport);GO:0009624(response to nematode);GO:0016020(membrane);GO:0016021(integral component of membrane)	NA	NA	7.53416	10.0562	15.7738	2.95887	3.38344	green4
Sph_LG1G000017	GO:0004004(ATP-dependent RNA helicase activity);GO:0005634(nucleus);GO:0005737(cytoplasm);GO:0006396(RNA processing)	NA	NA	0.280681	4.47244	1.23439	1.10104	0.640621	green4
Sph_LG0G002678	GO:0005515(protein binding);GO:0005737(cytoplasm);GO:0009693(ethylene biosynthetic process);GO:0009835(fruit ripening);GO:0016847(1-aminocyclopropane-1-carboxylate synthase activity);GO:0030170(pyridoxal phosphate binding);GO:0042802(identical protein binding)	00270(Cysteine and methionine metabolism)	K01762	1.49089	5.41877	0.539002	0.258353	0.200696	green4
Sph_LG11G002890	GO:0005737(cytoplasm)	NA	NA	23.2318	18.8286	24.5941	18.8491	5.49898	green4
Sph_LG0G001609	GO:0003824(catalytic activity);GO:0005634(nucleus);GO:0016787(hydrolase activity)	00440(Phosphonate and phosphinate metabolism)	K06167	2.2405	9.30238	2.83399	3.69298	0.505265	green4
Sph_LG3G000208	GO:0008422(beta-glucosidase activity);GO:0009251(glucan catabolic process)	00500(Starch and sucrose metabolism);00460(Cyanoamino acid metabolism);00940(Phenylpropanoid biosynthesis)	K05349	8.80374	25.9805	14.862	11.3935	4.28706	green4
Sph_LG3G001389	GO:0003677(DNA binding);GO:0009295(nucleoid);GO:0009507(chloroplast);GO:0009508(plastid chromosome);GO:0009534(chloroplast thylakoid);GO:0009535(chloroplast thylakoid membrane);GO:0009579(thylakoid);GO:0009737(response to abscisic acid);GO:0009773(photosynthetic electron transport in photosystem I);GO:0009941(chloroplast envelope);GO:0016021(integral component of membrane);GO:0030093(chloroplast …	00562(Inositol phosphate metabolism);04070(Phosphatidylinositol signaling system)	K01092	1.63819	8.6825	2.27225	0.0538407	0.479592	green4
Sph_LG1G001994	GO:0004439(phosphatidylinositol-4,5-bisphosphate 5-phosphatase activity)	NA	NA	15.4712	21.1002	13.2581	15.8574	3.23752	green4
Sph_LG4G000565	NA	NA	NA	4.0077	15.8496	1.74388	11.9059	1.63395	green4
Sph_LG2G001734	GO:0001055(RNA polymerase II activity);GO:0005665(DNA-directed RNA polymerase II, core complex)	00230(Purine metabolism);00240(Pyrimidine metabolism);03020(RNA polymerase)	K03008	82.5337	78.1111	138.434	74.7912	31.5041	green4
Sph_LG2G002101	GO:0000103(sulfate assimilation);GO:0005829(cytosol);GO:0005886(plasma membrane);GO:0006457(protein folding);GO:0015035(protein disulfide oxidoreductase activity);GO:0016671(oxidoreductase activity, acting on a sulfur group of donors, disulfide as acceptor);GO:0034599(cellular response to oxidative stress);GO:0045454(cell redox homeostasis);GO:0055114(oxidation-reduction process)	NA	NA	23.3829	37.506	29.2876	24.167	0.115073	green4
Sph_LG0G001644	GO:0005576(extracellular region);GO:0016042(lipid catabolic process);GO:0016788(hydrolase activity, acting on ester bonds);GO:0048046(apoplast);GO:0052689(carboxylic ester hydrolase activity)	00561(Glycerolipid metabolism)	K00679	3.00861	17.9636	2.72529	3.62193	0.725216	green4
Sph_LG3G001367	GO:0003743(translation initiation factor activity);GO:0005737(cytoplasm);GO:0005829(cytosol);GO:0005852(eukaryotic translation initiation factor 3 complex);GO:0006413(translational initiation);GO:0006446(regulation of translational initiation);GO:0043022(ribosome binding)	NA	NA	7.38873	5.5792	0.227972	2.44279	12.1759	green4
Sph_LG0G002358	GO:0005576(extracellular region);GO:0005886(plasma membrane);GO:0006952(defense response);GO:0006955(immune response);GO:0016998(cell wall macromolecule catabolic process);GO:0031225(anchored component of membrane);GO:0042834(peptidoglycan binding);GO:0046658(anchored component of plasma membrane)	04626(Plant-pathogen interaction)	K13473	1.88931	10.7999	6.0262	3.02895	1.24578	green4
Sph_LG10G000331	GO:0004832(valine-tRNA ligase activity);GO:0005524(ATP binding);GO:0006438(valyl-tRNA aminoacylation);GO:0009507(chloroplast);GO:0009570(chloroplast stroma)	NA	NA	20.985	42.4505	26.8774	30.6586	9.62631	green4
Sph_LG11G002867	GO:0004614(phosphoglucomutase activity);GO:0005829(cytosol);GO:0005978(glycogen biosynthetic process);GO:0006006(glucose metabolic process);GO:0009570(chloroplast stroma);GO:0009590(detection of gravity);GO:0010319(stromule);GO:0019252(starch biosynthetic process);GO:0019388(galactose catabolic process)	00010(Glycolysis / Gluconeogenesis);00030(Pentose phosphate pathway);00052(Galactose metabolism);00500(Starch and sucrose metabolism);00520(Amino sugar and nucleotide sugar metabolism);00230(Purine metabolism)	K01835	20.6244	42.626	41.0338	27.9663	7.55298	green4
Sph_LG3G001067	GO:0003849(3-deoxy-7-phosphoheptulonate synthase activity);GO:0009073(aromatic amino acid family biosynthetic process);GO:0009423(chorismate biosynthetic process);GO:0009507(chloroplast);GO:0009536(plastid);GO:0016020(membrane)	00400(Phenylalanine, tyrosine and tryptophan biosynthesis)	K01626	21.3652	31.1209	27.0906	21.4594	6.30459	green4
Sph_LG3G001383	GO:0003700(DNA binding transcription factor activity);GO:0005515(protein binding);GO:0005516(calmodulin binding);GO:0005634(nucleus);GO:0006355(regulation of transcription, DNA-templated);GO:0031347(regulation of defense response);GO:0045892(negative regulation of transcription, DNA-templated)	NA	NA	1.7652	4.55425	2.09501	1.81625	0.189542	green4
Sph_LG6G000769	NA	NA	NA	0.878883	2.3563	1.15135	1.33779	0.0302763	green4
Sph_LG9G002133	GO:0000502(proteasome complex);GO:0005634(nucleus);GO:0005829(cytosol);GO:0043248(proteasome assembly)	NA	NA	13.3389	22.0997	24.6543	20.6001	4.75295	green4
Sph_LG1G002616	GO:0005515(protein binding)	NA	NA	4.63629	9.71453	1.0537	3.77153	1.58634	green4
Sph_LG11G003543	GO:0005886(plasma membrane)	NA	NA	6.88251	17.5431	12.0873	8.95037	2.79241	green4
Sph_LG2G002633	GO:0003677(DNA binding);GO:0003700(DNA binding transcription factor activity);GO:0005515(protein binding);GO:0005634(nucleus);GO:0006351(transcription, DNA-templated);GO:0006355(regulation of transcription, DNA-templated);GO:0009739(response to gibberellin);GO:0046983(protein dimerization activity)	NA	NA	135.12	626.542	245.579	238.758	67.9219	green4
Sph_LG11G000712	GO:0005783(endoplasmic reticulum);GO:0005788(endoplasmic reticulum lumen);GO:0006508(proteolysis);GO:0008237(metallopeptidase activity);GO:0009507(chloroplast);GO:0009850(auxin metabolic process);GO:0010178(IAA-amino acid conjugate hydrolase activity);GO:0010179(IAA-Ala conjugate hydrolase activity);GO:0046872(metal ion binding)	NA	NA	2.0074	2.76476	0.306123	1.51069	0.082295	green4
Sph_LG10G002559	GO:0004222(metalloendopeptidase activity);GO:0008270(zinc ion binding);GO:0016485(protein processing)	NA	NA	18.139	22.9251	17.857	19.315	5.51673	green4
Sph_LG6G001136	GO:0004553(hydrolase activity, hydrolyzing O-glycosyl compounds);GO:0030247(polysaccharide binding);GO:0046658(anchored component of plasma membrane)	00500(Starch and sucrose metabolism)	K19891	2.67108	8.63777	3.56988	2.12141	0.127153	green4
Sph_LG9G001277	GO:0003333(amino acid transmembrane transport);GO:0005886(plasma membrane);GO:0015171(amino acid transmembrane transporter activity)	NA	NA	5.14922	27.1195	11.8277	0.753996	7.69919	green4
Sph_LG2G002387	GO:0005739(mitochondrion);GO:0008837(diaminopimelate epimerase activity);GO:0009089(lysine biosynthetic process via diaminopimelate);GO:0009507(chloroplast);GO:0009570(chloroplast stroma)	00300(Lysine biosynthesis)	K01778	8.68689	23.3384	8.61273	13.8267	4.37359	green4
Sph_LG11G003358	GO:0004523(RNA-DNA hybrid ribonuclease activity);GO:0006298(mismatch repair);GO:0032299(ribonuclease H2 complex);GO:0043137(DNA replication, removal of RNA primer)	03030(DNA replication)	K10743	13.7553	22.8173	26.2414	19.978	5.01579	green4
Sph_LG10G000748	GO:0003674(molecular_function);GO:0005886(plasma membrane);GO:0008150(biological_process);GO:0016021(integral component of membrane)	NA	NA	3.94921	10.7854	7.56253	3.53193	0.921429	green4
Sph_LG3G001361	GO:0004312(fatty acid synthase activity);GO:0004315(3-oxoacyl-[acyl-carrier-protein] synthase activity);GO:0006633(fatty acid biosynthetic process);GO:0006636(unsaturated fatty acid biosynthetic process);GO:0009507(chloroplast);GO:0009536(plastid);GO:0009570(chloroplast stroma);GO:0009631(cold acclimation);GO:0009793(embryo development ending in seed dormancy)	00061(Fatty acid biosynthesis);00780(Biotin metabolism)	K09458	5.06647	15.5019	4.79662	7.38265	1.95141	green4
Sph_LG9G003148	GO:0016787(hydrolase activity)	NA	NA	10.9656	31.2372	7.24318	5.74764	11.796	green4
Sph_LG4G000336	GO:0005524(ATP binding);GO:0005634(nucleus);GO:0008152(metabolic process);GO:0009411(response to UV);GO:0009611(response to wounding);GO:0009620(response to fungus);GO:0009698(phenylpropanoid metabolic process);GO:0016207(4-coumarate-CoA ligase activity);GO:0016874(ligase activity)	00360(Phenylalanine metabolism);00130(Ubiquinone and other terpenoid-quinone biosynthesis);00940(Phenylpropanoid biosynthesis)	K01904	7.50909	20.6525	4.92106	11.8824	1.89722	green4
Sph_LG0G002059	GO:0005737(cytoplasm);GO:0008757(S-adenosylmethionine-dependent methyltransferase activity);GO:0032259(methylation)	00130(Ubiquinone and other terpenoid-quinone biosynthesis)	K12502	6.69295	11.8574	18.4509	9.01639	2.42757	green4
Sph_LG1G002577	GO:0000981(RNA polymerase II transcription factor activity, sequence-specific DNA binding);GO:0001135(transcription factor activity, RNA polymerase II transcription factor recruiting);GO:0003677(DNA binding);GO:0003700(DNA binding transcription factor activity);GO:0005634(nucleus);GO:0006351(transcription, DNA-templated);GO:0006355(regulation of transcription, DNA-templated);GO:0006357(regulation…	NA	NA	2.05414	6.4465	4.24708	2.45742	0.605208	green4
Sph_LG11G000761	GO:0004556(alpha-amylase activity);GO:0005509(calcium ion binding);GO:0005576(extracellular region);GO:0005983(starch catabolic process);GO:0009507(chloroplast);GO:0009570(chloroplast stroma);GO:0103025(alpha-amylase activity (releasing maltohexaose))	00500(Starch and sucrose metabolism)	K01176	18.2177	26.0212	19.9176	16.2783	6.24781	green4
Sph_LG2G001088	GO:0004316(3-oxoacyl-[acyl-carrier-protein] reductase (NADPH) activity);GO:0005507(copper ion binding);GO:0006633(fatty acid biosynthetic process);GO:0009507(chloroplast);GO:0009536(plastid);GO:0009570(chloroplast stroma);GO:0009941(chloroplast envelope);GO:0051287(NAD binding);GO:0055114(oxidation-reduction process);GO:0102131(3-oxo-glutaryl-[acp] methyl ester reductase activity);GO:0102132(3-ox…	00061(Fatty acid biosynthesis);01040(Biosynthesis of unsaturated fatty acids);00780(Biotin metabolism);00333(Prodigiosin biosyntheses)	K00059	15.7684	21.3273	25.7531	16.4774	3.71335	green4
Sph_LG9G002021	GO:0003674(molecular_function);GO:0005773(vacuole);GO:0005774(vacuolar membrane);GO:0008150(biological_process)	NA	NA	23.6713	50.4204	31.5407	29.7084	6.36492	green4
Sph_LG9G000507	GO:0003674(molecular_function);GO:0005576(extracellular region);GO:0005737(cytoplasm);GO:0009505(plant-type cell wall);GO:0009739(response to gibberellin);GO:0009740(gibberellic acid mediated signaling pathway)	00563(Glycosylphosphatidylinositol(GPI)-anchor biosynthesis)	K03860	207.49	482.307	116.432	69.0978	0.442493	green4
Sph_LG1G002901	GO:0000248(C-5 sterol desaturase activity);GO:0005506(iron ion binding);GO:0005789(endoplasmic reticulum membrane);GO:0016020(membrane);GO:0016021(integral component of membrane);GO:0016126(sterol biosynthetic process);GO:0016491(oxidoreductase activity);GO:0055114(oxidation-reduction process)	00100(Steroid biosynthesis)	K00227	10.4643	28.5879	17.1348	14.2368	3.65297	green4
Sph_LG3G000226	GO:0003723(RNA binding);GO:0004519(endonuclease activity);GO:0008380(RNA splicing);GO:0009451(RNA modification);GO:0009507(chloroplast);GO:0043231(intracellular membrane-bounded organelle)	00240(Pyrimidine metabolism)	K13800	3.25203	8.1653	5.18853	5.70726	0.856557	green4
Sph_LG2G000033	GO:0005524(ATP binding);GO:0005737(cytoplasm);GO:0005829(cytosol);GO:0005832(chaperonin-containing T-complex);GO:0006458('de novo' protein folding);GO:0044183(protein binding involved in protein folding);GO:0051082(unfolded protein binding);GO:0061077(chaperone-mediated protein folding)	NA	NA	9.25984	11.4859	8.78944	6.9794	2.10017	green4
Sph_LG11G003622	GO:0005739(mitochondrion);GO:0009507(chloroplast);GO:0009536(plastid);GO:0009793(embryo development ending in seed dormancy);GO:0009941(chloroplast envelope)	03440(Homologous recombination)	K10901	9.26545	19.5193	9.04643	9.88838	3.90336	green4
Sph_LG1G003062	GO:0008889(glycerophosphodiester phosphodiesterase activity);GO:0030643(cellular phosphate ion homeostasis);GO:0046475(glycerophospholipid catabolic process)	00564(Glycerophospholipid metabolism)	K18696	4.11016	9.03572	0.544575	3.68913	5.52009	green4
Sph_LG7G000038	GO:0005515(protein binding);GO:0005634(nucleus);GO:0005737(cytoplasm);GO:0009055(electron transfer activity);GO:0009751(response to salicylic acid);GO:0009863(salicylic acid mediated signaling pathway);GO:0009867(jasmonic acid mediated signaling pathway);GO:0015035(protein disulfide oxidoreductase activity);GO:0045454(cell redox homeostasis)	NA	NA	7.32864	14.1702	10.2907	14.9093	1.91581	green4
Sph_LG11G001469	GO:0005215(transporter activity);GO:0005886(plasma membrane);GO:0006857(oligopeptide transport);GO:0016020(membrane);GO:0016021(integral component of membrane);GO:0022857(transmembrane transporter activity);GO:0055085(transmembrane transport)	NA	NA	2.23291	8.53792	2.35236	5.60289	0.728321	green4
Sph_LG4G001519	GO:0003674(molecular_function);GO:0005739(mitochondrion);GO:0008150(biological_process)	NA	NA	45.1016	111.234	71.5566	62.5258	14.989	green4
Sph_LG1G002376	GO:0005886(plasma membrane);GO:0015031(protein transport);GO:0016021(integral component of membrane);GO:0022857(transmembrane transporter activity);GO:0030658(transport vesicle membrane)	NA	NA	4.81323	12.214	5.7388	6.49427	0.532892	green4
Sph_LG1G001517	GO:0003674(molecular_function);GO:0005886(plasma membrane);GO:0009507(chloroplast);GO:0010088(phloem development);GO:0016324(apical plasma membrane);GO:0016328(lateral plasma membrane)	NA	NA	0.627881	3.87004	0.387982	0.639836	0.277214	green4
Sph_LG11G003235	GO:0004185(serine-type carboxypeptidase activity);GO:0016747(transferase activity, transferring acyl groups other than amino-acyl groups);GO:0019748(secondary metabolic process);GO:0051603(proteolysis involved in cellular protein catabolic process)	NA	NA	0.586549	4.22638	0.157455	0.305684	0.206978	green4
Sph_LG0G000429	GO:0004519(endonuclease activity);GO:0004527(exonuclease activity);GO:0005509(calcium ion binding)	NA	NA	0.924753	2.1198	2.67661	2.12423	0.167265	green4
Sph_LG10G002195	NA	NA	NA	20.6624	50.7994	36.9952	20.0036	16.3804	green4
Sph_LG5G000720	GO:0005634(nucleus);GO:0005737(cytoplasm)	00260(Glycine, serine and threonine metabolism);00350(Tyrosine metabolism);00360(Phenylalanine metabolism);00410(beta-Alanine metabolism);00950(Isoquinoline alkaloid biosynthesis);00960(Tropane, piperidine and pyridine alkaloid biosynthesis)	K00276	12.0151	17.9522	21.9197	9.88875	3.61162	green4
Sph_LG2G000664	GO:0004190(aspartic-type endopeptidase activity);GO:0006508(proteolysis);GO:0030163(protein catabolic process)	NA	NA	4.612	39.9876	16.0144	12.7313	13.3168	green4
Sph_LG9G003157	GO:0003849(3-deoxy-7-phosphoheptulonate synthase activity);GO:0009073(aromatic amino acid family biosynthetic process);GO:0009423(chorismate biosynthetic process);GO:0009507(chloroplast);GO:0009536(plastid);GO:0016020(membrane)	00400(Phenylalanine, tyrosine and tryptophan biosynthesis)	K01626	109.008	170.831	136.612	149.508	17.1899	green4
Sph_LG10G000029	GO:0000398(mRNA splicing, via spliceosome);GO:0005634(nucleus);GO:0008419(RNA lariat debranching enzyme activity);GO:0090502(RNA phosphodiester bond hydrolysis, endonucleolytic)	NA	NA	11.1455	26.0565	11.3492	12.1235	5.5846	green4
Sph_LG4G000887	GO:0005576(extracellular region);GO:0005829(cytosol);GO:0006949(syncytium formation);GO:0009505(plant-type cell wall);GO:0009506(plasmodesma);GO:0009664(plant-type cell wall organization);GO:0009826(unidimensional cell growth);GO:0009828(plant-type cell wall loosening);GO:0009831(plant-type cell wall modification involved in multidimensional cell growth);GO:0016020(membrane)	NA	NA	2.50013	18.6435	4.50357	6.91072	0.312383	green4
Sph_LG2G002573	GO:0004372(glycine hydroxymethyltransferase activity);GO:0005737(cytoplasm);GO:0005829(cytosol);GO:0006544(glycine metabolic process);GO:0006563(L-serine metabolic process);GO:0009507(chloroplast);GO:0009536(plastid);GO:0009570(chloroplast stroma);GO:0019264(glycine biosynthetic process from serine);GO:0030170(pyridoxal phosphate binding);GO:0035999(tetrahydrofolate interconversion)	00630(Glyoxylate and dicarboxylate metabolism);00260(Glycine, serine and threonine metabolism);00460(Cyanoamino acid metabolism);00670(One carbon pool by folate)	K00600	3.67533	6.69085	4.56043	3.07427	0.261192	green4
Sph_LG0G001651	GO:0003700(DNA binding transcription factor activity);GO:0005515(protein binding);GO:0005634(nucleus);GO:0006351(transcription, DNA-templated);GO:0006355(regulation of transcription, DNA-templated);GO:0009733(response to auxin);GO:0009734(auxin-activated signaling pathway)	04075(Plant hormone signal transduction)	K14484	19.1797	36.0312	7.62341	14.5531	6.41524	green4
Sph_LG5G001364	GO:0000166(nucleotide binding);GO:0005080(protein kinase C binding);GO:0005777(peroxisome);GO:0005829(cytosol);GO:0005886(plasma membrane);GO:0006790(sulfur compound metabolic process);GO:0008270(zinc ion binding);GO:0009150(purine ribonucleotide metabolic process);GO:0009507(chloroplast);GO:0047627(adenylylsulfatase activity)	NA	NA	75.7397	180.859	104.437	118.199	33.2351	green4
Sph_LG11G000449	GO:0000398(mRNA splicing, via spliceosome);GO:0017070(U6 snRNA binding);GO:0030621(U4 snRNA binding);GO:0046540(U4/U6 x U5 tri-snRNP complex)	03040(Spliceosome)	K12662	1.99383	2.36679	5.50492	2.12061	0.0260297	green4
Sph_LG1G001254	GO:0004791(thioredoxin-disulfide reductase activity);GO:0005515(protein binding);GO:0008047(enzyme activator activity);GO:0009507(chloroplast);GO:0009570(chloroplast stroma);GO:0010380(regulation of chlorophyll biosynthetic process);GO:0010581(regulation of starch biosynthetic process);GO:0016671(oxidoreductase activity, acting on a sulfur group of donors, disulfide as acceptor);GO:0019430(remova…	00450(Selenocompound metabolism)	K00384	18.8673	20.4723	18.5545	15.6567	5.48461	green4
Sph_LG0G001704	GO:0003674(molecular_function);GO:0005575(cellular_component);GO:0008150(biological_process)	NA	NA	1.50403	6.87595	1.97872	0.858578	1.08042	green4
Sph_LG11G002671	GO:0002229(defense response to oomycetes);GO:0004674(protein serine/threonine kinase activity);GO:0005524(ATP binding);GO:0005886(plasma membrane);GO:0006468(protein phosphorylation);GO:0016021(integral component of membrane);GO:0016301(kinase activity);GO:0030246(carbohydrate binding);GO:0042742(defense response to bacterium)	NA	NA	8.34825	13.8042	5.72619	8.88142	2.33564	green4
Sph_LG6G000809	GO:0008839(4-hydroxy-tetrahydrodipicolinate reductase);GO:0009089(lysine biosynthetic process via diaminopimelate);GO:0009507(chloroplast);GO:0019877(diaminopimelate biosynthetic process);GO:0055114(oxidation-reduction process);GO:0070402(NADPH binding)	00300(Lysine biosynthesis);00261(Monobactam biosynthesis)	K00215	11.744	16.4479	16.9031	13.1907	2.32377	green4
Sph_LG11G002914	GO:0003700(DNA binding transcription factor activity);GO:0005515(protein binding);GO:0005634(nucleus);GO:0006351(transcription, DNA-templated);GO:0006355(regulation of transcription, DNA-templated);GO:0007623(circadian rhythm);GO:0008022(protein C-terminus binding);GO:0009409(response to cold);GO:0009585(red, far-red light phototransduction);GO:0009733(response to auxin);GO:0009737(response to ab…	04712(Circadian rhythm - plant)	K12125	9.20433	12.5601	13.3698	5.98764	2.18584	green4
Sph_LG10G002175	GO:0004252(serine-type endopeptidase activity);GO:0005739(mitochondrion);GO:0006508(proteolysis);GO:0008236(serine-type peptidase activity);GO:0009507(chloroplast);GO:0009533(chloroplast stromal thylakoid);GO:0009535(chloroplast thylakoid membrane);GO:0009570(chloroplast stroma);GO:0009658(chloroplast organization);GO:0009941(chloroplast envelope);GO:0010206(photosystem II repair);GO:0030163(prot…	NA	NA	10.9027	13.707	14.6456	7.56284	3.69435	green4
Sph_LG9G000001	GO:0005249(voltage-gated potassium channel activity);GO:0005887(integral component of plasma membrane);GO:0042391(regulation of membrane potential)	04626(Plant-pathogen interaction)	K05391	1.6739	9.24094	3.31343	2.20088	1.06386	green4
Sph_LG5G000562	GO:0005515(protein binding);GO:0005737(cytoplasm);GO:0005886(plasma membrane);GO:0008017(microtubule binding);GO:0010090(trichome morphogenesis);GO:0046785(microtubule polymerization)	NA	NA	6.40643	16.566	5.8226	6.49791	5.66261	green4
Sph_LG11G001643	GO:0005515(protein binding)	03013(RNA transport)	K14319	30.906	50.3942	49.6911	44.618	12.4284	green4
Sph_LG9G001644	GO:0006631(fatty acid metabolic process);GO:0009247(glycolipid biosynthetic process);GO:0009507(chloroplast);GO:0009707(chloroplast outer membrane);GO:0016036(cellular response to phosphate starvation);GO:0016757(transferase activity, transferring glycosyl groups);GO:0019374(galactolipid metabolic process);GO:0019375(galactolipid biosynthetic process);GO:0035250(UDP-galactosyltransferase activity…	00561(Glycerolipid metabolism)	K03715	1.58091	3.31809	0.038758	1.49945	0.777755	green4
Sph_LG9G002357	GO:0004784(superoxide dismutase activity);GO:0005515(protein binding);GO:0009295(nucleoid);GO:0009411(response to UV);GO:0009507(chloroplast);GO:0009534(chloroplast thylakoid);GO:0009579(thylakoid);GO:0042644(chloroplast nucleoid);GO:0046872(metal ion binding);GO:0055114(oxidation-reduction process)	04146(Peroxisome)	K04564	64.0407	108.874	99.2725	86.6538	22.43	green4
Sph_LG11G003384	GO:0004601(peroxidase activity);GO:0005886(plasma membrane);GO:0008150(biological_process)	NA	NA	6.58499	13.8646	16.0551	7.52291	2.17433	green4
Sph_LG2G002563	GO:0004672(protein kinase activity);GO:0004712(protein serine/threonine/tyrosine kinase activity);GO:0005524(ATP binding);GO:0005634(nucleus);GO:0005829(cytosol);GO:0006468(protein phosphorylation)	NA	NA	7.83059	6.51021	7.42037	2.54389	1.93784	green4
Sph_LG3G001120	GO:0004674(protein serine/threonine kinase activity);GO:0004712(protein serine/threonine/tyrosine kinase activity);GO:0005524(ATP binding);GO:0005634(nucleus);GO:0007093(mitotic cell cycle checkpoint);GO:0016301(kinase activity);GO:0046777(protein autophosphorylation);GO:0051304(chromosome separation)	NA	NA	1.32581	2.71821	0.360308	1.10735	0.218045	green4
Sph_LG9G000931	GO:0005634(nucleus);GO:0005737(cytoplasm);GO:0006351(transcription, DNA-templated);GO:0006355(regulation of transcription, DNA-templated);GO:0009416(response to light stimulus);GO:0040008(regulation of growth);GO:0046983(protein dimerization activity)	NA	NA	0.596272	8.56195	3.35981	0.437337	0.0470607	green4
Sph_LG10G002185	NA	NA	NA	2.29117	10.1149	2.69736	3.12503	0.89596	green4
Sph_LG5G000919	GO:0003674(molecular_function);GO:0005634(nucleus);GO:0008150(biological_process)	NA	NA	1.11818	7.05783	0.0434733	0.185483	0.547759	green4
Sph_LG11G003435	GO:0003674(molecular_function);GO:0008150(biological_process);GO:0009507(chloroplast)	NA	NA	11.0466	21.1337	14.0128	10.8304	4.04953	green4
Sph_LG5G001017	GO:0004601(peroxidase activity);GO:0005515(protein binding);GO:0005576(extracellular region);GO:0006979(response to oxidative stress);GO:0009651(response to salt stress);GO:0020037(heme binding);GO:0042744(hydrogen peroxide catabolic process);GO:0046872(metal ion binding);GO:0055114(oxidation-reduction process)	00940(Phenylpropanoid biosynthesis)	K00430	4.33021	12.9811	1.14144	2.00644	1.30791	green4
Sph_LG1G001708	GO:0005524(ATP binding);GO:0006952(defense response);GO:0016301(kinase activity);GO:0016310(phosphorylation)	NA	NA	1.15725	3.04448	1.76907	1.03769	0.0582613	green4
Sph_LG11G004712	GO:0009535(chloroplast thylakoid membrane)	NA	NA	7.4422	13.8825	20.1066	9.33145	2.14826	green4
Sph_LG11G003068	GO:0004712(protein serine/threonine/tyrosine kinase activity);GO:0004713(protein tyrosine kinase activity);GO:0005524(ATP binding);GO:0005829(cytosol);GO:0005886(plasma membrane);GO:0016301(kinase activity)	NA	NA	1.04837	5.64156	1.6996	1.09496	0.262877	green4
Sph_LG10G000757	GO:0005886(plasma membrane);GO:0006810(transport);GO:0022857(transmembrane transporter activity)	NA	NA	2.24616	6.24457	0.0597867	0.624393	0.119629	green4
Sph_LG2G000615	GO:0010143(cutin biosynthetic process);GO:0016020(membrane);GO:0016709(oxidoreductase activity, acting on paired donors, with incorporation or reduction of molecular oxygen, NAD(P)H as one donor, and incorporation of one atom of oxygen);GO:0044550(secondary metabolite biosynthetic process);GO:0052722(fatty acid in-chain hydroxylase activity)	NA	NA	4.0739	18.403	8.37841	4.96567	1.95637	green4
Sph_LG9G002472	GO:0005515(protein binding);GO:0005634(nucleus);GO:0005886(plasma membrane);GO:0007165(signal transduction);GO:0009651(response to salt stress);GO:0016021(integral component of membrane);GO:0034613(cellular protein localization)	NA	NA	65.5914	62.9337	84.1554	46.5797	20.1926	green4
Sph_LG3G001230	GO:0000036(acyl carrier activity);GO:0006633(fatty acid biosynthetic process);GO:0009507(chloroplast);GO:0009536(plastid);GO:0016297(acyl-[acyl-carrier-protein] hydrolase activity)	00061(Fatty acid biosynthesis)	K10781	8.02673	16.118	21.733	13.1892	3.42231	green4
Sph_LG10G001632	GO:0005634(nucleus);GO:0005737(cytoplasm)	NA	NA	1.46374	4.20868	2.57883	2.3489	0.566553	green4
Sph_LG10G001775	GO:0005515(protein binding);GO:0005773(vacuole);GO:0005774(vacuolar membrane);GO:0005783(endoplasmic reticulum);GO:0005789(endoplasmic reticulum membrane);GO:0005829(cytosol);GO:0005886(plasma membrane);GO:0009535(chloroplast thylakoid membrane);GO:0016021(integral component of membrane);GO:0020037(heme binding);GO:0046872(metal ion binding);GO:0055114(oxidation-reduction process)	00910(Nitrogen metabolism)	K10534	21.2547	51.7724	20.43	22.2897	10.4404	green4
Sph_LG3G001679	GO:0003913(DNA photolyase activity);GO:0005634(nucleus);GO:0006281(DNA repair);GO:0009881(photoreceptor activity);GO:0018298(protein-chromophore linkage)	NA	NA	55.7026	86.9744	23.9984	53.8308	15.9203	green4
Sph_LG0G001958	GO:0003723(RNA binding);GO:0004827(proline-tRNA ligase activity);GO:0005737(cytoplasm);GO:0006433(prolyl-tRNA aminoacylation)	00970(Aminoacyl-tRNA biosynthesis)	K01881	36.8665	39.6691	33.3065	45.6298	11.7787	green4
Sph_LG10G002488	GO:0005788(endoplasmic reticulum lumen)	04141(Protein processing in endoplasmic reticulum);04145(Phagosome)	K08057	37.1734	70.6548	26.3377	42.9212	11.47	green4
Sph_LG2G001152	NA	NA	NA	18.2645	35.8124	59.6244	44.0336	8.70898	green4
Sph_LG9G003261	GO:0002181(cytoplasmic translation);GO:0003735(structural constituent of ribosome);GO:0022625(cytosolic large ribosomal subunit);GO:0030687(preribosome, large subunit precursor);GO:0070180(large ribosomal subunit rRNA binding)	03010(Ribosome)	K02943	21.8285	70.554	9.76841	39.6402	19.1769	green4
Sph_LG1G001285	GO:0003677(DNA binding);GO:0004386(helicase activity);GO:0005524(ATP binding);GO:0005634(nucleus)	NA	NA	11.9493	19.6959	25.3177	21.3138	5.74302	green4
Sph_LG4G001540	GO:0000175(3'-5'-exoribonuclease activity);GO:0000176(nuclear exosome (RNase complex));GO:0000177(cytoplasmic exosome (RNase complex));GO:0004519(endonuclease activity);GO:0006364(rRNA processing);GO:0006402(mRNA catabolic process);GO:0016075(rRNA catabolic process)	03018(RNA degradation)	K12585	3.39841	8.84081	10.1554	10.3407	3.44153	green4
Sph_LG1G000206	GO:0000271(polysaccharide biosynthetic process);GO:0005794(Golgi apparatus);GO:0016757(transferase activity, transferring glycosyl groups)	NA	NA	6.15198	10.6081	5.4587	2.67739	0.24653	green4
Sph_LG9G003745	GO:0004672(protein kinase activity);GO:0004674(protein serine/threonine kinase activity);GO:0005524(ATP binding);GO:0005886(plasma membrane);GO:0006468(protein phosphorylation);GO:0007169(transmembrane receptor protein tyrosine kinase signaling pathway);GO:0009506(plasmodesma);GO:0016021(integral component of membrane);GO:0016301(kinase activity)	NA	NA	2.25149	7.72675	3.96486	1.2448	0.946481	green4
Sph_LG9G000894	GO:0003979(UDP-glucose 6-dehydrogenase activity);GO:0005634(nucleus);GO:0005829(cytosol);GO:0005975(carbohydrate metabolic process);GO:0006024(glycosaminoglycan biosynthetic process);GO:0006065(UDP-glucuronate biosynthetic process)	00040(Pentose and glucuronate interconversions);00053(Ascorbate and aldarate metabolism);00520(Amino sugar and nucleotide sugar metabolism)	K00012	13.7804	62.1005	34.1868	44.57	28.1379	green4
Sph_LG3G001889	GO:0009507(chloroplast);GO:0009706(chloroplast inner membrane);GO:0009941(chloroplast envelope);GO:0010277(chlorophyllide a oxygenase [overall] activity);GO:0016021(integral component of membrane);GO:0045036(protein targeting to chloroplast);GO:0046872(metal ion binding);GO:0051537(2 iron, 2 sulfur cluster binding);GO:0055114(oxidation-reduction process)	00860(Porphyrin and chlorophyll metabolism)	K13071	40.0425	50.7089	55.0608	30.0149	13.6611	green4
Sph_LG11G003285	GO:0003674(molecular_function);GO:0005783(endoplasmic reticulum);GO:0005886(plasma membrane);GO:0008150(biological_process)	NA	NA	21.5817	33.7658	28.0228	27.2655	7.28815	green4
Sph_LG10G002129	GO:0004333(fumarate hydratase activity);GO:0005739(mitochondrion);GO:0005829(cytosol);GO:0006099(tricarboxylic acid cycle);GO:0006106(fumarate metabolic process);GO:0006108(malate metabolic process);GO:0051262(protein tetramerization)	00020(Citrate cycle (TCA cycle));00620(Pyruvate metabolism)	K01679	6.99999	20.6581	6.32438	10.7608	5.72324	green4
Sph_LG0G003054	GO:0005737(cytoplasm);GO:0008757(S-adenosylmethionine-dependent methyltransferase activity);GO:0032259(methylation)	00860(Porphyrin and chlorophyll metabolism)	K03428	12.1537	23.5961	31.3329	14.4129	4.12452	green4
Sph_LG11G000733	GO:0003677(DNA binding);GO:0003700(DNA binding transcription factor activity);GO:0005515(protein binding);GO:0005634(nucleus);GO:0006351(transcription, DNA-templated);GO:0006355(regulation of transcription, DNA-templated);GO:0009414(response to water deprivation);GO:0009738(abscisic acid-activated signaling pathway);GO:0009788(negative regulation of abscisic acid-activated signaling pathway);GO:0…	NA	NA	31.1426	113.568	64.7431	26.9626	63.4947	green4
Sph_LG3G000361	GO:0003725(double-stranded RNA binding);GO:0005515(protein binding);GO:0005634(nucleus);GO:0005737(cytoplasm);GO:0035196(production of miRNAs involved in gene silencing by miRNA);GO:0070919(production of siRNA involved in chromatin silencing by small RNA)	NA	NA	31.018	52.9206	42.7684	25.4051	10.0961	green4
Sph_LG9G001495	GO:0004252(serine-type endopeptidase activity);GO:0005634(nucleus);GO:0005829(cytosol);GO:0006508(proteolysis);GO:0008233(peptidase activity);GO:0008236(serine-type peptidase activity);GO:0009507(chloroplast);GO:0010205(photoinhibition)	NA	NA	7.93941	6.53484	9.0061	6.06219	1.43464	green4
Sph_LG4G000485	NA	NA	NA	8.64776	29.5847	22.0757	5.10053	7.07173	green4
Sph_LG10G001010	GO:0004620(phospholipase activity);GO:0005737(cytoplasm);GO:0016020(membrane);GO:0047372(acylglycerol lipase activity)	NA	NA	4.51781	4.55606	14.6393	7.93988	1.28962	green4
Sph_LG11G001033	GO:0003677(DNA binding);GO:0003700(DNA binding transcription factor activity);GO:0005515(protein binding);GO:0005622(intracellular);GO:0005634(nucleus);GO:0006351(transcription, DNA-templated);GO:0006355(regulation of transcription, DNA-templated);GO:0006417(regulation of translation);GO:0009733(response to auxin);GO:0009734(auxin-activated signaling pathway);GO:0043565(sequence-specific DNA bind…	04075(Plant hormone signal transduction)	K14484	21.1702	43.6308	38.955	40.9768	8.39592	green4
Sph_LG6G000741	GO:0000304(response to singlet oxygen);GO:0042651(thylakoid membrane)	03018(RNA degradation)	K18681	13.7669	19.0856	19.2501	14.0492	5.49299	green4
Sph_LG6G001096	GO:0003676(nucleic acid binding);GO:0008150(biological_process);GO:0008270(zinc ion binding);GO:0016021(integral component of membrane);GO:0043565(sequence-specific DNA binding)	NA	NA	5.51419	6.09997	5.13947	4.66728	0.53964	green4
Sph_LG0G001919	GO:0000166(nucleotide binding);GO:0005515(protein binding);GO:0005634(nucleus);GO:0005737(cytoplasm);GO:0005829(cytosol);GO:0005886(plasma membrane);GO:0009506(plasmodesma);GO:0045717(negative regulation of fatty acid biosynthetic process);GO:0080008(Cul4-RING E3 ubiquitin ligase complex)	NA	NA	10.7086	13.4956	10.0329	4.79233	4.49413	green4
Sph_LG11G002548	GO:0005886(plasma membrane);GO:0016021(integral component of membrane);GO:0042626(ATPase activity, coupled to transmembrane movement of substances)	02010(ABC transporters)	K05681	1.21098	3.79134	2.78078	0.630192	0.620531	green4
Sph_LG4G000230	GO:0005515(protein binding);GO:0030674(protein binding, bridging);GO:0031410(cytoplasmic vesicle);GO:0060178(regulation of exocyst localization)	NA	NA	4.47829	6.86197	7.86353	1.68166	1.24214	green4
Sph_LG7G000195	GO:0042719(mitochondrial intermembrane space protein transporter complex);GO:0042721(mitochondrial inner membrane protein insertion complex);GO:0045039(protein import into mitochondrial inner membrane);GO:0072321(chaperone-mediated protein transport)	NA	NA	44.9232	65.6921	51.1109	52.0707	15.3009	green4
Sph_LG0G000841	GO:0016787(hydrolase activity)	03010(Ribosome)	K02952	17.0176	31.3766	21.0519	11.5877	3.98004	green4
Sph_LG4G001440	GO:0005575(cellular_component);GO:0008150(biological_process);GO:0016787(hydrolase activity)	NA	NA	13.4021	22.642	15.8414	13.5428	4.32134	green4
Sph_LG2G000367	GO:0003700(DNA binding transcription factor activity);GO:0005634(nucleus);GO:0006355(regulation of transcription, DNA-templated);GO:0043565(sequence-specific DNA binding)	04075(Plant hormone signal transduction)	K14494	5.87216	7.75201	11.2929	6.7671	1.76992	green4
Sph_LG10G002526	GO:0005576(extracellular region);GO:0052689(carboxylic ester hydrolase activity)	NA	NA	35.29	37.8784	23.0027	29.2059	3.59108	green4
Sph_LG0G001297	GO:0000139(Golgi membrane);GO:0006886(intracellular protein transport);GO:0015031(protein transport);GO:0016192(vesicle-mediated transport);GO:0030125(clathrin vesicle coat);GO:0030663(COPI-coated vesicle membrane)	NA	NA	30.77	58.4495	32.6092	44.6596	9.55374	green4
Sph_LG3G000635	GO:0005634(nucleus);GO:0098779(positive regulation of mitophagy in response to mitochondrial depolarization)	NA	NA	15.2076	22.6627	15.2743	13.1669	4.56663	green4
Sph_LG9G001447	GO:0004601(peroxidase activity);GO:0005576(extracellular region);GO:0006979(response to oxidative stress);GO:0020037(heme binding);GO:0042744(hydrogen peroxide catabolic process);GO:0046872(metal ion binding);GO:0055114(oxidation-reduction process)	00940(Phenylpropanoid biosynthesis)	K00430	9.25973	25.1045	20.4399	15.8798	1.52631	green4
Sph_LG3G001428	GO:0004568(chitinase activity);GO:0005576(extracellular region);GO:0006032(chitin catabolic process);GO:0008061(chitin binding)	NA	NA	14.741	42.4286	35.4077	16.7439	8.69555	green4
Sph_LG2G000365	GO:0003674(molecular_function);GO:0008150(biological_process);GO:0009507(chloroplast);GO:0016021(integral component of membrane)	NA	NA	6.25373	16.9281	7.06702	8.14311	1.67121	green4
Sph_LG9G002517	GO:0004372(glycine hydroxymethyltransferase activity);GO:0005515(protein binding);GO:0005634(nucleus);GO:0005739(mitochondrion);GO:0005759(mitochondrial matrix);GO:0005829(cytosol);GO:0005886(plasma membrane);GO:0006544(glycine metabolic process);GO:0006563(L-serine metabolic process);GO:0007623(circadian rhythm);GO:0008266(poly(U) RNA binding);GO:0009409(response to cold);GO:0009416(response to …	00630(Glyoxylate and dicarboxylate metabolism);00260(Glycine, serine and threonine metabolism);00460(Cyanoamino acid metabolism);00670(One carbon pool by folate)	K00600	12.9672	24.489	30.5938	10.0703	7.37428	green4
Sph_LG3G001858	NA	NA	NA	17.7606	46.9808	7.52065	26.5807	27.0968	green4
Sph_LG10G001976	GO:0008422(beta-glucosidase activity);GO:1901657(glycosyl compound metabolic process)	00500(Starch and sucrose metabolism);00460(Cyanoamino acid metabolism);00940(Phenylpropanoid biosynthesis)	K05350	0.724377	2.77871	3.32422	1.47879	0.295268	green4
Sph_LG11G000323	GO:0004722(protein serine/threonine phosphatase activity);GO:0005634(nucleus);GO:0006470(protein dephosphorylation);GO:0009536(plastid);GO:0009611(response to wounding);GO:0009620(response to fungus);GO:0009738(abscisic acid-activated signaling pathway);GO:0046872(metal ion binding);GO:0050832(defense response to fungus)	NA	NA	2.01368	12.2567	3.68395	11.1927	7.82739	green4
Sph_LG0G001326	GO:0005887(integral component of plasma membrane);GO:0009992(cellular water homeostasis);GO:0015250(water channel activity);GO:0015254(glycerol channel activity);GO:0034220(ion transmembrane transport)	NA	NA	9.29363	33.3672	30.017	14.254	6.50801	green4
Sph_LG0G001166	GO:0009055(electron transfer activity);GO:0009507(chloroplast);GO:0022900(electron transport chain);GO:0046872(metal ion binding);GO:0051537(2 iron, 2 sulfur cluster binding)	00195(Photosynthesis)	K02639	2.44166	9.18374	11.4256	2.7843	0.620978	green4
Sph_LG4G001334	GO:0004693(cyclin-dependent protein serine/threonine kinase activity);GO:0005515(protein binding);GO:0005634(nucleus);GO:0007049(cell cycle);GO:0010444(guard mother cell differentiation);GO:0042127(regulation of cell proliferation);GO:0048316(seed development);GO:0051301(cell division);GO:0051726(regulation of cell cycle)	04075(Plant hormone signal transduction)	K14505	3.17407	5.18389	3.11384	4.11011	0.279749	green4
Sph_LG10G000888	GO:0003988(acetyl-CoA C-acyltransferase activity);GO:0005730(nucleolus);GO:0005739(mitochondrion);GO:0005774(vacuolar membrane);GO:0005777(peroxisome);GO:0005829(cytosol);GO:0006635(fatty acid beta-oxidation);GO:0009507(chloroplast);GO:0009514(glyoxysome);GO:0009611(response to wounding);GO:0009695(jasmonic acid biosynthetic process);GO:0009789(positive regulation of abscisic acid-activated signa…	00071(Fatty acid degradation);00592(alpha-Linolenic acid metabolism);01040(Biosynthesis of unsaturated fatty acids);00280(Valine, leucine and isoleucine degradation);04146(Peroxisome)	K07513	52.4527	99.575	31.3313	81.4584	20.8341	green4
Sph_LG4G000777	GO:0003674(molecular_function);GO:0008150(biological_process);GO:0009507(chloroplast);GO:0009579(thylakoid)	NA	NA	4.66665	28.9826	14.1323	5.76409	4.7058	green4
Sph_LG1G003043	GO:0003674(molecular_function);GO:0005618(cell wall);GO:0005886(plasma membrane);GO:0008150(biological_process);GO:0009507(chloroplast)	03008(Ribosome biogenesis in eukaryotes);04712(Circadian rhythm - plant)	K03097	6.60263	30.2476	9.56695	3.31808	1.41155	green4
Sph_LG5G000128	NA	NA	NA	0.0001	63.7797	5.21022	16.3042	1.60531	green4
Sph_LG6G000990	GO:0003735(structural constituent of ribosome);GO:0005762(mitochondrial large ribosomal subunit)	03010(Ribosome)	K02899	20.7431	43.4881	44.9805	29.9707	10.8197	green4
Sph_LG5G001282	GO:0005515(protein binding);GO:0005524(ATP binding);GO:0005739(mitochondrion);GO:0009507(chloroplast);GO:0009570(chloroplast stroma);GO:0009706(chloroplast inner membrane);GO:0010007(magnesium chelatase complex);GO:0015979(photosynthesis);GO:0015995(chlorophyll biosynthetic process);GO:0016851(magnesium chelatase activity)	00860(Porphyrin and chlorophyll metabolism)	K03403	26.0412	65.3357	87.8846	22.4962	19.7859	green4
Sph_LG10G002229	GO:0003674(molecular_function);GO:0005634(nucleus);GO:0008150(biological_process)	NA	NA	2.8444	9.9032	2.737	3.75517	0.569813	green4
Sph_LG9G003407	GO:0003723(RNA binding);GO:0004519(endonuclease activity);GO:0009451(RNA modification);GO:0009507(chloroplast);GO:0048255(mRNA stabilization)	NA	NA	0.183235	3.43353	1.05176	1.57418	0.171803	green4
Sph_LG2G000618	GO:0009055(electron transfer activity);GO:0009416(response to light stimulus);GO:0009507(chloroplast);GO:0009570(chloroplast stroma);GO:0009643(photosynthetic acclimation);GO:0009767(photosynthetic electron transport chain);GO:0046872(metal ion binding);GO:0051537(2 iron, 2 sulfur cluster binding)	00195(Photosynthesis)	K02639	62.4384	120.612	166.42	53.306	27.9604	green4
Sph_LG9G000812	GO:0003730(mRNA 3'-UTR binding);GO:0003824(catalytic activity);GO:0004300(enoyl-CoA hydratase activity);GO:0004490(methylglutaconyl-CoA hydratase activity);GO:0005575(cellular_component);GO:0005739(mitochondrion);GO:0006552(leucine catabolic process);GO:0006635(fatty acid beta-oxidation);GO:0008150(biological_process);GO:0008152(metabolic process);GO:0009083(branched-chain amino acid catabolic pr…	00280(Valine, leucine and isoleucine degradation)	K05607	1.25039	3.39883	0.232254	0.28188	0.0001	green4
Sph_LG3G001554	GO:0005315(inorganic phosphate transmembrane transporter activity);GO:0009536(plastid);GO:0016021(integral component of membrane);GO:0098656(anion transmembrane transport)	NA	NA	17.0252	32.5926	34.6199	18.0128	5.00036	green4
Sph_LG0G002692	GO:0003674(molecular_function);GO:0008150(biological_process);GO:0009507(chloroplast)	NA	NA	28.5755	52.5754	36.6677	24.5057	10.9924	green4
Sph_LG6G000941	GO:0003690(double-stranded DNA binding);GO:0003697(single-stranded DNA binding);GO:0003723(RNA binding);GO:0005507(copper ion binding);GO:0005524(ATP binding);GO:0005739(mitochondrion);GO:0005794(Golgi apparatus);GO:0006970(response to osmotic stress);GO:0009409(response to cold);GO:0009414(response to water deprivation);GO:0009631(cold acclimation);GO:0009651(response to salt stress);GO:0009845(…	03040(Spliceosome)	K12741	41.4383	66.1681	40.8607	36.6286	15.2611	green4
Sph_LG11G003419	GO:0000981(RNA polymerase II transcription factor activity, sequence-specific DNA binding);GO:0001135(transcription factor activity, RNA polymerase II transcription factor recruiting);GO:0003677(DNA binding);GO:0003700(DNA binding transcription factor activity);GO:0005515(protein binding);GO:0005634(nucleus);GO:0005681(spliceosomal complex);GO:0006281(DNA repair);GO:0006351(transcription, DNA-tem…	03040(Spliceosome)	K12860	2.37536	6.18172	1.19975	0.858136	0.0001	green4
Sph_LG1G001672	GO:0004555(alpha,alpha-trehalase activity);GO:0005993(trehalose catabolic process)	00500(Starch and sucrose metabolism)	K01194	2.49303	10.5065	1.24462	3.52306	2.73476	green4
Sph_LG3G001660	GO:0000981(RNA polymerase II transcription factor activity, sequence-specific DNA binding);GO:0001135(transcription factor activity, RNA polymerase II transcription factor recruiting);GO:0003677(DNA binding);GO:0003700(DNA binding transcription factor activity);GO:0005515(protein binding);GO:0005634(nucleus);GO:0006351(transcription, DNA-templated);GO:0006355(regulation of transcription, DNA-temp…	NA	NA	3.14086	14.42	1.30151	1.20381	0.409088	green4
Sph_LG1G002316	GO:0000278(mitotic cell cycle);GO:0000911(cytokinesis by cell plate formation);GO:0005515(protein binding);GO:0005634(nucleus);GO:0005874(microtubule);GO:0007020(microtubule nucleation);GO:0031023(microtubule organizing center organization);GO:0051225(spindle assembly)	NA	NA	11.2053	14.5052	16.8614	15.3121	3.33361	green4
Sph_LG11G002472	GO:0008150(biological_process);GO:0009507(chloroplast);GO:0016740(transferase activity)	NA	NA	17.981	36.0964	25.0061	21.2919	5.98808	green4
Sph_LG1G000151	GO:0009813(flavonoid biosynthetic process);GO:0043231(intracellular membrane-bounded organelle);GO:0052696(flavonoid glucuronidation);GO:0080043(quercetin 3-O-glucosyltransferase activity);GO:0080044(quercetin 7-O-glucosyltransferase activity)	NA	NA	1.10111	5.32426	0.351371	0.845239	0.283571	green4
Sph_LG5G001366	GO:0003674(molecular_function);GO:0005886(plasma membrane);GO:0009585(red, far-red light phototransduction);GO:0009638(phototropism);GO:0010017(red or far-red light signaling pathway)	NA	NA	0.860005	5.62854	1.81521	1.14614	0.304232	green4
Sph_LG1G001779	GO:0005634(nucleus);GO:0008270(zinc ion binding)	NA	NA	19.692	33.7787	18.5126	19.9912	6.03139	green4
Sph_LG5G000816	GO:0004325(ferrochelatase activity);GO:0006783(heme biosynthetic process)	00860(Porphyrin and chlorophyll metabolism)	K01772	9.27781	19.5797	23.6638	13.335	2.77962	green4
Sph_LG2G001257	GO:0003723(RNA binding);GO:0004829(threonine-tRNA ligase activity);GO:0005739(mitochondrion);GO:0006435(threonyl-tRNA aminoacylation);GO:0009570(chloroplast stroma)	00970(Aminoacyl-tRNA biosynthesis)	K01868	19.3839	29.1042	36.2569	15.9063	7.26361	green4
Sph_LG1G000787	GO:0000977(RNA polymerase II regulatory region sequence-specific DNA binding);GO:0005794(Golgi apparatus);GO:0005886(plasma membrane);GO:0009833(plant-type primary cell wall biogenesis);GO:0016021(integral component of membrane);GO:0016757(transferase activity, transferring glycosyl groups);GO:0016759(cellulose synthase activity);GO:0016760(cellulose synthase (UDP-forming) activity);GO:0030244(ce…	NA	NA	5.02991	6.55425	4.63888	5.34665	1.41142	green4
Sph_LG0G002072	GO:0009533(chloroplast stromal thylakoid);GO:0009535(chloroplast thylakoid membrane);GO:0016688(L-ascorbate peroxidase activity)	00053(Ascorbate and aldarate metabolism);00480(Glutathione metabolism)	K00434	32.7414	58.054	52.7109	42.5594	9.67681	green4
Sph_LG3G000760	GO:0005739(mitochondrion);GO:0008375(acetylglucosaminyltransferase activity);GO:0016021(integral component of membrane);GO:0016757(transferase activity, transferring glycosyl groups)	NA	NA	4.30863	10.175	6.15338	6.6315	1.11471	green4
Sph_LG5G000331	NA	NA	NA	172.616	479.045	167.474	345.639	85.9009	green4
Sph_LG9G000584	GO:0004364(glutathione transferase activity);GO:0005737(cytoplasm);GO:0006749(glutathione metabolic process);GO:0009407(toxin catabolic process)	00480(Glutathione metabolism)	K00799	425.125	69.0423	205.564	161.356	459.281	green4
Sph_LG5G001219	GO:0001708(cell fate specification);GO:0003674(molecular_function);GO:0005794(Golgi apparatus);GO:0009718(anthocyanin-containing compound biosynthetic process);GO:0016192(vesicle-mediated transport);GO:0019898(extrinsic component of membrane);GO:0044090(positive regulation of vacuole organization);GO:1903415(flavonoid transport from endoplasmic reticulum to plant-type vacuole)	NA	NA	6.00432	7.99635	10.9087	5.09349	2.23843	green4
Sph_LG11G000673	GO:0004672(protein kinase activity);GO:0004675(transmembrane receptor protein serine/threonine kinase activity);GO:0005524(ATP binding);GO:0005576(extracellular region);GO:0005886(plasma membrane);GO:0006468(protein phosphorylation);GO:0006952(defense response);GO:0007166(cell surface receptor signaling pathway);GO:0016021(integral component of membrane);GO:0016032(viral process);GO:0016301(kinas…	NA	NA	3.61335	16.0269	3.41327	3.37023	3.76031	green4
Sph_LG5G000578	GO:0005515(protein binding);GO:0006457(protein folding);GO:0009507(chloroplast);GO:0009536(plastid);GO:0009658(chloroplast organization);GO:0009706(chloroplast inner membrane);GO:0009941(chloroplast envelope);GO:0010020(chloroplast fission);GO:0031357(integral component of chloroplast inner membrane);GO:0043621(protein self-association)	NA	NA	18.5077	37.3427	27.0306	16.6526	7.71968	green4
Sph_LG3G000806	GO:0010686(tetracyclic triterpenoid biosynthetic process);GO:0016871(cycloartenol synthase activity)	00100(Steroid biosynthesis)	K01853	15.2027	27.2109	18.4371	20.0239	6.64548	green4
Sph_LG0G000023	GO:0051213(dioxygenase activity)	00941(Flavonoid biosynthesis)	K05278	17.16	31.3652	11.5898	5.24875	2.43653	green4
Sph_LG10G001513	GO:0003677(DNA binding);GO:0003700(DNA binding transcription factor activity);GO:0005515(protein binding);GO:0005634(nucleus);GO:0006351(transcription, DNA-templated);GO:0006355(regulation of transcription, DNA-templated)	NA	NA	15.7659	32.8927	16.5238	12.2326	10.4594	green4
Sph_LG4G000355	GO:0000139(Golgi membrane);GO:0004427(inorganic diphosphatase activity);GO:0005768(endosome);GO:0005773(vacuole);GO:0005794(Golgi apparatus);GO:0005802(trans-Golgi network);GO:0005886(plasma membrane);GO:0009678(hydrogen-translocating pyrophosphatase activity);GO:0016021(integral component of membrane);GO:0046872(metal ion binding)	00190(Oxidative phosphorylation)	K01507	10.0888	18.0056	12.0718	14.1198	4.13547	green4
Sph_LG0G002510	GO:0000447(endonucleolytic cleavage in ITS1 to separate SSU-rRNA from 5.8S rRNA and LSU-rRNA from tricistronic rRNA transcript (SSU-rRNA, 5.8S rRNA, LSU-rRNA));GO:0000461(endonucleolytic cleavage to generate mature 3'-end of SSU-rRNA from (SSU-rRNA, 5.8S rRNA, LSU-rRNA));GO:0003735(structural constituent of ribosome);GO:0022627(cytosolic small ribosomal subunit)	03010(Ribosome)	K02971	34.0393	68.2171	23.5771	38.443	16.4078	green4
Sph_LG11G001759	GO:0012505(endomembrane system);GO:0016020(membrane)	NA	NA	0.0441447	4.8277	0.0001	1.40916	0.0001	green4
Sph_LG1G000618	GO:0000139(Golgi membrane);GO:0005794(Golgi apparatus);GO:0016021(integral component of membrane);GO:0042546(cell wall biogenesis);GO:0045489(pectin biosynthetic process);GO:0048531(beta-1,3-galactosyltransferase activity);GO:0071555(cell wall organization)	NA	NA	6.5642	23.6369	10.5124	12.9259	2.97204	green4
Sph_LG0G001247	GO:0005635(nuclear envelope);GO:0005829(cytosol);GO:0006606(protein import into nucleus);GO:0007165(signal transduction)	NA	NA	30.0947	45.0198	27.4608	32.9573	9.80297	green4
Sph_LG1G002567	GO:0005886(plasma membrane);GO:0008150(biological_process);GO:0009507(chloroplast)	NA	NA	13.7753	17.9348	11.6873	12.6326	2.53319	green4
Sph_LG11G003375	GO:0004674(protein serine/threonine kinase activity);GO:0005634(nucleus);GO:0005737(cytoplasm);GO:0005886(plasma membrane);GO:0035556(intracellular signal transduction)	NA	NA	4.66297	7.59445	5.17654	4.62432	0.32103	green4
Sph_LG11G000501	GO:0003955(NAD(P)H dehydrogenase (quinone) activity);GO:0005829(cytosol);GO:0005886(plasma membrane);GO:0008752(FMN reductase activity);GO:0009507(chloroplast);GO:0009570(chloroplast stroma);GO:0009651(response to salt stress);GO:0009735(response to cytokinin);GO:0010181(FMN binding);GO:0042742(defense response to bacterium);GO:0052873(FMN reductase (NADPH) activity);GO:0055114(oxidation-reductio…	04626(Plant-pathogen interaction)	K13436	128.175	128.537	91.7832	124.675	19.1308	green4
Sph_LG2G001423	GO:0003674(molecular_function);GO:0005634(nucleus);GO:0008150(biological_process);GO:0009507(chloroplast);GO:0009570(chloroplast stroma)	NA	NA	21.4596	44.261	18.986	24.5388	10.4115	green4
Sph_LG11G002685	GO:0003674(molecular_function);GO:0009793(embryo development ending in seed dormancy);GO:0016021(integral component of membrane)	NA	NA	0.11722	3.184	2.60192	3.04318	0.0001	green4
Sph_LG10G002317	GO:0000278(mitotic cell cycle);GO:0000307(cyclin-dependent protein kinase holoenzyme complex);GO:0004693(cyclin-dependent protein serine/threonine kinase activity);GO:0005515(protein binding);GO:0005634(nucleus);GO:0005737(cytoplasm);GO:0007346(regulation of mitotic cell cycle);GO:0019005(SCF ubiquitin ligase complex);GO:0019901(protein kinase binding);GO:0042023(DNA endoreduplication);GO:0042393…	NA	NA	17.3286	36.7898	34.4265	29.539	4.17656	green4
Sph_LG1G001158	GO:0003674(molecular_function);GO:0005634(nucleus);GO:0008150(biological_process)	NA	NA	10.7885	19.6115	19.087	9.08324	3.24187	green4
Sph_LG9G002066	GO:0000025(maltose catabolic process);GO:0004134(4-alpha-glucanotransferase activity);GO:0005983(starch catabolic process);GO:0006006(glucose metabolic process);GO:0009501(amyloplast);GO:0009507(chloroplast);GO:0102500(beta-maltose 4-alpha-glucanotransferase activity)	00500(Starch and sucrose metabolism)	K00705	25.6327	66.3496	33.5972	19.0673	19.8039	green4
Sph_LG9G001951	GO:0003723(RNA binding);GO:0003735(structural constituent of ribosome);GO:0006412(translation);GO:0022625(cytosolic large ribosomal subunit);GO:0042254(ribosome biogenesis)	03010(Ribosome)	K02915	57.6329	94.7592	52.006	68.4472	20.5068	green4
Sph_LG1G001814	GO:0005737(cytoplasm);GO:0008757(S-adenosylmethionine-dependent methyltransferase activity);GO:0032259(methylation)	00564(Glycerophospholipid metabolism)	K05929	6.55999	20.9971	9.3684	6.93341	1.32527	green4
Sph_LG1G002021	GO:0001228(transcriptional activator activity, RNA polymerase II transcription regulatory region sequence-specific DNA binding);GO:0005634(nucleus);GO:0005737(cytoplasm);GO:0006351(transcription, DNA-templated);GO:0010584(pollen exine formation);GO:0043565(sequence-specific DNA binding)	NA	NA	9.13589	11.699	26.792	16.0214	3.7917	green4
Sph_LG11G001979	GO:0004252(serine-type endopeptidase activity);GO:0006508(proteolysis);GO:0009507(chloroplast);GO:0009534(chloroplast thylakoid);GO:0009570(chloroplast stroma);GO:0009658(chloroplast organization);GO:0009840(chloroplastic endopeptidase Clp complex);GO:0009941(chloroplast envelope);GO:0010287(plastoglobule)	NA	NA	46.8969	125.928	78.2678	59.9033	30.3513	green4
Sph_LG11G001944	GO:0003700(DNA binding transcription factor activity);GO:0005634(nucleus);GO:0006355(regulation of transcription, DNA-templated);GO:0030154(cell differentiation);GO:0043565(sequence-specific DNA binding)	04075(Plant hormone signal transduction)	K14494	9.19736	23.1723	9.99117	5.49658	9.81451	green4
Sph_LG0G000342	GO:0005634(nucleus);GO:0005886(plasma membrane);GO:0016301(kinase activity);GO:0016310(phosphorylation)	NA	NA	7.36943	24.3559	4.00385	1.96825	0.467075	green4
Sph_LG1G002277	GO:0005634(nucleus);GO:0008757(S-adenosylmethionine-dependent methyltransferase activity)	00340(Histidine metabolism)	K19787	1.91179	0.940455	2.18352	2.81425	7.85958	green4
Sph_LG10G000483	GO:0005576(extracellular region);GO:0005886(plasma membrane);GO:0006952(defense response);GO:0006955(immune response);GO:0016998(cell wall macromolecule catabolic process);GO:0031225(anchored component of membrane);GO:0042834(peptidoglycan binding);GO:0046658(anchored component of plasma membrane)	04626(Plant-pathogen interaction)	K13473	9.78074	17.593	10.145	8.61257	1.6618	green4
Sph_LG0G001345	GO:0005886(plasma membrane);GO:0007165(signal transduction);GO:0009617(response to bacterium);GO:0009682(induced systemic resistance);GO:0016021(integral component of membrane);GO:0031347(regulation of defense response);GO:1900426(positive regulation of defense response to bacterium);GO:1902290(positive regulation of defense response to oomycetes)	NA	NA	3.52356	7.41775	3.91231	4.29369	0.676736	green4
Sph_LG8G000331	GO:0005634(nucleus);GO:0006355(regulation of transcription, DNA-templated);GO:0009640(photomorphogenesis)	NA	NA	27.5183	41.3247	43.2319	19.1917	10.1374	green4
Sph_LG11G001195	GO:0009813(flavonoid biosynthetic process);GO:0043231(intracellular membrane-bounded organelle);GO:0052696(flavonoid glucuronidation);GO:0080043(quercetin 3-O-glucosyltransferase activity);GO:0080044(quercetin 7-O-glucosyltransferase activity)	NA	NA	64.1772	171.094	110.589	65.7675	28.0242	green4
Sph_LG9G001088	GO:0005096(GTPase activator activity);GO:0005622(intracellular);GO:0006886(intracellular protein transport);GO:0012505(endomembrane system);GO:0017137(Rab GTPase binding);GO:0031338(regulation of vesicle fusion);GO:0090630(activation of GTPase activity)	NA	NA	3.35027	10.8944	4.29752	4.35214	1.31534	green4
Sph_LG1G002508	GO:0005515(protein binding);GO:0005739(mitochondrion);GO:0008047(enzyme activator activity);GO:0009507(chloroplast);GO:0009570(chloroplast stroma);GO:0009793(embryo development ending in seed dormancy);GO:0016226(iron-sulfur cluster assembly)	NA	NA	102.44	155.954	168.2	91.7014	26.7979	green4
Sph_LG2G001029	GO:0005634(nucleus);GO:0005737(cytoplasm);GO:0005829(cytosol);GO:0016192(vesicle-mediated transport)	NA	NA	12.6635	22.0943	17.3932	12.7239	2.79182	green4
Sph_LG0G001947	GO:0005351(carbohydrate:proton symporter activity);GO:0005355(glucose transmembrane transporter activity);GO:0005887(integral component of plasma membrane);GO:0046323(glucose import)	NA	NA	6.00444	14.7631	11.2381	4.39634	3.53292	green4
Sph_LG1G002764	GO:0000209(protein polyubiquitination);GO:0005634(nucleus);GO:0005737(cytoplasm);GO:0031625(ubiquitin protein ligase binding);GO:0043161(proteasome-mediated ubiquitin-dependent protein catabolic process);GO:0061630(ubiquitin protein ligase activity)	04120(Ubiquitin mediated proteolysis)	K04649	1.35474	3.7453	2.05314	3.07287	0.0001	green4
Sph_LG2G002583	GO:0005829(cytosol);GO:0005886(plasma membrane);GO:0006464(cellular protein modification process);GO:0009693(ethylene biosynthetic process);GO:0009733(response to auxin);GO:0009793(embryo development ending in seed dormancy);GO:0019941(modification-dependent protein catabolic process);GO:0045116(protein neddylation)	NA	NA	35.5414	62.6796	41.5006	49.8688	12.3281	green4
Sph_LG3G001450	GO:0003674(molecular_function);GO:0005576(extracellular region);GO:0008150(biological_process);GO:0016021(integral component of membrane)	NA	NA	2.62483	8.75984	4.09231	2.54401	0.406592	green4
Sph_LG11G000276	GO:0005886(plasma membrane);GO:0015079(potassium ion transmembrane transporter activity)	NA	NA	4.05521	8.7824	10.6632	1.64126	2.18301	green4
Sph_LG1G002950	GO:0003674(molecular_function);GO:0008150(biological_process);GO:0009507(chloroplast);GO:0009543(chloroplast thylakoid lumen)	NA	NA	15.8422	50.2863	19.0932	17.1768	6.35483	green4
Sph_LG10G001479	GO:0005516(calmodulin binding);GO:0005575(cellular_component);GO:0009733(response to auxin)	04075(Plant hormone signal transduction)	K14488	0.0841483	4.53085	0.238362	1.30462	1.29209	green4
[truncated: 3,266 more rows]

## Sheet: Brown2 module
gene_id	GO	KEGG	KO_ENTRY	ZY	XY	FN	ZR	LG	module
[truncated: 1,548 more rows]

## Sheet: Darkorange module
gene_id	GO	KEGG	KO_ENTRY	ZY	XY	FN	ZR	LG	module
[truncated: 419 more rows]

## Sheet: Lavenderblush2 module
gene_id	GO	KEGG	KO_ENTRY	ZY	XY	FN	ZR	LG	module
[truncated: 1,292 more rows]

## Sheet: Lightsteelblue1 module
gene_id	GO	KEGG	KO_ENTRY	ZY	XY	FN	ZR	LG	module
[truncated: 93 more rows]

[truncated: 2 more sheets: Indianred3 module, Tan module]
