# Supplementary material for: Targeted Metabolome and Transcriptome Analyses Reveal the Pigmentation Mechanism of Hippophae (Sea Buckthorn) Fruit
Source: Foods. 2022 Oct 20;11(20):3278. doi: 10.3390/foods11203278 (PMC9602349; doi:10.3390/foods11203278)
Supplement: Supplementary file 1 [file foods-11-03278-s001.zip › Supplementary table S7 GO and KEGG annotations of genes in modules.xlsx]

## Sheet: Sheet1
gene_id	GO	KEGG	module
Sph_Contig03890_ERROPOS700000+G000080	GO:0003674(molecular_function);GO:0005576(extracellular region);GO:0005615(extracellular space);GO:0005618(cell wall);GO:0005794(Golgi apparatus);GO:0005829(cytosol);GO:0009505(plant-type cell wall);GO:0009741(response to brassinosteroid);GO:0048046(apoplast)	NA	green4
Sph_LG10G000418	GO:0016020(membrane);GO:0016709(oxidoreductase activity, acting on paired donors, with incorporation or reduction of molecular oxygen, NAD(P)H as one donor, and incorporation of one atom of oxygen);GO:0044550(secondary metabolite biosynthetic process)	NA	brown2
Sph_LG9G003918	GO:0003989(acetyl-CoA carboxylase activity);GO:0005524(ATP binding);GO:0006633(fatty acid biosynthetic process);GO:0009317(acetyl-CoA carboxylase complex);GO:0009507(chloroplast);GO:0009536(plastid);GO:0009570(chloroplast stroma);GO:0009706(chloroplast inner membrane);GO:0009941(chloroplast envelope);GO:0016020(membrane);GO:2001295(malonyl-CoA biosynthetic process)	00620(Pyruvate metabolism);00640(Propanoate metabolism);00061(Fatty acid biosynthesis)	green4
Sph_LG2G000789	GO:0003674(molecular_function);GO:0006952(defense response);GO:0009507(chloroplast);GO:0009607(response to biotic stimulus)	NA	darkorange2
Sph_LG0G002475	GO:0005829(cytosol);GO:0008202(steroid metabolic process);GO:0009611(response to wounding);GO:0010051(xylem and phloem pattern formation);GO:0035671(enone reductase activity);GO:0047787(delta4-3-oxosteroid 5beta-reductase activity);GO:0055114(oxidation-reduction process)	NA	brown2
Sph_LG2G002588	GO:0003993(acid phosphatase activity);GO:0004722(protein serine/threonine phosphatase activity);GO:0005576(extracellular region);GO:0016311(dephosphorylation);GO:0046872(metal ion binding)	NA	brown2
Sph_LG8G000545	GO:0005737(cytoplasm);GO:0009807(lignan biosynthetic process);GO:0032442(phenylcoumaran benzylic ether reductase activity);GO:0046686(response to cadmium ion);GO:0050664(oxidoreductase activity, acting on NAD(P)H, oxygen as acceptor);GO:0055114(oxidation-reduction process)	NA	green4
Sph_LG9G002944	GO:0009705(plant-type vacuole membrane);GO:0016021(integral component of membrane)	NA	brown2
Sph_LG6G001106	GO:0003677(DNA binding);GO:0004365(glyceraldehyde-3-phosphate dehydrogenase (NAD+) (phosphorylating) activity);GO:0005507(copper ion binding);GO:0005515(protein binding);GO:0005634(nucleus);GO:0005737(cytoplasm);GO:0005739(mitochondrion);GO:0005740(mitochondrial envelope);GO:0005774(vacuolar membrane);GO:0005794(Golgi apparatus);GO:0005829(cytosol);GO:0005886(plasma membrane);GO:0006094(gluconeog…	00010(Glycolysis / Gluconeogenesis);00710(Carbon fixation in photosynthetic organisms)	lavenderblush2
Sph_LG8G000285	GO:0016706(oxidoreductase activity, acting on paired donors, with incorporation or reduction of molecular oxygen, 2-oxoglutarate as one donor, and incorporation of one atom each of oxygen into both donors);GO:0018401(peptidyl-proline hydroxylation to 4-hydroxy-L-proline)	00330(Arginine and proline metabolism)	lavenderblush2
Sph_LG2G002575	GO:0003993(acid phosphatase activity);GO:0004722(protein serine/threonine phosphatase activity);GO:0005576(extracellular region);GO:0016311(dephosphorylation);GO:0046872(metal ion binding)	NA	brown2
Sph_LG10G002762	GO:0004842(ubiquitin-protein transferase activity);GO:0005515(protein binding);GO:0005737(cytoplasm);GO:0005886(plasma membrane);GO:0008270(zinc ion binding);GO:0009737(response to abscisic acid);GO:0016567(protein ubiquitination);GO:0046872(metal ion binding);GO:0080144(amino acid homeostasis);GO:1901527(abscisic acid-activated signaling pathway involved in stomatal movement)	04120(Ubiquitin mediated proteolysis)	green4
Sph_LG2G000892	GO:0003824(catalytic activity);GO:0005634(nucleus);GO:0005737(cytoplasm);GO:0005829(cytosol);GO:0009226(nucleotide-sugar biosynthetic process);GO:0048040(UDP-glucuronate decarboxylase activity);GO:0048046(apoplast);GO:0050662(coenzyme binding);GO:0071555(cell wall organization)	00520(Amino sugar and nucleotide sugar metabolism)	green4
Sph_LG9G001932	GO:0009813(flavonoid biosynthetic process);GO:0043231(intracellular membrane-bounded organelle);GO:0052696(flavonoid glucuronidation);GO:0080043(quercetin 3-O-glucosyltransferase activity);GO:0080044(quercetin 7-O-glucosyltransferase activity)	00380(Tryptophan metabolism);00966(Glucosinolate biosynthesis)	indianred3
Sph_LG5G001197	GO:0004022(alcohol dehydrogenase (NAD) activity);GO:0005829(cytosol);GO:0006561(proline biosynthetic process);GO:0009408(response to heat);GO:0009414(response to water deprivation);GO:0009688(abscisic acid biosynthetic process);GO:0009750(response to fructose);GO:0010115(regulation of abscisic acid biosynthetic process);GO:0010182(sugar mediated signaling pathway);GO:0010301(xanthoxin dehydrogena…	00904(Diterpenoid biosynthesis)	indianred3
Sph_LG10G000008	GO:0005737(cytoplasm);GO:0005794(Golgi apparatus);GO:0009055(electron transfer activity);GO:0016491(oxidoreductase activity);GO:0055114(oxidation-reduction process)	NA	lavenderblush2
Sph_LG3G001288	GO:0004565(beta-galactosidase activity);GO:0005618(cell wall);GO:0005773(vacuole)	00052(Galactose metabolism);00600(Sphingolipid metabolism);00531(Glycosaminoglycan degradation);00604(Glycosphingolipid biosynthesis - ganglio series);00511(Other glycan degradation)	brown2
Sph_LG9G002745	GO:0005515(protein binding)	04016(MAPK signaling pathway - plant);04070(Phosphatidylinositol signaling system);04626(Plant-pathogen interaction)	green4
Sph_LG3G001602	GO:0005385(zinc ion transmembrane transporter activity);GO:0005773(vacuole);GO:0010043(response to zinc ion);GO:0016020(membrane);GO:0061088(regulation of sequestering of zinc ion)	NA	brown2
Sph_LG8G000469	GO:0009813(flavonoid biosynthetic process);GO:0043231(intracellular membrane-bounded organelle);GO:0052696(flavonoid glucuronidation);GO:0080043(quercetin 3-O-glucosyltransferase activity);GO:0080044(quercetin 7-O-glucosyltransferase activity)	00940(Phenylpropanoid biosynthesis)	green4
Sph_LG2G002432	GO:0003677(DNA binding);GO:0003700(DNA binding transcription factor activity);GO:0005634(nucleus);GO:0006351(transcription, DNA-templated);GO:0006355(regulation of transcription, DNA-templated);GO:0009409(response to cold);GO:0009617(response to bacterium);GO:0009873(ethylene-activated signaling pathway);GO:0010200(response to chitin);GO:0010941(regulation of cell death);GO:0042742(defense respon…	NA	indianred3
Sph_LG2G001750	GO:0005634(nucleus);GO:0006633(fatty acid biosynthetic process);GO:0009409(response to cold);GO:0009416(response to light stimulus);GO:0016021(integral component of membrane);GO:0102336(3-oxo-arachidoyl-CoA synthase activity);GO:0102337(3-oxo-cerotoyl-CoA synthase activity);GO:0102338(3-oxo-lignoceronyl-CoA synthase activity);GO:0102756(very-long-chain 3-ketoacyl-CoA synthase activity)	00062(Fatty acid elongation)	green4
Sph_LG2G001573	GO:0003993(acid phosphatase activity);GO:0004722(protein serine/threonine phosphatase activity);GO:0005576(extracellular region);GO:0016311(dephosphorylation);GO:0046872(metal ion binding)	NA	brown2
Sph_LG9G002804	GO:0003676(nucleic acid binding);GO:0003700(DNA binding transcription factor activity);GO:0006355(regulation of transcription, DNA-templated);GO:0008270(zinc ion binding);GO:0071452(cellular response to singlet oxygen)	NA	brown2
Sph_LG9G003475	GO:0005634(nucleus);GO:0005829(cytosol);GO:0009691(cytokinin biosynthetic process);GO:0016799(hydrolase activity, hydrolyzing N-glycosyl compounds)	NA	green4
Sph_Contig03904_ERROPOS4337078G000050	GO:0016491(oxidoreductase activity);GO:0055114(oxidation-reduction process)	00960(Tropane, piperidine and pyridine alkaloid biosynthesis)	brown2
Sph_LG2G000567	GO:0005634(nucleus);GO:0008168(methyltransferase activity);GO:0008757(S-adenosylmethionine-dependent methyltransferase activity);GO:0032259(methylation)	NA	brown2
Sph_LG3G000169	GO:0005737(cytoplasm)	04016(MAPK signaling pathway - plant)	brown2
Sph_LG10G002781	GO:0003674(molecular_function);GO:0005739(mitochondrion);GO:0008150(biological_process)	NA	lavenderblush2
Sph_LG11G000934	GO:0005737(cytoplasm);GO:0009507(chloroplast);GO:0009536(plastid);GO:0010311(lateral root formation);GO:0031408(oxylipin biosynthetic process);GO:0034440(lipid oxidation);GO:0046872(metal ion binding);GO:0048364(root development);GO:1900366(negative regulation of defense response to insect);GO:1990136(linoleate 9S-lipoxygenase activity)	00591(Linoleic acid metabolism)	brown2
Sph_LG4G000874	GO:0002213(defense response to insect);GO:0004022(alcohol dehydrogenase (NAD) activity);GO:0007568(aging);GO:0009507(chloroplast);GO:0016491(oxidoreductase activity);GO:0055114(oxidation-reduction process)	00960(Tropane, piperidine and pyridine alkaloid biosynthesis)	brown2
Sph_LG2G002239	GO:0010638(positive regulation of organelle organization);GO:0045893(positive regulation of transcription, DNA-templated)	04075(Plant hormone signal transduction)	brown2
Sph_LG11G002327	GO:0003674(molecular_function);GO:0005737(cytoplasm);GO:0005829(cytosol);GO:0008150(biological_process)	NA	green4
Sph_LG0G002922	GO:0004497(monooxygenase activity)	NA	brown2
Sph_LG0G001837	GO:0008168(methyltransferase activity);GO:0009507(chloroplast);GO:0032259(methylation)	NA	lavenderblush2
Sph_LG10G001158	GO:0004185(serine-type carboxypeptidase activity);GO:0005773(vacuole);GO:0005777(peroxisome);GO:0016747(transferase activity, transferring acyl groups other than amino-acyl groups);GO:0019748(secondary metabolic process);GO:0051603(proteolysis involved in cellular protein catabolic process)	NA	brown2
Sph_LG1G002278	GO:0005634(nucleus)	NA	darkorange2
Sph_LG4G001038	GO:0004252(serine-type endopeptidase activity);GO:0005618(cell wall)	NA	green4
Sph_LG11G001135	GO:0006508(proteolysis);GO:0008233(peptidase activity);GO:0009507(chloroplast);GO:0016021(integral component of membrane)	00970(Aminoacyl-tRNA biosynthesis)	brown2
Sph_LG8G000567	GO:0003824(catalytic activity);GO:0005829(cytosol);GO:0005975(carbohydrate metabolic process);GO:0009051(pentose-phosphate shunt, oxidative branch);GO:0009507(chloroplast);GO:0017057(6-phosphogluconolactonase activity)	00030(Pentose phosphate pathway)	green4
Sph_LG11G001197	GO:0005739(mitochondrion);GO:0005886(plasma membrane);GO:0008289(lipid binding)	NA	green4
Sph_LG0G002757	GO:0003729(mRNA binding);GO:0003730(mRNA 3'-UTR binding);GO:0005634(nucleus);GO:0005829(cytosol);GO:0006397(mRNA processing)	NA	lavenderblush2
Sph_LG1G001023	GO:0005737(cytoplasm)	NA	brown2
Sph_LG10G001354	GO:0003674(molecular_function);GO:0005576(extracellular region);GO:0009611(response to wounding);GO:0009617(response to bacterium);GO:0009723(response to ethylene);GO:0009751(response to salicylic acid);GO:0009753(response to jasmonic acid);GO:0009814(defense response, incompatible interaction);GO:0080027(response to herbivore)	04016(MAPK signaling pathway - plant);04075(Plant hormone signal transduction);04626(Plant-pathogen interaction)	mediumorchid
Sph_LG3G000768	GO:0004652(polynucleotide adenylyltransferase activity);GO:0005634(nucleus);GO:0006378(mRNA polyadenylation)	03015(mRNA surveillance pathway)	lavenderblush2
Sph_LG10G000651	GO:0009507(chloroplast);GO:0009570(chloroplast stroma);GO:0019288(isopentenyl diphosphate biosynthetic process, methylerythritol 4-phosphate pathway);GO:0046429(4-hydroxy-3-methylbut-2-en-1-yl diphosphate synthase activity);GO:0046677(response to antibiotic);GO:0046872(metal ion binding);GO:0050992(dimethylallyl diphosphate biosynthetic process);GO:0051538(3 iron, 4 sulfur cluster binding);GO:005…	00900(Terpenoid backbone biosynthesis)	darkorange2
Sph_LG0G002292	GO:0003993(acid phosphatase activity);GO:0004722(protein serine/threonine phosphatase activity);GO:0005576(extracellular region);GO:0005773(vacuole);GO:0016311(dephosphorylation);GO:0046872(metal ion binding)	00740(Riboflavin metabolism)	indianred3
Sph_LG11G000042	GO:0005829(cytosol);GO:0008171(O-methyltransferase activity);GO:0008757(S-adenosylmethionine-dependent methyltransferase activity);GO:0019438(aromatic compound biosynthetic process)	00940(Phenylpropanoid biosynthesis)	brown2
Sph_LG0G002744	GO:0019788(NEDD8 transferase activity);GO:0031146(SCF-dependent proteasomal ubiquitin-dependent protein catabolic process);GO:0031462(Cul2-RING ubiquitin ligase complex);GO:0031463(Cul3-RING ubiquitin ligase complex);GO:0031467(Cul7-RING ubiquitin ligase complex);GO:0043224(nuclear SCF ubiquitin ligase complex);GO:0045116(protein neddylation);GO:0061630(ubiquitin protein ligase activity);GO:00800…	04141(Protein processing in endoplasmic reticulum);04120(Ubiquitin mediated proteolysis);03420(Nucleotide excision repair)	darkorange2
Sph_LG2G000260	GO:0003824(catalytic activity);GO:0005737(cytoplasm);GO:0005829(cytosol);GO:0009225(nucleotide-sugar metabolic process);GO:0019853(L-ascorbic acid biosynthetic process);GO:0047918(GDP-mannose 3,5-epimerase activity);GO:0051287(NAD binding)	00053(Ascorbate and aldarate metabolism);00520(Amino sugar and nucleotide sugar metabolism)	green4
Sph_LG1G001456	NA	NA	green4
Sph_LG10G001363	GO:0051213(dioxygenase activity)	00941(Flavonoid biosynthesis)	darkorange2
Sph_LG0G001863	GO:0005737(cytoplasm);GO:0005773(vacuole)	NA	green4
Sph_LG0G002345	GO:0006855(drug transmembrane transport)	NA	green4
Sph_LG2G000333	GO:0005871(kinesin complex);GO:0007018(microtubule-based movement);GO:0008574(ATP-dependent microtubule motor activity, plus-end-directed)	NA	green4
Sph_LG11G000183	GO:0003674(molecular_function);GO:0005575(cellular_component);GO:0008150(biological_process)	NA	green4
Sph_LG1G000961	NA	NA	darkorange
Sph_LG1G000336	GO:0004568(chitinase activity);GO:0005576(extracellular region);GO:0016998(cell wall macromolecule catabolic process);GO:0050832(defense response to fungus)	00520(Amino sugar and nucleotide sugar metabolism);04016(MAPK signaling pathway - plant)	tan
Sph_LG0G002384	GO:0003723(RNA binding);GO:0004521(endoribonuclease activity);GO:0005622(intracellular);GO:0005847(mRNA cleavage and polyadenylation specificity factor complex);GO:0006378(mRNA polyadenylation);GO:0016973(poly(A)+ mRNA export from nucleus);GO:0046872(metal ion binding)	NA	darkorange
Sph_LG1G000252	GO:0005737(cytoplasm);GO:0016651(oxidoreductase activity, acting on NAD(P)H);GO:0055114(oxidation-reduction process)	NA	mediumpurple3
Sph_LG2G001719	GO:0005737(cytoplasm);GO:0009507(chloroplast);GO:0009733(response to auxin);GO:0009734(auxin-activated signaling pathway);GO:0009826(unidimensional cell growth);GO:0010252(auxin homeostasis);GO:0010279(indole-3-acetic acid amido synthetase activity)	04075(Plant hormone signal transduction)	brown2
Sph_LG8G000276	GO:0005634(nucleus);GO:0006457(protein folding);GO:0009416(response to light stimulus);GO:0009507(chloroplast);GO:0009570(chloroplast stroma)	NA	indianred3
Sph_LG2G000524	GO:0008643(carbohydrate transport);GO:0016021(integral component of membrane);GO:0051119(sugar transmembrane transporter activity)	NA	indianred3
Sph_LG10G002365	GO:0000209(protein polyubiquitination);GO:0043161(proteasome-mediated ubiquitin-dependent protein catabolic process);GO:0061630(ubiquitin protein ligase activity)	NA	green4
Sph_LG1G002681	GO:0015079(potassium ion transmembrane transporter activity);GO:0016020(membrane)	NA	brown2
Sph_LG1G000196	GO:0005515(protein binding);GO:0005524(ATP binding);GO:0005576(extracellular region);GO:0006952(defense response);GO:0043531(ADP binding)	NA	darkorange
Sph_LG1G000194	GO:0005524(ATP binding);GO:0006952(defense response);GO:0043531(ADP binding)	NA	darkorange
Sph_LG2G001872	GO:0004857(enzyme inhibitor activity)	00040(Pentose and glucuronate interconversions)	green4
Sph_LG3G001263	GO:0003674(molecular_function);GO:0005634(nucleus);GO:0006979(response to oxidative stress);GO:0016607(nuclear speck);GO:0046686(response to cadmium ion)	NA	brown2
Sph_LG5G001006	GO:0003712(transcription cofactor activity);GO:0004402(histone acetyltransferase activity);GO:0005516(calmodulin binding);GO:0005634(nucleus);GO:0005737(cytoplasm);GO:0006355(regulation of transcription, DNA-templated);GO:0008270(zinc ion binding);GO:0009409(response to cold);GO:0009733(response to auxin);GO:0009751(response to salicylic acid);GO:0010200(response to chitin);GO:0019005(SCF ubiquit…	03010(Ribosome)	indianred3
Sph_LG11G000798	GO:0003723(RNA binding);GO:0004521(endoribonuclease activity);GO:0005576(extracellular region);GO:0033897(ribonuclease T2 activity)	NA	green4
Sph_LG0G001030	GO:0005794(Golgi apparatus);GO:0008417(fucosyltransferase activity);GO:0009832(plant-type cell wall biogenesis);GO:0009969(xyloglucan biosynthetic process)	NA	brown2
Sph_LG11G001369	GO:0003676(nucleic acid binding);GO:0003700(DNA binding transcription factor activity);GO:0005634(nucleus);GO:0006355(regulation of transcription, DNA-templated)	NA	darkorange2
Sph_LG2G001449	GO:0000151(ubiquitin ligase complex);GO:0001933(negative regulation of protein phosphorylation);GO:0004842(ubiquitin-protein transferase activity);GO:0005515(protein binding);GO:0005634(nucleus);GO:0005737(cytoplasm);GO:0005739(mitochondrion);GO:0009553(embryo sac development);GO:0009567(double fertilization forming a zygote and endosperm);GO:0009644(response to high light intensity);GO:0009744(r…	NA	lavenderblush2
Sph_LG3G000454	GO:0005515(protein binding);GO:0005737(cytoplasm);GO:0005829(cytosol);GO:0009809(lignin biosynthetic process);GO:0009963(positive regulation of flavonoid biosynthetic process);GO:0010252(auxin homeostasis);GO:0016020(membrane);GO:0016740(transferase activity);GO:0047172(shikimate O-hydroxycinnamoyltransferase activity);GO:0047205(quinate O-hydroxycinnamoyltransferase activity);GO:0071555(cell wal…	00940(Phenylpropanoid biosynthesis);00945(Stilbenoid, diarylheptanoid and gingerol biosynthesis);00941(Flavonoid biosynthesis)	lavenderblush2
Sph_LG9G002154	GO:0000139(Golgi membrane);GO:0005768(endosome);GO:0005794(Golgi apparatus);GO:0005802(trans-Golgi network);GO:0016021(integral component of membrane);GO:0016757(transferase activity, transferring glycosyl groups);GO:0042546(cell wall biogenesis);GO:0071555(cell wall organization);GO:0080147(root hair cell development)	00514(Other types of O-glycan biosynthesis)	brown2
Sph_LG7G000464	GO:0004674(protein serine/threonine kinase activity);GO:0005524(ATP binding);GO:0005886(plasma membrane);GO:0016021(integral component of membrane);GO:0016301(kinase activity);GO:0046777(protein autophosphorylation)	NA	lavenderblush2
Sph_LG1G002022	GO:0000139(Golgi membrane);GO:0000325(plant-type vacuole);GO:0004553(hydrolase activity, hydrolyzing O-glycosyl compounds);GO:0004564(beta-fructofuranosidase activity);GO:0004575(sucrose alpha-glucosidase activity);GO:0005773(vacuole);GO:0005774(vacuolar membrane);GO:0005775(vacuolar lumen);GO:0005789(endoplasmic reticulum membrane);GO:0005985(sucrose metabolic process);GO:0009505(plant-type cell…	00052(Galactose metabolism);00500(Starch and sucrose metabolism)	darkorange2
Sph_LG5G001094	GO:0003723(RNA binding);GO:0003743(translation initiation factor activity);GO:0005634(nucleus);GO:0005737(cytoplasm);GO:0006417(regulation of translation)	03013(RNA transport);03015(mRNA surveillance pathway);03018(RNA degradation)	darkorange2
Sph_LG10G001690	GO:0004144(diacylglycerol O-acyltransferase activity);GO:0005789(endoplasmic reticulum membrane);GO:0009941(chloroplast envelope);GO:0019432(triglyceride biosynthetic process)	00561(Glycerolipid metabolism)	lavenderblush2
Sph_LG4G001035	GO:0005634(nucleus);GO:0006457(protein folding);GO:0009416(response to light stimulus);GO:0009507(chloroplast);GO:0009570(chloroplast stroma)	NA	indianred3
Sph_LG9G000614	GO:0003674(molecular_function);GO:0005739(mitochondrion);GO:0008150(biological_process);GO:0016021(integral component of membrane)	03013(RNA transport)	green4
Sph_LG5G000423	GO:0003700(DNA binding transcription factor activity);GO:0005515(protein binding);GO:0005634(nucleus);GO:0006351(transcription, DNA-templated);GO:0006355(regulation of transcription, DNA-templated);GO:0009733(response to auxin);GO:0009734(auxin-activated signaling pathway);GO:0009793(embryo development ending in seed dormancy);GO:0009908(flower development);GO:0009942(longitudinal axis specificat…	04075(Plant hormone signal transduction)	brown2
Sph_LG9G002801	GO:0009044(xylan 1,4-beta-xylosidase activity);GO:0009505(plant-type cell wall);GO:0031222(arabinan catabolic process);GO:0045493(xylan catabolic process);GO:0046556(alpha-L-arabinofuranosidase activity)	00520(Amino sugar and nucleotide sugar metabolism)	brown2
Sph_LG10G002597	GO:0003677(DNA binding);GO:0005634(nucleus);GO:0006355(regulation of transcription, DNA-templated);GO:0007275(multicellular organism development);GO:0009299(mRNA transcription);GO:0009416(response to light stimulus)	04016(MAPK signaling pathway - plant);04075(Plant hormone signal transduction);04626(Plant-pathogen interaction)	brown2
Sph_LG11G000381	GO:0005515(protein binding);GO:0005737(cytoplasm);GO:0009408(response to heat)	04141(Protein processing in endoplasmic reticulum)	indianred3
Sph_LG1G000160	GO:0000813(ESCRT I complex);GO:0005634(nucleus);GO:0008883(glutamyl-tRNA reductase activity);GO:0015031(protein transport);GO:0033014(tetrapyrrole biosynthetic process);GO:0050661(NADP binding);GO:0055114(oxidation-reduction process)	04144(Endocytosis)	green4
Sph_LG0G000111	GO:0010200(response to chitin);GO:0043161(proteasome-mediated ubiquitin-dependent protein catabolic process);GO:0061630(ubiquitin protein ligase activity)	NA	indianred3
Sph_LG11G000806	GO:0005576(extracellular region);GO:0005618(cell wall);GO:0006949(syncytium formation);GO:0009664(plant-type cell wall organization);GO:0009826(unidimensional cell growth);GO:0009828(plant-type cell wall loosening);GO:0009831(plant-type cell wall modification involved in multidimensional cell growth);GO:0016020(membrane)	NA	green4
Sph_LG11G003400	GO:0003674(molecular_function);GO:0009507(chloroplast);GO:0009570(chloroplast stroma);GO:0009579(thylakoid);GO:0010478(chlororespiration)	NA	brown2
Sph_LG2G001864	GO:0000139(Golgi membrane);GO:0000325(plant-type vacuole);GO:0004553(hydrolase activity, hydrolyzing O-glycosyl compounds);GO:0004564(beta-fructofuranosidase activity);GO:0004575(sucrose alpha-glucosidase activity);GO:0005773(vacuole);GO:0005774(vacuolar membrane);GO:0005775(vacuolar lumen);GO:0005789(endoplasmic reticulum membrane);GO:0005985(sucrose metabolic process);GO:0009505(plant-type cell…	00052(Galactose metabolism);00500(Starch and sucrose metabolism)	brown2
Sph_LG11G000621	GO:0005783(endoplasmic reticulum);GO:0005789(endoplasmic reticulum membrane);GO:0009507(chloroplast);GO:0009793(embryo development ending in seed dormancy);GO:0016020(membrane);GO:0016021(integral component of membrane);GO:0016491(oxidoreductase activity);GO:0018454(acetoacetyl-CoA reductase activity);GO:0042335(cuticle development);GO:0042761(very long-chain fatty acid biosynthetic process);GO:0…	00062(Fatty acid elongation);01040(Biosynthesis of unsaturated fatty acids)	darkorange2
Sph_LG3G001676	GO:0000302(response to reactive oxygen species);GO:0003674(molecular_function);GO:0005739(mitochondrion);GO:0006950(response to stress);GO:0006952(defense response);GO:0006979(response to oxidative stress);GO:0009409(response to cold);GO:0009414(response to water deprivation);GO:0009416(response to light stimulus);GO:0009507(chloroplast);GO:0009625(response to insect);GO:0009646(response to absen…	NA	brown2
Sph_LG4G000819	GO:0004066(asparagine synthase (glutamine-hydrolyzing) activity);GO:0005829(cytosol);GO:0006529(asparagine biosynthetic process);GO:0006541(glutamine metabolic process);GO:0009646(response to absence of light);GO:0042803(protein homodimerization activity)	00250(Alanine, aspartate and glutamate metabolism)	brown2
Sph_LG4G001247	GO:0005737(cytoplasm);GO:0009505(plant-type cell wall);GO:0016491(oxidoreductase activity)	00902(Monoterpenoid biosynthesis)	brown2
Sph_LG0G001538	GO:0030599(pectinesterase activity);GO:0046910(pectinesterase inhibitor activity);GO:0071944(cell periphery)	00040(Pentose and glucuronate interconversions)	lavenderblush2
Sph_LG4G000462	GO:0004857(enzyme inhibitor activity)	00040(Pentose and glucuronate interconversions)	green4
Sph_LG3G001594	GO:0003723(RNA binding);GO:0003729(mRNA binding);GO:0005515(protein binding);GO:0005634(nucleus);GO:0006351(transcription, DNA-templated);GO:0006355(regulation of transcription, DNA-templated);GO:0045836(positive regulation of meiotic nuclear division);GO:0048507(meristem development);GO:0051321(meiotic cell cycle)	NA	brown2
Sph_LG10G002108	GO:0005737(cytoplasm);GO:0005886(plasma membrane);GO:0008270(zinc ion binding);GO:0016021(integral component of membrane)	04141(Protein processing in endoplasmic reticulum)	brown2
Sph_LG0G000896	GO:0003674(molecular_function);GO:0005634(nucleus);GO:0008150(biological_process)	NA	lavenderblush2
Sph_LG10G001796	GO:0009737(response to abscisic acid)	04626(Plant-pathogen interaction)	green4
Sph_LG7G000091	GO:0000014(single-stranded DNA endodeoxyribonuclease activity);GO:0003676(nucleic acid binding);GO:0005576(extracellular region);GO:0006308(DNA catabolic process);GO:0010150(leaf senescence);GO:0016891(endoribonuclease activity, producing 5'-phosphomonoesters);GO:0043765(T/G mismatch-specific endonuclease activity);GO:0046872(metal ion binding);GO:0080187(floral organ senescence)	NA	brown2
Sph_LG10G001621	GO:0004252(serine-type endopeptidase activity);GO:0005618(cell wall)	04141(Protein processing in endoplasmic reticulum)	darkorange
Sph_LG11G000138	GO:0005737(cytoplasm)	04016(MAPK signaling pathway - plant)	lavenderblush2
Sph_LG10G000975	GO:0000904(cell morphogenesis involved in differentiation);GO:0005199(structural constituent of cell wall);GO:0005576(extracellular region);GO:0009505(plant-type cell wall);GO:0009506(plasmodesma);GO:0009826(unidimensional cell growth);GO:0009927(histidine phosphotransfer kinase activity);GO:0010054(trichoblast differentiation);GO:0071555(cell wall organization)	NA	green4
Sph_LG11G001905	GO:0000139(Golgi membrane);GO:0005789(endoplasmic reticulum membrane);GO:0006888(ER to Golgi vesicle-mediated transport)	NA	indianred3
Sph_LG0G002722	GO:0003674(molecular_function);GO:0005634(nucleus);GO:0009734(auxin-activated signaling pathway)	NA	green4
Sph_LG9G000264	GO:0000398(mRNA splicing, via spliceosome);GO:0003676(nucleic acid binding);GO:0005634(nucleus);GO:0005681(spliceosomal complex);GO:0008270(zinc ion binding);GO:0008380(RNA splicing)	03040(Spliceosome)	lavenderblush2
Sph_LG2G000340	GO:0005576(extracellular region);GO:0005783(endoplasmic reticulum);GO:0006633(fatty acid biosynthetic process);GO:0016020(membrane);GO:0016746(transferase activity, transferring acyl groups);GO:0102336(3-oxo-arachidoyl-CoA synthase activity);GO:0102337(3-oxo-cerotoyl-CoA synthase activity);GO:0102338(3-oxo-lignoceronyl-CoA synthase activity);GO:0102756(very-long-chain 3-ketoacyl-CoA synthase acti…	00062(Fatty acid elongation)	green4
Sph_LG11G002760	GO:0003674(molecular_function);GO:0008150(biological_process);GO:0009507(chloroplast)	NA	brown2
Sph_LG9G001343	GO:0004683(calmodulin-dependent protein kinase activity);GO:0005516(calmodulin binding);GO:0005634(nucleus);GO:0005737(cytoplasm);GO:0009738(abscisic acid-activated signaling pathway);GO:0009931(calcium-dependent protein serine/threonine kinase activity);GO:0018105(peptidyl-serine phosphorylation);GO:0035556(intracellular signal transduction);GO:0046777(protein autophosphorylation)	04626(Plant-pathogen interaction)	lavenderblush2
Sph_LG3G000895	GO:0001054(RNA polymerase I activity);GO:0001055(RNA polymerase II activity);GO:0001056(RNA polymerase III activity);GO:0005665(DNA-directed RNA polymerase II, core complex);GO:0005666(DNA-directed RNA polymerase III complex);GO:0005736(DNA-directed RNA polymerase I complex);GO:0008270(zinc ion binding)	00230(Purine metabolism);00240(Pyrimidine metabolism);03020(RNA polymerase)	lavenderblush2
Sph_LG2G000927	GO:0004722(protein serine/threonine phosphatase activity);GO:0005515(protein binding);GO:0005634(nucleus);GO:0005737(cytoplasm);GO:0005829(cytosol);GO:0006470(protein dephosphorylation);GO:0046872(metal ion binding);GO:0050688(regulation of defense response to virus)	NA	green4
Sph_LG1G001668	GO:0008643(carbohydrate transport);GO:0016021(integral component of membrane);GO:0051119(sugar transmembrane transporter activity)	NA	green4
Sph_LG11G003499	NA	NA	mediumorchid
Sph_LG0G001296	GO:0004160(dihydroxy-acid dehydratase activity);GO:0006729(tetrahydrobiopterin biosynthetic process);GO:0008124(4-alpha-hydroxytetrahydrobiopterin dehydratase activity);GO:0009507(chloroplast)	00790(Folate biosynthesis)	tan
Sph_LG2G000238	GO:0005747(mitochondrial respiratory chain complex I);GO:0006120(mitochondrial electron transport, NADH to ubiquinone);GO:0008137(NADH dehydrogenase (ubiquinone) activity);GO:0045272(plasma membrane respiratory chain complex I)	00190(Oxidative phosphorylation)	green4
Sph_LG2G001579	GO:0008168(methyltransferase activity);GO:0009507(chloroplast);GO:0032259(methylation);GO:0045492(xylan biosynthetic process)	NA	brown2
Sph_LG2G001240	GO:0005507(copper ion binding);GO:0005829(cytosol);GO:0009507(chloroplast);GO:0015446(ATPase-coupled arsenite transmembrane transporter activity);GO:0015700(arsenite transport);GO:0016756(glutathione gamma-glutamylcysteinyltransferase activity);GO:0042344(indole glucosinolate catabolic process);GO:0042742(defense response to bacterium);GO:0046685(response to arsenic-containing substance);GO:00466…	NA	green4
Sph_LG1G001750	GO:0003674(molecular_function);GO:0005783(endoplasmic reticulum);GO:0009061(anaerobic respiration);GO:0016021(integral component of membrane)	NA	brown2
Sph_LG10G001865	GO:0006817(phosphate ion transport);GO:0009705(plant-type vacuole membrane);GO:0016021(integral component of membrane);GO:0055085(transmembrane transport);GO:1905011(transmembrane phosphate ion transport from cytosol to vacuole)	NA	green4
Sph_Contig03961_ERROPOS3400000G001350	GO:0001158(enhancer sequence-specific DNA binding);GO:0003700(DNA binding transcription factor activity);GO:0005516(calmodulin binding);GO:0005634(nucleus);GO:0006351(transcription, DNA-templated);GO:0006355(regulation of transcription, DNA-templated);GO:0045893(positive regulation of transcription, DNA-templated)	00040(Pentose and glucuronate interconversions)	green4
Sph_LG0G000109	GO:0010200(response to chitin);GO:0043161(proteasome-mediated ubiquitin-dependent protein catabolic process);GO:0061630(ubiquitin protein ligase activity)	NA	indianred3
Sph_LG7G000159	NA	NA	brown2
Sph_LG10G002272	NA	NA	indianred3
Sph_LG0G001747	GO:0003674(molecular_function);GO:0008150(biological_process);GO:0010287(plastoglobule)	NA	green4
Sph_LG1G002461	GO:0004849(uridine kinase activity);GO:0005829(cytosol);GO:0006206(pyrimidine nucleobase metabolic process);GO:0009507(chloroplast);GO:0043097(pyrimidine nucleoside salvage)	00710(Carbon fixation in photosynthetic organisms)	green4
Sph_LG0G001931	GO:0003677(DNA binding);GO:0005634(nucleus);GO:0006355(regulation of transcription, DNA-templated);GO:0046872(metal ion binding)	NA	lavenderblush2
Sph_LG0G002560	GO:0015031(protein transport);GO:0031204(posttranslational protein targeting to membrane, translocation)	03060(Protein export);04141(Protein processing in endoplasmic reticulum);04145(Phagosome)	darkorange2
Sph_LG0G002689	GO:0004565(beta-galactosidase activity);GO:0005618(cell wall);GO:0005773(vacuole)	00052(Galactose metabolism);00600(Sphingolipid metabolism);00531(Glycosaminoglycan degradation);00604(Glycosphingolipid biosynthesis - ganglio series);00511(Other glycan degradation)	brown2
Sph_LG9G002604	GO:0009044(xylan 1,4-beta-xylosidase activity);GO:0009505(plant-type cell wall);GO:0031222(arabinan catabolic process);GO:0045493(xylan catabolic process);GO:0046556(alpha-L-arabinofuranosidase activity)	00520(Amino sugar and nucleotide sugar metabolism)	green4
Sph_LG1G001274	GO:0003677(DNA binding);GO:0005634(nucleus);GO:0008150(biological_process)	NA	brown2
Sph_LG4G000478	GO:0003674(molecular_function)	NA	tan
Sph_LG0G002861	GO:0003674(molecular_function);GO:0005576(extracellular region);GO:0008150(biological_process)	03013(RNA transport)	darkorange2
Sph_LG1G000074	GO:0005737(cytoplasm);GO:0030001(metal ion transport);GO:0046914(transition metal ion binding);GO:0046916(cellular transition metal ion homeostasis)	NA	lavenderblush2
Sph_LG11G003497	GO:0004028(3-chloroallyl aldehyde dehydrogenase activity);GO:0004029(aldehyde dehydrogenase (NAD) activity)	00010(Glycolysis / Gluconeogenesis);00053(Ascorbate and aldarate metabolism);00620(Pyruvate metabolism);00071(Fatty acid degradation);00561(Glycerolipid metabolism);00280(Valine, leucine and isoleucine degradation);00310(Lysine degradation);00330(Arginine and proline metabolism);00340(Histidine metabolism);00380(Tryptophan metabolism);00410(beta-Alanine metabolism);00903(Limonene and pinene degra…	darkorange2
Sph_Contig03881_ERROPOS16800000+G000170	GO:0003677(DNA binding);GO:0003700(DNA binding transcription factor activity);GO:0005515(protein binding);GO:0005634(nucleus);GO:0006351(transcription, DNA-templated);GO:0006355(regulation of transcription, DNA-templated);GO:0009737(response to abscisic acid);GO:0055062(phosphate ion homeostasis)	04075(Plant hormone signal transduction)	indianred3
Sph_LG3G001420	GO:0005515(protein binding)	04144(Endocytosis)	green4
Sph_LG1G000570	GO:0005737(cytoplasm);GO:0008270(zinc ion binding);GO:0009735(response to cytokinin);GO:0009809(lignin biosynthetic process);GO:0045551(cinnamyl-alcohol dehydrogenase activity);GO:0048046(apoplast);GO:0052747(sinapyl alcohol dehydrogenase activity);GO:0055114(oxidation-reduction process)	00940(Phenylpropanoid biosynthesis)	tan
Sph_LG0G001925	GO:0006855(drug transmembrane transport)	NA	brown2
Sph_LG9G002638	GO:0005739(mitochondrion);GO:0005747(mitochondrial respiratory chain complex I);GO:0008137(NADH dehydrogenase (ubiquinone) activity);GO:0046872(metal ion binding);GO:0051539(4 iron, 4 sulfur cluster binding);GO:0055114(oxidation-reduction process)	00190(Oxidative phosphorylation)	green4
Sph_LG2G001583	GO:0003993(acid phosphatase activity);GO:0004722(protein serine/threonine phosphatase activity);GO:0005576(extracellular region);GO:0016311(dephosphorylation);GO:0046872(metal ion binding)	NA	brown2
Sph_LG4G000239	GO:0004565(beta-galactosidase activity);GO:0005618(cell wall);GO:0005773(vacuole)	00052(Galactose metabolism);00600(Sphingolipid metabolism);00531(Glycosaminoglycan degradation);00604(Glycosphingolipid biosynthesis - ganglio series);00511(Other glycan degradation)	lavenderblush2
Sph_LG1G002053	GO:0003677(DNA binding);GO:0003700(DNA binding transcription factor activity);GO:0005634(nucleus);GO:0010089(xylem development);GO:0010192(mucilage biosynthetic process);GO:0045892(negative regulation of transcription, DNA-templated);GO:2000652(regulation of secondary cell wall biogenesis)	NA	brown2
Sph_LG10G001494	GO:0004332(fructose-bisphosphate aldolase activity);GO:0005737(cytoplasm)	00010(Glycolysis / Gluconeogenesis);00030(Pentose phosphate pathway);00051(Fructose and mannose metabolism);00710(Carbon fixation in photosynthetic organisms)	darkorange2
Sph_LG2G001106	GO:0005634(nucleus);GO:0005737(cytoplasm);GO:0005739(mitochondrion);GO:0016787(hydrolase activity);GO:0016818(hydrolase activity, acting on acid anhydrides, in phosphorus-containing anhydrides);GO:0046872(metal ion binding)	NA	green4
Sph_LG1G001974	GO:0005509(calcium ion binding);GO:0005544(calcium-dependent phospholipid binding);GO:0005634(nucleus);GO:0009408(response to heat);GO:0009409(response to cold);GO:0009414(response to water deprivation);GO:0009651(response to salt stress)	NA	darkorange
Sph_LG10G001109	GO:0005737(cytoplasm);GO:0008115(sarcosine oxidase activity);GO:0046653(tetrahydrofolate metabolic process);GO:0055114(oxidation-reduction process)	00260(Glycine, serine and threonine metabolism);00310(Lysine degradation);04146(Peroxisome)	brown2
Sph_LG1G002857	GO:0005886(plasma membrane);GO:0031225(anchored component of membrane)	NA	green4
Sph_LG7G000235	GO:0005249(voltage-gated potassium channel activity);GO:0005887(integral component of plasma membrane);GO:0042391(regulation of membrane potential)	04626(Plant-pathogen interaction)	green4
Sph_LG0G002508	GO:0003729(mRNA binding);GO:0003743(translation initiation factor activity);GO:0005576(extracellular region);GO:0005737(cytoplasm);GO:0006413(translational initiation);GO:0006417(regulation of translation);GO:0009615(response to virus);GO:0009737(response to abscisic acid)	03013(RNA transport)	darkorange
Sph_LG3G000250	NA	NA	palevioletred2
Sph_LG1G001322	GO:0004197(cysteine-type endopeptidase activity);GO:0005515(protein binding);GO:0006508(proteolysis);GO:0006952(defense response);GO:0043068(positive regulation of programmed cell death)	NA	brown2
Sph_LG2G001404	GO:0005515(protein binding);GO:0009555(pollen development);GO:0009556(microsporogenesis);GO:0010997(anaphase-promoting complex binding);GO:0045732(positive regulation of protein catabolic process);GO:0046621(negative regulation of organ growth)	NA	brown2
Sph_LG0G001916	GO:0005507(copper ion binding)	NA	green4
Sph_LG3G000581	GO:0004185(serine-type carboxypeptidase activity);GO:0005773(vacuole);GO:0051603(proteolysis involved in cellular protein catabolic process)	NA	brown2
Sph_LG11G003300	GO:0005737(cytoplasm);GO:0016747(transferase activity, transferring acyl groups other than amino-acyl groups)	NA	green4
Sph_LG11G000057	GO:0003674(molecular_function);GO:0007275(multicellular organism development);GO:0009733(response to auxin);GO:0009734(auxin-activated signaling pathway);GO:0040008(regulation of growth)	04075(Plant hormone signal transduction)	indianred3
Sph_LG4G000625	GO:0005515(protein binding)	NA	green4
Sph_LG11G000982	GO:0005515(protein binding);GO:0005524(ATP binding);GO:0005634(nucleus);GO:0005737(cytoplasm);GO:0005773(vacuole);GO:0006325(chromatin organization);GO:0006338(chromatin remodeling);GO:0007623(circadian rhythm);GO:0009414(response to water deprivation);GO:0009416(response to light stimulus);GO:0009637(response to blue light);GO:0009638(phototropism);GO:0009646(response to absence of light);GO:000…	04712(Circadian rhythm - plant)	brown2
Sph_LG0G001537	GO:0030599(pectinesterase activity);GO:0046910(pectinesterase inhibitor activity);GO:0071944(cell periphery)	00040(Pentose and glucuronate interconversions)	lavenderblush2
Sph_LG9G002634	GO:0003735(structural constituent of ribosome);GO:0005762(mitochondrial large ribosomal subunit)	NA	green4
Sph_LG4G000540	GO:0003993(acid phosphatase activity);GO:0016311(dephosphorylation)	03010(Ribosome)	tan
Sph_LG4G001304	GO:0005388(calcium-transporting ATPase activity);GO:0005887(integral component of plasma membrane);GO:0043231(intracellular membrane-bounded organelle)	NA	tan
Sph_LG2G001289	GO:0009699(phenylpropanoid biosynthetic process);GO:0042349(guiding stereospecific synthesis activity)	NA	lavenderblush2
Sph_LG4G000184	GO:0005524(ATP binding);GO:0005886(plasma membrane);GO:0016301(kinase activity);GO:0016310(phosphorylation)	NA	brown2
Sph_LG11G003127	GO:0000287(magnesium ion binding);GO:0008152(metabolic process);GO:0009507(chloroplast);GO:0010333(terpene synthase activity);GO:0016114(terpenoid biosynthetic process);GO:0034007(S-linalool synthase activity);GO:0043693(monoterpene biosynthetic process)	00909(Sesquiterpenoid and triterpenoid biosynthesis)	indianred3
Sph_LG0G001105	GO:0051213(dioxygenase activity)	00402(Benzoxazinoid biosynthesis)	darkorange
Sph_LG4G000362	GO:0004034(aldose 1-epimerase activity);GO:0005829(cytosol);GO:0005975(carbohydrate metabolic process);GO:0006012(galactose metabolic process);GO:0009737(response to abscisic acid);GO:0047938(glucose-6-phosphate 1-epimerase activity)	00010(Glycolysis / Gluconeogenesis)	green4
Sph_LG9G001227	GO:0004576(oligosaccharyl transferase activity);GO:0004579(dolichyl-diphosphooligosaccharide-protein glycotransferase activity);GO:0005783(endoplasmic reticulum);GO:0006487(protein N-linked glycosylation);GO:0008250(oligosaccharyltransferase complex);GO:0016020(membrane);GO:0016021(integral component of membrane);GO:0043069(negative regulation of programmed cell death)	00510(N-Glycan biosynthesis);04141(Protein processing in endoplasmic reticulum)	darkorange2
Sph_LG2G001580	GO:0005634(nucleus);GO:0009793(embryo development ending in seed dormancy);GO:0009960(endosperm development)	NA	indianred3
Sph_LG2G000074	GO:0003824(catalytic activity);GO:0005506(iron ion binding);GO:0005789(endoplasmic reticulum membrane);GO:0005886(plasma membrane);GO:0006629(lipid metabolic process);GO:0006723(cuticle hydrocarbon biosynthetic process);GO:0008610(lipid biosynthetic process);GO:0010025(wax biosynthetic process);GO:0016020(membrane);GO:0016021(integral component of membrane);GO:0016491(oxidoreductase activity);GO:…	00073(Cutin, suberine and wax biosynthesis)	mediumpurple3
Sph_LG2G002600	GO:0005975(carbohydrate metabolic process);GO:0005986(sucrose biosynthetic process);GO:0006000(fructose metabolic process);GO:0006002(fructose 6-phosphate metabolic process);GO:0006094(gluconeogenesis);GO:0009507(chloroplast);GO:0009570(chloroplast stroma);GO:0009579(thylakoid);GO:0009941(chloroplast envelope);GO:0016051(carbohydrate biosynthetic process);GO:0019252(starch biosynthetic process);G…	00710(Carbon fixation in photosynthetic organisms)	darkorange2
Sph_LG9G000129	GO:0004674(protein serine/threonine kinase activity);GO:0005634(nucleus);GO:0005737(cytoplasm);GO:0005886(plasma membrane);GO:0035556(intracellular signal transduction)	NA	darkorange2
Sph_LG11G003021	GO:0005737(cytoplasm);GO:0030001(metal ion transport);GO:0046914(transition metal ion binding);GO:0046916(cellular transition metal ion homeostasis)	NA	tan
Sph_LG4G000037	GO:0005198(structural molecule activity);GO:0008150(biological_process);GO:0009507(chloroplast);GO:0009534(chloroplast thylakoid)	NA	green4
Sph_LG9G000872	NA	NA	brown2
Sph_LG9G000914	GO:0003677(DNA binding);GO:0003700(DNA binding transcription factor activity);GO:0005634(nucleus);GO:0006351(transcription, DNA-templated);GO:0006355(regulation of transcription, DNA-templated);GO:0007275(multicellular organism development)	03013(RNA transport);03015(mRNA surveillance pathway);03018(RNA degradation)	brown2
Sph_LG0G002007	GO:0005737(cytoplasm);GO:0005829(cytosol);GO:0006457(protein folding);GO:0009507(chloroplast);GO:0009535(chloroplast thylakoid membrane);GO:0010598(NAD(P)H dehydrogenase complex (plastoquinone));GO:0016021(integral component of membrane);GO:0016491(oxidoreductase activity);GO:0048038(quinone binding);GO:0055114(oxidation-reduction process)	NA	green4
Sph_LG10G001376	GO:0009690(cytokinin metabolic process)	NA	green4
Sph_LG1G001112	GO:0005829(cytosol);GO:0006152(purine nucleoside catabolic process);GO:0008477(purine nucleosidase activity)	00240(Pyrimidine metabolism);00760(Nicotinate and nicotinamide metabolism)	brown2
Sph_LG10G001117	GO:0005634(nucleus);GO:0008270(zinc ion binding)	NA	brown2
Sph_LG9G002384	GO:0002238(response to molecule of fungal origin);GO:0003674(molecular_function);GO:0007568(aging);GO:0009620(response to fungus);GO:0009624(response to nematode);GO:0010150(leaf senescence);GO:0010193(response to ozone)	NA	green4
Sph_LG2G000131	GO:0004185(serine-type carboxypeptidase activity);GO:0051603(proteolysis involved in cellular protein catabolic process)	NA	green4
Sph_LG1G000325	GO:0005634(nucleus)	03010(Ribosome)	green4
Sph_LG11G000007	GO:0005096(GTPase activator activity);GO:0005634(nucleus);GO:0031267(small GTPase binding);GO:0046872(metal ion binding)	04144(Endocytosis)	brown2
Sph_LG11G000382	GO:0005515(protein binding);GO:0005737(cytoplasm);GO:0009408(response to heat)	04141(Protein processing in endoplasmic reticulum)	indianred3
Sph_LG11G000847	GO:0004674(protein serine/threonine kinase activity);GO:0005886(plasma membrane);GO:0006468(protein phosphorylation)	NA	darkorange2
Sph_LG10G001940	GO:0003674(molecular_function);GO:0005634(nucleus);GO:0008150(biological_process)	NA	green4
Sph_LG0G001477	GO:0005351(carbohydrate:proton symporter activity);GO:0005355(glucose transmembrane transporter activity);GO:0005887(integral component of plasma membrane);GO:0046323(glucose import)	NA	darkorange2
Sph_LG3G000473	GO:0005634(nucleus);GO:0008168(methyltransferase activity);GO:0008757(S-adenosylmethionine-dependent methyltransferase activity);GO:0032259(methylation)	NA	green4
Sph_LG3G000302	GO:0005576(extracellular region);GO:0005783(endoplasmic reticulum);GO:0006633(fatty acid biosynthetic process);GO:0016020(membrane);GO:0016746(transferase activity, transferring acyl groups);GO:0102336(3-oxo-arachidoyl-CoA synthase activity);GO:0102337(3-oxo-cerotoyl-CoA synthase activity);GO:0102338(3-oxo-lignoceronyl-CoA synthase activity);GO:0102756(very-long-chain 3-ketoacyl-CoA synthase acti…	00062(Fatty acid elongation)	brown2
Sph_LG9G001768	GO:0003729(mRNA binding);GO:0005739(mitochondrion);GO:0008150(biological_process);GO:0009507(chloroplast);GO:0043231(intracellular membrane-bounded organelle)	NA	brown2
Sph_LG4G001082	GO:0009813(flavonoid biosynthetic process);GO:0043231(intracellular membrane-bounded organelle);GO:0052696(flavonoid glucuronidation);GO:0080043(quercetin 3-O-glucosyltransferase activity);GO:0080044(quercetin 7-O-glucosyltransferase activity)	NA	green4
Sph_LG3G001595	GO:0005737(cytoplasm);GO:0008757(S-adenosylmethionine-dependent methyltransferase activity);GO:0032259(methylation)	00860(Porphyrin and chlorophyll metabolism)	indianred3
Sph_LG1G000057	GO:0000325(plant-type vacuole);GO:0005524(ATP binding);GO:0005774(vacuolar membrane);GO:0005886(plasma membrane);GO:0008559(xenobiotic transmembrane transporting ATPase activity);GO:0016021(integral component of membrane);GO:0042626(ATPase activity, coupled to transmembrane movement of substances);GO:0055085(transmembrane transport)	02010(ABC transporters)	green4
Sph_LG2G001448	GO:0004842(ubiquitin-protein transferase activity);GO:0031463(Cul3-RING ubiquitin ligase complex)	NA	brown2
Sph_LG3G000284	GO:0005515(protein binding);GO:0005524(ATP binding);GO:0005576(extracellular region);GO:0006952(defense response);GO:0043531(ADP binding)	NA	green4
Sph_LG0G000933	GO:0005886(plasma membrane);GO:0006952(defense response)	NA	darkorange2
Sph_LG9G002715	GO:0003674(molecular_function);GO:0005634(nucleus);GO:0006351(transcription, DNA-templated);GO:0032777(Piccolo NuA4 histone acetyltransferase complex)	NA	green4
Sph_LG11G003175	GO:0004066(asparagine synthase (glutamine-hydrolyzing) activity);GO:0005829(cytosol);GO:0006529(asparagine biosynthetic process);GO:0006541(glutamine metabolic process);GO:0042803(protein homodimerization activity)	NA	indianred3
Sph_LG11G001422	GO:0006457(protein folding);GO:0009507(chloroplast)	NA	green4
Sph_LG11G003144	GO:0005576(extracellular region);GO:0008150(biological_process);GO:0016829(lyase activity)	NA	green4
Sph_LG10G000472	GO:0004028(3-chloroallyl aldehyde dehydrogenase activity);GO:0004029(aldehyde dehydrogenase (NAD) activity)	00010(Glycolysis / Gluconeogenesis);00053(Ascorbate and aldarate metabolism);00620(Pyruvate metabolism);00071(Fatty acid degradation);00561(Glycerolipid metabolism);00280(Valine, leucine and isoleucine degradation);00310(Lysine degradation);00330(Arginine and proline metabolism);00340(Histidine metabolism);00380(Tryptophan metabolism);00410(beta-Alanine metabolism);00903(Limonene and pinene degra…	green4
Sph_LG10G002405	GO:0005215(transporter activity);GO:0005524(ATP binding);GO:0005886(plasma membrane);GO:0016887(ATPase activity)	NA	brown2
Sph_LG1G001080	GO:0003674(molecular_function);GO:0005576(extracellular region);GO:0008150(biological_process)	NA	mediumpurple3
Sph_LG0G002005	GO:0003700(DNA binding transcription factor activity);GO:0005515(protein binding);GO:0005634(nucleus);GO:0008270(zinc ion binding);GO:0009585(red, far-red light phototransduction);GO:0009639(response to red or far red light);GO:0010017(red or far-red light signaling pathway);GO:0010018(far-red light signaling pathway);GO:0010218(response to far red light);GO:0042753(positive regulation of circadi…	NA	lavenderblush2
Sph_LG11G001967	GO:0016020(membrane);GO:0016709(oxidoreductase activity, acting on paired donors, with incorporation or reduction of molecular oxygen, NAD(P)H as one donor, and incorporation of one atom of oxygen);GO:0044550(secondary metabolite biosynthetic process)	NA	indianred3
Sph_LG2G001759	GO:0004553(hydrolase activity, hydrolyzing O-glycosyl compounds);GO:0030247(polysaccharide binding);GO:0046658(anchored component of plasma membrane)	00500(Starch and sucrose metabolism)	lavenderblush2
Sph_LG10G002157	GO:0015079(potassium ion transmembrane transporter activity);GO:0016020(membrane)	NA	green4
Sph_LG1G000203	GO:0004185(serine-type carboxypeptidase activity);GO:0016747(transferase activity, transferring acyl groups other than amino-acyl groups);GO:0019748(secondary metabolic process);GO:0051603(proteolysis involved in cellular protein catabolic process)	NA	green4
Sph_LG0G000231	GO:0004674(protein serine/threonine kinase activity);GO:0005886(plasma membrane);GO:0006468(protein phosphorylation)	NA	lavenderblush2
Sph_LG6G001227	GO:0003735(structural constituent of ribosome);GO:0006412(translation);GO:0022625(cytosolic large ribosomal subunit)	03010(Ribosome)	green4
Sph_LG11G000380	GO:0005515(protein binding);GO:0005737(cytoplasm);GO:0009408(response to heat)	04141(Protein processing in endoplasmic reticulum)	indianred3
Sph_Contig03967_ERROPOS1800000G000070	GO:0003700(DNA binding transcription factor activity);GO:0005515(protein binding);GO:0005634(nucleus);GO:0006351(transcription, DNA-templated);GO:0006355(regulation of transcription, DNA-templated);GO:0009414(response to water deprivation);GO:0009735(response to cytokinin);GO:0009737(response to abscisic acid);GO:0009738(abscisic acid-activated signaling pathway);GO:0043565(sequence-specific DNA …	NA	brown2
Sph_LG1G002661	GO:0005622(intracellular);GO:0005634(nucleus);GO:0005794(Golgi apparatus);GO:0006412(translation);GO:0006511(ubiquitin-dependent protein catabolic process);GO:0022627(cytosolic small ribosomal subunit);GO:0046872(metal ion binding);GO:0070628(proteasome binding)	03010(Ribosome)	green4
Sph_LG11G001542	GO:0008643(carbohydrate transport);GO:0016021(integral component of membrane);GO:0051119(sugar transmembrane transporter activity)	NA	brown2
Sph_LG0G002077	GO:0005515(protein binding);GO:0005634(nucleus);GO:0016567(protein ubiquitination)	NA	green4
Sph_LG0G001965	GO:0003674(molecular_function);GO:0005634(nucleus);GO:0008150(biological_process)	NA	tan
Sph_LG9G002981	GO:0000226(microtubule cytoskeleton organization);GO:0003729(mRNA binding);GO:0005200(structural constituent of cytoskeleton);GO:0005618(cell wall);GO:0005737(cytoplasm);GO:0005774(vacuolar membrane);GO:0005829(cytosol);GO:0005886(plasma membrane);GO:0007017(microtubule-based process);GO:0009507(chloroplast);GO:0009570(chloroplast stroma);GO:0045298(tubulin complex);GO:0046686(response to cadmium…	04145(Phagosome)	tan
Sph_LG4G001441	GO:0016787(hydrolase activity)	NA	green4
Sph_LG9G002600	NA	NA	green4
Sph_LG1G002142	GO:0003677(DNA binding);GO:0003700(DNA binding transcription factor activity);GO:0005634(nucleus);GO:0006351(transcription, DNA-templated);GO:0006355(regulation of transcription, DNA-templated);GO:0009873(ethylene-activated signaling pathway);GO:0010200(response to chitin)	NA	green4
Sph_LG1G000777	NA	NA	darkorange
Sph_LG11G001644	GO:0016020(membrane);GO:0016709(oxidoreductase activity, acting on paired donors, with incorporation or reduction of molecular oxygen, NAD(P)H as one donor, and incorporation of one atom of oxygen);GO:0044550(secondary metabolite biosynthetic process)	NA	tan
Sph_LG2G001683	GO:0004860(protein kinase inhibitor activity);GO:0005515(protein binding);GO:0005575(cellular_component);GO:0007049(cell cycle)	NA	darkorange2
Sph_LG1G000148	GO:0003674(molecular_function);GO:0005575(cellular_component);GO:0008150(biological_process)	NA	brown2
Sph_LG1G001399	GO:0005886(plasma membrane);GO:0006810(transport);GO:0022857(transmembrane transporter activity)	NA	brown2
Sph_LG9G002911	GO:0005525(GTP binding);GO:0005622(intracellular);GO:0007264(small GTPase mediated signal transduction)	NA	lavenderblush2
Sph_LG11G003472	GO:0004721(phosphoprotein phosphatase activity);GO:0004722(protein serine/threonine phosphatase activity);GO:0005515(protein binding);GO:0005634(nucleus);GO:0005739(mitochondrion);GO:0005886(plasma membrane);GO:0006470(protein dephosphorylation);GO:0046872(metal ion binding)	NA	brown2
Sph_LG3G000582	GO:0005576(extracellular region);GO:0005618(cell wall);GO:0005886(plasma membrane);GO:0010411(xyloglucan metabolic process);GO:0016762(xyloglucan:xyloglucosyl transferase activity);GO:0016798(hydrolase activity, acting on glycosyl bonds);GO:0016998(cell wall macromolecule catabolic process);GO:0033946(xyloglucan-specific endo-beta-1,4-glucanase activity);GO:0042546(cell wall biogenesis);GO:004804…	NA	indianred3
Sph_LG1G002853	GO:0005886(plasma membrane);GO:0031225(anchored component of membrane)	NA	green4
Sph_LG4G000616	GO:0003935(GTP cyclohydrolase II activity);GO:0005525(GTP binding);GO:0008686(3,4-dihydroxy-2-butanone-4-phosphate synthase activity);GO:0009231(riboflavin biosynthetic process);GO:0009507(chloroplast);GO:0009570(chloroplast stroma);GO:0016020(membrane);GO:0046872(metal ion binding)	00740(Riboflavin metabolism);00790(Folate biosynthesis)	darkorange2
Sph_LG11G002848	GO:0003674(molecular_function);GO:0005576(extracellular region);GO:0009505(plant-type cell wall);GO:0009506(plasmodesma);GO:0080167(response to karrikin)	NA	green4
Sph_LG1G002463	GO:0009658(chloroplast organization);GO:0009706(chloroplast inner membrane)	NA	brown2
Sph_LG11G002150	GO:0004022(alcohol dehydrogenase (NAD) activity);GO:0005737(cytoplasm);GO:0008270(zinc ion binding);GO:0055114(oxidation-reduction process)	00010(Glycolysis / Gluconeogenesis);00071(Fatty acid degradation);00350(Tyrosine metabolism)	green4
Sph_LG10G000074	GO:0005886(plasma membrane);GO:0006820(anion transport);GO:0008381(mechanosensitive ion channel activity);GO:0050982(detection of mechanical stimulus)	NA	darkorange2
Sph_LG5G001633	GO:0003676(nucleic acid binding);GO:0005575(cellular_component);GO:0015074(DNA integration)	NA	indianred3
Sph_LG1G002107	GO:0008685(2-C-methyl-D-erythritol 2,4-cyclodiphosphate synthase activity)	00900(Terpenoid backbone biosynthesis)	green4
Sph_LG7G000388	GO:0000977(RNA polymerase II regulatory region sequence-specific DNA binding);GO:0001085(RNA polymerase II transcription factor binding);GO:0001228(transcriptional activator activity, RNA polymerase II transcription regulatory region sequence-specific DNA binding);GO:0003682(chromatin binding);GO:0005634(nucleus);GO:0005667(transcription factor complex);GO:0030154(cell differentiation)	NA	indianred3
Sph_LG9G000769	GO:0000138(Golgi trans cisterna);GO:0005769(early endosome);GO:0005794(Golgi apparatus);GO:0005802(trans-Golgi network);GO:0010150(leaf senescence);GO:0016021(integral component of membrane);GO:0019706(protein-cysteine S-palmitoyltransferase activity);GO:0019707(protein-cysteine S-acyltransferase activity);GO:1900055(regulation of leaf senescence);GO:2000377(regulation of reactive oxygen species …	NA	indianred3
Sph_LG9G001375	GO:0004674(protein serine/threonine kinase activity);GO:0005886(plasma membrane);GO:0006468(protein phosphorylation);GO:0006952(defense response);GO:0009506(plasmodesma)	NA	darkorange
Sph_LG2G000645	GO:0003674(molecular_function);GO:0005783(endoplasmic reticulum);GO:0005789(endoplasmic reticulum membrane);GO:0008150(biological_process);GO:0010256(endomembrane system organization);GO:0016021(integral component of membrane)	NA	sienna4
Sph_LG0G003216	NA	NA	green4
Sph_LG2G000171	GO:0003674(molecular_function);GO:0005576(extracellular region);GO:0005783(endoplasmic reticulum);GO:0008150(biological_process);GO:0009507(chloroplast);GO:0009579(thylakoid);GO:0016020(membrane)	NA	darkorange2
Sph_LG1G002218	GO:0003674(molecular_function);GO:0005739(mitochondrion);GO:0019941(modification-dependent protein catabolic process);GO:0030162(regulation of proteolysis);GO:0031386(protein tag);GO:0070628(proteasome binding)	04141(Protein processing in endoplasmic reticulum)	green4
Sph_LG8G000448	GO:0003333(amino acid transmembrane transport);GO:0015171(amino acid transmembrane transporter activity)	NA	brown2
Sph_LG1G002359	GO:0005337(nucleoside transmembrane transporter activity);GO:0005886(plasma membrane);GO:0015858(nucleoside transport);GO:0015864(pyrimidine nucleoside transport);GO:0016021(integral component of membrane);GO:1901642(nucleoside transmembrane transport)	NA	brown2
Sph_LG11G003053	GO:0004842(ubiquitin-protein transferase activity);GO:0005515(protein binding);GO:0005634(nucleus);GO:0005737(cytoplasm);GO:0009626(plant-type hypersensitive response);GO:0016567(protein ubiquitination);GO:0031146(SCF-dependent proteasomal ubiquitin-dependent protein catabolic process);GO:0031348(negative regulation of defense response);GO:0042177(negative regulation of protein catabolic process)	NA	lavenderblush2
Sph_LG1G001129	GO:0003674(molecular_function);GO:0005634(nucleus);GO:0080167(response to karrikin)	NA	green4
Sph_LG4G000208	GO:0005576(extracellular region);GO:0005829(cytosol);GO:0008152(metabolic process);GO:0016757(transferase activity, transferring glycosyl groups)	NA	green4
Sph_LG11G002219	GO:0005737(cytoplasm);GO:0005829(cytosol);GO:0005985(sucrose metabolic process);GO:0005986(sucrose biosynthetic process);GO:0006000(fructose metabolic process);GO:0006002(fructose 6-phosphate metabolic process);GO:0006094(gluconeogenesis);GO:0009409(response to cold);GO:0009507(chloroplast);GO:0009570(chloroplast stroma);GO:0009735(response to cytokinin);GO:0009773(photosynthetic electron transpo…	00010(Glycolysis / Gluconeogenesis);00030(Pentose phosphate pathway);00051(Fructose and mannose metabolism);00710(Carbon fixation in photosynthetic organisms)	green4
Sph_LG3G001039	GO:0005739(mitochondrion);GO:0052856(NADHX epimerase activity);GO:0052857(NADPHX epimerase activity)	00750(Vitamin B6 metabolism)	darkorange2
Sph_Contig03961_ERROPOS3400000G000130	GO:0005524(ATP binding);GO:0005618(cell wall);GO:0005634(nucleus);GO:0005739(mitochondrion);GO:0005774(vacuolar membrane);GO:0005794(Golgi apparatus);GO:0005829(cytosol);GO:0005886(plasma membrane);GO:0006351(transcription, DNA-templated);GO:0006355(regulation of transcription, DNA-templated);GO:0006457(protein folding);GO:0006986(response to unfolded protein);GO:0009266(response to temperature s…	03040(Spliceosome);04141(Protein processing in endoplasmic reticulum);04144(Endocytosis)	indianred3
Sph_LG4G001031	GO:0004674(protein serine/threonine kinase activity);GO:0005524(ATP binding);GO:0005622(intracellular);GO:0005886(plasma membrane);GO:0016301(kinase activity);GO:0018105(peptidyl-serine phosphorylation);GO:0018107(peptidyl-threonine phosphorylation);GO:0035556(intracellular signal transduction);GO:0050832(defense response to fungus)	NA	indianred3
Sph_LG9G000376	GO:0000977(RNA polymerase II regulatory region sequence-specific DNA binding);GO:0001085(RNA polymerase II transcription factor binding);GO:0001228(transcriptional activator activity, RNA polymerase II transcription regulatory region sequence-specific DNA binding);GO:0003682(chromatin binding);GO:0005634(nucleus);GO:0005667(transcription factor complex);GO:0030154(cell differentiation)	NA	green4
Sph_LG2G000920	GO:0004029(aldehyde dehydrogenase (NAD) activity);GO:0004777(succinate-semialdehyde dehydrogenase (NAD+) activity);GO:0009013(succinate-semialdehyde dehydrogenase [NAD(P)+] activity)	00010(Glycolysis / Gluconeogenesis);00030(Pentose phosphate pathway)	darkorange2
Sph_LG9G001791	GO:0005634(nucleus);GO:0006869(lipid transport);GO:0008142(oxysterol binding);GO:0008202(steroid metabolic process);GO:0008289(lipid binding)	NA	darkorange2
Sph_LG2G001857	GO:0003999(adenine phosphoribosyltransferase activity);GO:0005737(cytoplasm);GO:0005829(cytosol);GO:0006166(purine ribonucleoside salvage);GO:0006168(adenine salvage);GO:0009116(nucleoside metabolic process);GO:0016740(transferase activity);GO:0044209(AMP salvage)	00230(Purine metabolism)	tan
Sph_LG11G001056	GO:0004837(tyrosine decarboxylase activity);GO:0005737(cytoplasm);GO:0006520(cellular amino acid metabolic process);GO:0006559(L-phenylalanine catabolic process);GO:0009611(response to wounding);GO:0016740(transferase activity);GO:0016831(carboxy-lyase activity);GO:0030170(pyridoxal phosphate binding);GO:1990055(phenylacetaldehyde synthase activity)	00350(Tyrosine metabolism);00360(Phenylalanine metabolism);00380(Tryptophan metabolism);00901(Indole alkaloid biosynthesis);00950(Isoquinoline alkaloid biosynthesis);00965(Betalain biosynthesis)	lavenderblush2
Sph_LG2G000458	GO:0004004(ATP-dependent RNA helicase activity);GO:0010501(RNA secondary structure unwinding)	NA	tan
Sph_LG2G001008	GO:0005887(integral component of plasma membrane);GO:0008509(anion transmembrane transporter activity);GO:0051453(regulation of intracellular pH);GO:0098656(anion transmembrane transport)	NA	green4
Sph_LG4G001231	GO:0003824(catalytic activity);GO:0005768(endosome);GO:0005794(Golgi apparatus);GO:0005802(trans-Golgi network);GO:0006486(protein glycosylation);GO:0016020(membrane);GO:0016757(transferase activity, transferring glycosyl groups)	NA	green4
Sph_LG11G003232	GO:0003714(transcription corepressor activity);GO:0005634(nucleus);GO:0009611(response to wounding);GO:0031347(regulation of defense response);GO:1903507(negative regulation of nucleic acid-templated transcription);GO:2000022(regulation of jasmonic acid mediated signaling pathway)	04075(Plant hormone signal transduction)	indianred3
Sph_LG0G000387	GO:0000062(fatty-acyl-CoA binding);GO:0005515(protein binding);GO:0005576(extracellular region);GO:0005783(endoplasmic reticulum);GO:0005789(endoplasmic reticulum membrane);GO:0005886(plasma membrane);GO:0006629(lipid metabolic process);GO:0006869(lipid transport);GO:0008289(lipid binding);GO:0009409(response to cold);GO:0009505(plant-type cell wall);GO:0009737(response to abscisic acid);GO:00100…	NA	indianred3
Sph_LG11G000516	GO:0003674(molecular_function);GO:0005634(nucleus);GO:0006351(transcription, DNA-templated);GO:0006355(regulation of transcription, DNA-templated);GO:0007623(circadian rhythm)	NA	green4
Sph_LG4G001050	GO:0034220(ion transmembrane transport);GO:0042802(identical protein binding)	NA	tan
Sph_LG1G002400	GO:0003676(nucleic acid binding);GO:0005634(nucleus);GO:0008150(biological_process);GO:0008270(zinc ion binding)	NA	lavenderblush2
Sph_LG0G002103	GO:0005576(extracellular region);GO:0006811(ion transport);GO:0016021(integral component of membrane)	NA	brown2
Sph_LG1G001923	GO:0004674(protein serine/threonine kinase activity);GO:0005737(cytoplasm);GO:0006468(protein phosphorylation)	NA	sienna4
Sph_LG1G002402	NA	NA	darkorange2
Sph_LG1G001567	GO:0004143(diacylglycerol kinase activity);GO:0005634(nucleus);GO:0005886(plasma membrane);GO:0007205(protein kinase C-activating G-protein coupled receptor signaling pathway);GO:0048364(root development);GO:0048366(leaf development)	00561(Glycerolipid metabolism);00564(Glycerophospholipid metabolism);04070(Phosphatidylinositol signaling system)	darkorange2
Sph_LG5G000453	GO:0005739(mitochondrion);GO:0008150(biological_process)	04145(Phagosome)	brown2
Sph_LG10G000677	GO:0003677(DNA binding);GO:0003700(DNA binding transcription factor activity);GO:0005634(nucleus);GO:0006351(transcription, DNA-templated);GO:0006355(regulation of transcription, DNA-templated)	NA	green4
Sph_LG9G002411	GO:0005634(nucleus);GO:0008150(biological_process);GO:0046872(metal ion binding)	NA	lavenderblush2
Sph_LG4G001132	GO:0003682(chromatin binding);GO:0005634(nucleus);GO:0005886(plasma membrane);GO:0008270(zinc ion binding);GO:0008536(Ran GTPase binding)	04120(Ubiquitin mediated proteolysis)	lavenderblush2
Sph_LG0G000606	GO:0005634(nucleus);GO:0005794(Golgi apparatus);GO:0005886(plasma membrane);GO:0006412(translation);GO:0009506(plasmodesma);GO:0022627(cytosolic small ribosomal subunit);GO:0031386(protein tag);GO:0046872(metal ion binding)	03010(Ribosome)	brown2
Sph_LG11G002143	GO:0016787(hydrolase activity)	NA	green4
Sph_LG11G002775	NA	NA	lavenderblush2
Sph_LG9G000321	GO:0005634(nucleus);GO:0008150(biological_process)	NA	lavenderblush2
Sph_LG0G000222	GO:0004674(protein serine/threonine kinase activity);GO:0005886(plasma membrane);GO:0006468(protein phosphorylation)	NA	darkorange
Sph_LG1G000681	GO:0004364(glutathione transferase activity);GO:0005737(cytoplasm);GO:0006749(glutathione metabolic process);GO:0010731(protein glutathionylation)	00480(Glutathione metabolism)	brown2
Sph_LG0G001764	GO:0003755(peptidyl-prolyl cis-trans isomerase activity)	NA	green4
Sph_LG2G002410	GO:0005634(nucleus);GO:0008150(biological_process);GO:0016787(hydrolase activity)	NA	green4
Sph_LG6G001209	GO:0004749(ribose phosphate diphosphokinase activity);GO:0005524(ATP binding);GO:0005737(cytoplasm);GO:0005829(cytosol);GO:0005886(plasma membrane);GO:0009116(nucleoside metabolic process);GO:0009165(nucleotide biosynthetic process);GO:0009506(plasmodesma);GO:0016301(kinase activity);GO:0016310(phosphorylation);GO:0046872(metal ion binding)	NA	green4
Sph_LG8G000303	GO:0003674(molecular_function);GO:0005634(nucleus);GO:0005829(cytosol);GO:0008150(biological_process)	NA	green4
Sph_LG10G000309	GO:0004252(serine-type endopeptidase activity);GO:0005737(cytoplasm);GO:0006508(proteolysis)	NA	indianred3
Sph_LG4G001014	GO:0003923(GPI-anchor transamidase activity);GO:0016255(attachment of GPI anchor to protein);GO:0034394(protein localization to cell surface);GO:0042765(GPI-anchor transamidase complex)	00563(Glycosylphosphatidylinositol(GPI)-anchor biosynthesis)	darkorange
Sph_LG9G003691	GO:0004672(protein kinase activity);GO:0004674(protein serine/threonine kinase activity);GO:0004683(calmodulin-dependent protein kinase activity);GO:0005509(calcium ion binding);GO:0005515(protein binding);GO:0005516(calmodulin binding);GO:0005524(ATP binding);GO:0005634(nucleus);GO:0005829(cytosol);GO:0005886(plasma membrane);GO:0006468(protein phosphorylation);GO:0009738(abscisic acid-activated…	04626(Plant-pathogen interaction)	brown2
Sph_LG3G001004	GO:0000398(mRNA splicing, via spliceosome);GO:0003723(RNA binding);GO:0005682(U5 snRNP);GO:0005685(U1 snRNP);GO:0005686(U2 snRNP);GO:0005687(U4 snRNP);GO:0005689(U12-type spliceosomal complex);GO:0034719(SMN-Sm protein complex);GO:0043186(P granule);GO:0071004(U2-type prespliceosome);GO:0071011(precatalytic spliceosome);GO:0071013(catalytic step 2 spliceosome);GO:0097526(spliceosomal tri-snRNP co…	03040(Spliceosome)	green4
Sph_LG9G001168	GO:0005634(nucleus);GO:0005652(nuclear lamina);GO:0005654(nucleoplasm);GO:0005737(cytoplasm);GO:0006997(nucleus organization);GO:0031965(nuclear membrane);GO:0034399(nuclear periphery);GO:0097298(regulation of nucleus size)	00270(Cysteine and methionine metabolism);00280(Valine, leucine and isoleucine degradation);00290(Valine, leucine and isoleucine biosynthesis);00770(Pantothenate and CoA biosynthesis)	lavenderblush2
Sph_LG3G000913	NA	NA	lavenderblush2
Sph_LG3G001503	GO:0005929(cilium);GO:0035091(phosphatidylinositol binding);GO:0061512(protein localization to cilium)	NA	green4
Sph_LG9G003410	GO:0003723(RNA binding);GO:0004519(endonuclease activity);GO:0008270(zinc ion binding);GO:0009451(RNA modification);GO:0009507(chloroplast);GO:0043231(intracellular membrane-bounded organelle)	03440(Homologous recombination)	lavenderblush2
Sph_LG3G000667	NA	00073(Cutin, suberine and wax biosynthesis)	green4
Sph_LG0G002001	GO:0000977(RNA polymerase II regulatory region sequence-specific DNA binding);GO:0003677(DNA binding);GO:0003700(DNA binding transcription factor activity);GO:0005515(protein binding);GO:0005634(nucleus);GO:0006351(transcription, DNA-templated);GO:0006355(regulation of transcription, DNA-templated);GO:0007275(multicellular organism development);GO:0010214(seed coat development);GO:0045944(positiv…	NA	maroon
Sph_LG11G001506	GO:0005509(calcium ion binding)	04626(Plant-pathogen interaction)	tan
Sph_LG11G003433	GO:0005515(protein binding);GO:0005576(extracellular region);GO:0009751(response to salicylic acid);GO:0010226(response to lithium ion);GO:0016042(lipid catabolic process);GO:0016788(hydrolase activity, acting on ester bonds);GO:0042538(hyperosmotic salinity response);GO:0052689(carboxylic ester hydrolase activity)	00561(Glycerolipid metabolism)	green4
Sph_LG10G001739	GO:0003674(molecular_function);GO:0005576(extracellular region);GO:0008150(biological_process)	NA	green4
Sph_LG5G001024	NA	NA	green4
Sph_LG2G001900	GO:0009718(anthocyanin-containing compound biosynthetic process);GO:0010023(proanthocyanidin biosynthetic process);GO:0051213(dioxygenase activity)	00941(Flavonoid biosynthesis)	brown2
Sph_LG0G002419	GO:0004740(pyruvate dehydrogenase (acetyl-transferring) kinase activity);GO:0005524(ATP binding);GO:0005739(mitochondrion);GO:0009927(histidine phosphotransfer kinase activity);GO:0042803(protein homodimerization activity);GO:0046777(protein autophosphorylation)	NA	lavenderblush2
Sph_LG10G001257	GO:0004672(protein kinase activity);GO:0004674(protein serine/threonine kinase activity);GO:0004712(protein serine/threonine/tyrosine kinase activity);GO:0005829(cytosol);GO:0005886(plasma membrane);GO:0009658(chloroplast organization);GO:0035556(intracellular signal transduction)	NA	brown2
Sph_LG4G001499	GO:0005634(nucleus);GO:0005829(cytosol);GO:0008540(proteasome regulatory particle, base subcomplex);GO:0031593(polyubiquitin modification-dependent protein binding);GO:0043161(proteasome-mediated ubiquitin-dependent protein catabolic process);GO:0043248(proteasome assembly)	03050(Proteasome)	darkorange2
Sph_LG0G002742	GO:0005515(protein binding);GO:0008150(biological_process);GO:0016021(integral component of membrane)	NA	indianred3
Sph_LG0G003543	GO:0003674(molecular_function);GO:0005634(nucleus);GO:0008150(biological_process)	NA	green4
Sph_LG9G001196	NA	NA	brown2
Sph_LG11G003854	GO:0006351(transcription, DNA-templated);GO:0006355(regulation of transcription, DNA-templated);GO:0009631(cold acclimation);GO:0010150(leaf senescence);GO:0016592(mediator complex);GO:0042542(response to hydrogen peroxide);GO:0048364(root development)	00900(Terpenoid backbone biosynthesis)	green4
Sph_Contig02945G000010	GO:0003682(chromatin binding);GO:0005576(extracellular region);GO:0007165(signal transduction);GO:0008270(zinc ion binding);GO:0008536(Ran GTPase binding);GO:0035091(phosphatidylinositol binding)	NA	palevioletred2
Sph_LG1G002848	GO:0015079(potassium ion transmembrane transporter activity);GO:0016020(membrane)	NA	green4
Sph_LG0G002344	GO:0004497(monooxygenase activity);GO:0007275(multicellular organism development);GO:0010268(brassinosteroid homeostasis);GO:0016125(sterol metabolic process);GO:0016132(brassinosteroid biosynthetic process)	NA	green4
Sph_LG10G000919	GO:0004553(hydrolase activity, hydrolyzing O-glycosyl compounds);GO:0005576(extracellular region);GO:0005618(cell wall);GO:0010411(xyloglucan metabolic process);GO:0016762(xyloglucan:xyloglucosyl transferase activity);GO:0016798(hydrolase activity, acting on glycosyl bonds);GO:0042546(cell wall biogenesis);GO:0048046(apoplast);GO:0071555(cell wall organization)	NA	indianred3
Sph_LG11G000158	GO:0012505(endomembrane system);GO:0016020(membrane);GO:0020037(heme binding)	NA	green4
Sph_LG2G000172	GO:0003674(molecular_function);GO:0005576(extracellular region);GO:0005773(vacuole);GO:0005774(vacuolar membrane);GO:0005783(endoplasmic reticulum);GO:0005829(cytosol);GO:0005886(plasma membrane);GO:0009409(response to cold);GO:0009414(response to water deprivation);GO:0009507(chloroplast);GO:0009535(chloroplast thylakoid membrane);GO:0009579(thylakoid);GO:0009651(response to salt stress);GO:0010…	NA	darkorange2
Sph_LG3G000531	GO:0016165(linoleate 13S-lipoxygenase activity)	00591(Linoleic acid metabolism)	brown2
Sph_LG4G001018	GO:0004370(glycerol kinase activity);GO:0005739(mitochondrion);GO:0006071(glycerol metabolic process);GO:0006641(triglyceride metabolic process);GO:0046167(glycerol-3-phosphate biosynthetic process)	00561(Glycerolipid metabolism);04626(Plant-pathogen interaction)	indianred3
Sph_LG4G000198	GO:0003674(molecular_function);GO:0008150(biological_process);GO:0009507(chloroplast)	NA	brown2
Sph_LG11G002777	GO:0005576(extracellular region);GO:0005618(cell wall);GO:0006949(syncytium formation);GO:0009664(plant-type cell wall organization);GO:0009826(unidimensional cell growth);GO:0009828(plant-type cell wall loosening);GO:0009831(plant-type cell wall modification involved in multidimensional cell growth);GO:0016020(membrane)	NA	green4
Sph_LG11G000885	GO:0004356(glutamate-ammonia ligase activity)	00630(Glyoxylate and dicarboxylate metabolism);00910(Nitrogen metabolism);00250(Alanine, aspartate and glutamate metabolism);00220(Arginine biosynthesis)	green4
Sph_LG0G001715	GO:0051213(dioxygenase activity)	00904(Diterpenoid biosynthesis)	mediumorchid
Sph_LG0G002392	GO:0005515(protein binding);GO:0005634(nucleus);GO:0005829(cytosol);GO:0006351(transcription, DNA-templated);GO:0006355(regulation of transcription, DNA-templated);GO:0010072(primary shoot apical meristem specification)	NA	brown2
Sph_LG11G000691	GO:0003674(molecular_function);GO:0005886(plasma membrane);GO:0008150(biological_process)	NA	green4
Sph_LG4G000511	GO:0005739(mitochondrion);GO:0005794(Golgi apparatus);GO:0070588(calcium ion transmembrane transport)	NA	green4
Sph_LG9G003476	GO:0003700(DNA binding transcription factor activity);GO:0005634(nucleus);GO:0007275(multicellular organism development);GO:0009965(leaf morphogenesis);GO:0010200(response to chitin);GO:0045792(negative regulation of cell size);GO:0048281(inflorescence morphogenesis)	03013(RNA transport);03015(mRNA surveillance pathway);03018(RNA degradation)	green4
Sph_LG0G003013	GO:0005506(iron ion binding);GO:0005515(protein binding);GO:0005576(extracellular region);GO:0006631(fatty acid metabolic process);GO:0006952(defense response);GO:0016021(integral component of membrane);GO:0018685(alkane 1-monooxygenase activity);GO:0019825(oxygen binding);GO:0020037(heme binding);GO:0055114(oxidation-reduction process);GO:0070330(aromatase activity)	00073(Cutin, suberine and wax biosynthesis)	green4
Sph_LG1G003097	GO:0016706(oxidoreductase activity, acting on paired donors, with incorporation or reduction of molecular oxygen, 2-oxoglutarate as one donor, and incorporation of one atom each of oxygen into both donors);GO:0018401(peptidyl-proline hydroxylation to 4-hydroxy-L-proline)	00330(Arginine and proline metabolism)	indianred3
Sph_LG4G000995	GO:0000224(peptide-N4-(N-acetyl-beta-glucosaminyl)asparagine amidase activity);GO:0003824(catalytic activity);GO:0005634(nucleus);GO:0005737(cytoplasm);GO:0005829(cytosol);GO:0006515(protein quality control for misfolded or incompletely synthesized proteins);GO:0006516(glycoprotein catabolic process);GO:0006517(protein deglycosylation);GO:0009751(response to salicylic acid);GO:0010188(response to…	04141(Protein processing in endoplasmic reticulum)	green4
Sph_LG9G002936	GO:0005471(ATP:ADP antiporter activity);GO:0005524(ATP binding);GO:0009507(chloroplast);GO:0009536(plastid);GO:0009941(chloroplast envelope);GO:0016020(membrane);GO:0016021(integral component of membrane);GO:0031969(chloroplast membrane)	NA	indianred3
Sph_LG0G001952	GO:0006457(protein folding)	NA	lavenderblush2
Sph_LG3G000849	GO:0004553(hydrolase activity, hydrolyzing O-glycosyl compounds);GO:0030247(polysaccharide binding);GO:0046658(anchored component of plasma membrane)	00500(Starch and sucrose metabolism)	green4
Sph_LG9G003632	GO:0005576(extracellular region);GO:0005829(cytosol);GO:0009507(chloroplast)	NA	darkorange
Sph_LG0G002322	GO:0004046(aminoacylase activity);GO:0005737(cytoplasm);GO:0005773(vacuole);GO:0005783(endoplasmic reticulum);GO:0005794(Golgi apparatus);GO:0010043(response to zinc ion)	00220(Arginine biosynthesis)	green4
Sph_LG4G000146	GO:0003677(DNA binding);GO:0003700(DNA binding transcription factor activity);GO:0005634(nucleus);GO:0006351(transcription, DNA-templated);GO:0006355(regulation of transcription, DNA-templated);GO:0009873(ethylene-activated signaling pathway);GO:0043565(sequence-specific DNA binding);GO:0045893(positive regulation of transcription, DNA-templated)	NA	green4
Sph_LG3G002008	GO:0005737(cytoplasm);GO:0006979(response to oxidative stress);GO:0015031(protein transport)	04144(Endocytosis)	tan
Sph_LG1G002924	GO:0003723(RNA binding);GO:0003735(structural constituent of ribosome);GO:0006412(translation);GO:0022625(cytosolic large ribosomal subunit);GO:0042254(ribosome biogenesis)	NA	green4
Sph_LG11G002932	GO:0005576(extracellular region);GO:0007267(cell-cell signaling);GO:0009553(embryo sac development);GO:0010430(fatty acid omega-oxidation);GO:0016614(oxidoreductase activity, acting on CH-OH group of donors);GO:0016832(aldehyde-lyase activity);GO:0046593(mandelonitrile lyase activity);GO:0050660(flavin adenine dinucleotide binding);GO:0055114(oxidation-reduction process)	00073(Cutin, suberine and wax biosynthesis)	brown2
Sph_LG9G000165	GO:0005524(ATP binding);GO:0005618(cell wall);GO:0005634(nucleus);GO:0009409(response to cold);GO:0009416(response to light stimulus);GO:0009507(chloroplast);GO:0009535(chloroplast thylakoid membrane);GO:0009570(chloroplast stroma);GO:0009579(thylakoid);GO:0009753(response to jasmonic acid);GO:0009941(chloroplast envelope);GO:0010150(leaf senescence);GO:0010287(plastoglobule);GO:0010319(stromule)…	03010(Ribosome)	green4
Sph_LG4G000493	GO:0005737(cytoplasm);GO:0030001(metal ion transport);GO:0046914(transition metal ion binding);GO:0046916(cellular transition metal ion homeostasis)	NA	green4
Sph_LG0G000746	GO:0005737(cytoplasm);GO:0008146(sulfotransferase activity);GO:0009507(chloroplast);GO:0009694(jasmonic acid metabolic process);GO:0009753(response to jasmonic acid);GO:0080131(hydroxyjasmonate sulfotransferase activity)	NA	tan
Sph_LG0G001527	GO:0004722(protein serine/threonine phosphatase activity);GO:0005768(endosome);GO:0005794(Golgi apparatus);GO:0005802(trans-Golgi network);GO:0006506(GPI anchor biosynthetic process);GO:0006888(ER to Golgi vesicle-mediated transport);GO:0016021(integral component of membrane);GO:0016787(hydrolase activity)	NA	green4
Sph_LG11G000125	GO:0005737(cytoplasm);GO:0030001(metal ion transport);GO:0046914(transition metal ion binding);GO:0046916(cellular transition metal ion homeostasis)	NA	tan
Sph_LG9G000170	GO:0005524(ATP binding);GO:0005618(cell wall);GO:0005634(nucleus);GO:0009409(response to cold);GO:0009416(response to light stimulus);GO:0009507(chloroplast);GO:0009535(chloroplast thylakoid membrane);GO:0009570(chloroplast stroma);GO:0009579(thylakoid);GO:0009753(response to jasmonic acid);GO:0009941(chloroplast envelope);GO:0010150(leaf senescence);GO:0010287(plastoglobule);GO:0010319(stromule)…	03010(Ribosome)	green4
Sph_LG9G002115	GO:0003849(3-deoxy-7-phosphoheptulonate synthase activity);GO:0005515(protein binding);GO:0005739(mitochondrion);GO:0009073(aromatic amino acid family biosynthetic process);GO:0009423(chorismate biosynthetic process);GO:0009507(chloroplast);GO:0009611(response to wounding);GO:0009617(response to bacterium)	00400(Phenylalanine, tyrosine and tryptophan biosynthesis)	green4
Sph_LG1G003054	GO:0005737(cytoplasm);GO:0010345(suberin biosynthetic process);GO:0016740(transferase activity);GO:0016747(transferase activity, transferring acyl groups other than amino-acyl groups);GO:0050734(hydroxycinnamoyltransferase activity);GO:0052325(cell wall pectin biosynthetic process);GO:0102406(omega-hydroxypalmitate O-sinapoyl transferase activity)	00073(Cutin, suberine and wax biosynthesis)	mediumpurple3
Sph_LG3G001983	GO:0003674(molecular_function);GO:0005634(nucleus);GO:0008150(biological_process)	NA	indianred3
Sph_LG1G000949	GO:0003677(DNA binding);GO:0003700(DNA binding transcription factor activity);GO:0005515(protein binding);GO:0005634(nucleus);GO:0006355(regulation of transcription, DNA-templated);GO:0043565(sequence-specific DNA binding);GO:0044212(transcription regulatory region DNA binding)	NA	brown2
Sph_LG9G003474	GO:0009505(plant-type cell wall);GO:0009506(plasmodesma);GO:0016020(membrane)	NA	green4
Sph_LG9G002783	GO:0003700(DNA binding transcription factor activity);GO:0005634(nucleus);GO:0006355(regulation of transcription, DNA-templated);GO:0043565(sequence-specific DNA binding)	NA	indianred3
Sph_LG10G001350	GO:0003674(molecular_function);GO:0005576(extracellular region);GO:0009611(response to wounding);GO:0009617(response to bacterium);GO:0009723(response to ethylene);GO:0009751(response to salicylic acid);GO:0009753(response to jasmonic acid);GO:0009814(defense response, incompatible interaction);GO:0080027(response to herbivore)	04016(MAPK signaling pathway - plant);04075(Plant hormone signal transduction);04626(Plant-pathogen interaction)	darkorange2
Sph_LG4G000399	NA	NA	palevioletred2
Sph_LG11G001688	GO:0005737(cytoplasm);GO:0005829(cytosol);GO:0016740(transferase activity);GO:0016747(transferase activity, transferring acyl groups other than amino-acyl groups)	NA	green4
Sph_LG2G002226	GO:0010638(positive regulation of organelle organization);GO:0045893(positive regulation of transcription, DNA-templated)	04075(Plant hormone signal transduction)	brown2
Sph_LG5G000001	GO:0003677(DNA binding);GO:0003700(DNA binding transcription factor activity);GO:0005634(nucleus);GO:0005773(vacuole);GO:0006351(transcription, DNA-templated);GO:0006355(regulation of transcription, DNA-templated)	NA	grey
Sph_LG1G000474	GO:0003674(molecular_function);GO:0005739(mitochondrion);GO:0008150(biological_process)	NA	lavenderblush2
Sph_LG9G001330	NA	NA	green4
Sph_LG4G000994	GO:0004751(ribose-5-phosphate isomerase activity);GO:0009052(pentose-phosphate shunt, non-oxidative branch);GO:0009507(chloroplast);GO:0009535(chloroplast thylakoid membrane);GO:0009570(chloroplast stroma);GO:0009579(thylakoid);GO:0009735(response to cytokinin);GO:0009941(chloroplast envelope);GO:0019253(reductive pentose-phosphate cycle);GO:0042742(defense response to bacterium)	00030(Pentose phosphate pathway);00710(Carbon fixation in photosynthetic organisms)	green4
Sph_LG9G000161	GO:0004190(aspartic-type endopeptidase activity);GO:0006508(proteolysis);GO:0030163(protein catabolic process)	NA	brown2
Sph_LG0G000762	NA	NA	green4
Sph_LG0G001128	GO:0046658(anchored component of plasma membrane)	NA	green4
Sph_LG0G002626	GO:0003674(molecular_function);GO:0005634(nucleus);GO:0005794(Golgi apparatus);GO:0009734(auxin-activated signaling pathway);GO:0010222(stem vascular tissue pattern formation);GO:0016021(integral component of membrane)	NA	darkorange2
Sph_LG11G000809	GO:0003677(DNA binding);GO:0003700(DNA binding transcription factor activity);GO:0005634(nucleus);GO:0006351(transcription, DNA-templated);GO:0006355(regulation of transcription, DNA-templated);GO:0007275(multicellular organism development);GO:0009793(embryo development ending in seed dormancy);GO:0009825(multidimensional cell growth);GO:0009835(fruit ripening);GO:0009908(flower development);GO:0…	03013(RNA transport);03015(mRNA surveillance pathway);03018(RNA degradation)	brown2
Sph_LG9G001144	GO:0003674(molecular_function);GO:0005634(nucleus);GO:0009611(response to wounding)	NA	brown2
Sph_LG2G000791	GO:0003674(molecular_function);GO:0005575(cellular_component);GO:0006952(defense response);GO:0009607(response to biotic stimulus)	NA	brown2
Sph_LG5G001195	GO:0004022(alcohol dehydrogenase (NAD) activity);GO:0005829(cytosol);GO:0006561(proline biosynthetic process);GO:0009408(response to heat);GO:0009414(response to water deprivation);GO:0009688(abscisic acid biosynthetic process);GO:0009750(response to fructose);GO:0010115(regulation of abscisic acid biosynthetic process);GO:0010182(sugar mediated signaling pathway);GO:0010301(xanthoxin dehydrogena…	00904(Diterpenoid biosynthesis)	indianred3
Sph_LG10G002005	GO:0003674(molecular_function);GO:0005829(cytosol);GO:0005886(plasma membrane);GO:0009269(response to desiccation);GO:0009793(embryo development ending in seed dormancy);GO:0048046(apoplast)	NA	lavenderblush2
Sph_LG11G001805	GO:0003677(DNA binding);GO:0005515(protein binding);GO:0005634(nucleus);GO:0006351(transcription, DNA-templated);GO:0006355(regulation of transcription, DNA-templated);GO:0007275(multicellular organism development);GO:0046872(metal ion binding)	NA	darkorange2
Sph_Contig03880_ERROPOS14700000G000460	GO:0004129(cytochrome-c oxidase activity);GO:0005507(copper ion binding);GO:0005739(mitochondrion);GO:0009507(chloroplast);GO:0009535(chloroplast thylakoid membrane);GO:0009579(thylakoid);GO:0009651(response to salt stress);GO:0055114(oxidation-reduction process)	00190(Oxidative phosphorylation)	green4
Sph_LG1G001032	GO:0003677(DNA binding);GO:0005886(plasma membrane);GO:0009507(chloroplast)	NA	brown2
Sph_LG5G001118	GO:0003677(DNA binding);GO:0003700(DNA binding transcription factor activity);GO:0005515(protein binding);GO:0005634(nucleus);GO:0006351(transcription, DNA-templated);GO:0006355(regulation of transcription, DNA-templated);GO:0009408(response to heat);GO:0010200(response to chitin);GO:0043565(sequence-specific DNA binding)	NA	indianred3
Sph_LG5G001062	GO:0005575(cellular_component);GO:0016491(oxidoreductase activity);GO:0055114(oxidation-reduction process)	00062(Fatty acid elongation);01040(Biosynthesis of unsaturated fatty acids)	green4
Sph_LG1G001370	GO:0005634(nucleus);GO:0005886(plasma membrane);GO:0016301(kinase activity);GO:0016310(phosphorylation)	NA	brown2
Sph_LG0G002847	GO:0003743(translation initiation factor activity);GO:0005634(nucleus);GO:0005829(cytosol);GO:0006413(translational initiation)	03013(RNA transport)	brown2
Sph_LG11G001107	GO:0004657(proline dehydrogenase activity);GO:0005739(mitochondrion);GO:0006537(glutamate biosynthetic process);GO:0006562(proline catabolic process);GO:0006970(response to osmotic stress);GO:0009414(response to water deprivation);GO:0010133(proline catabolic process to glutamate);GO:0055114(oxidation-reduction process)	00330(Arginine and proline metabolism)	brown2
Sph_LG10G002202	GO:0005576(extracellular region);GO:0006811(ion transport);GO:0016021(integral component of membrane)	NA	green4
Sph_LG1G002232	GO:0003333(amino acid transmembrane transport);GO:0005886(plasma membrane);GO:0015171(amino acid transmembrane transporter activity)	NA	sienna4
Sph_LG2G000151	GO:0046740(transport of virus in host, cell to cell)	NA	green4
Sph_Contig03890_ERROPOS700000+G000310	GO:0000398(mRNA splicing, via spliceosome);GO:0003723(RNA binding);GO:0003729(mRNA binding);GO:0005634(nucleus);GO:0005681(spliceosomal complex);GO:0005829(cytosol);GO:0008380(RNA splicing);GO:0016020(membrane);GO:0016607(nuclear speck)	03040(Spliceosome)	skyblue2
Sph_LG1G002279	GO:0009813(flavonoid biosynthetic process);GO:0043231(intracellular membrane-bounded organelle);GO:0052696(flavonoid glucuronidation);GO:0080043(quercetin 3-O-glucosyltransferase activity);GO:0080044(quercetin 7-O-glucosyltransferase activity)	NA	green4
Sph_LG5G000090	GO:0000228(nuclear chromosome);GO:0000400(four-way junction DNA binding);GO:0000403(Y-form DNA binding);GO:0000404(heteroduplex DNA loop binding);GO:0000406(double-strand/single-strand DNA junction binding);GO:0000710(meiotic mismatch repair);GO:0003684(damaged DNA binding);GO:0006301(postreplication repair);GO:0006311(meiotic gene conversion);GO:0007131(reciprocal meiotic recombination);GO:00321…	03430(Mismatch repair)	darkorange
Sph_LG9G002167	GO:0003674(molecular_function);GO:0005634(nucleus)	NA	green4
Sph_LG5G001137	GO:0003993(acid phosphatase activity);GO:0004722(protein serine/threonine phosphatase activity);GO:0005576(extracellular region);GO:0016311(dephosphorylation);GO:0046872(metal ion binding)	NA	indianred3
Sph_LG1G002628	GO:0003700(DNA binding transcription factor activity);GO:0005515(protein binding);GO:0005622(intracellular);GO:0005634(nucleus);GO:0006355(regulation of transcription, DNA-templated);GO:0008270(zinc ion binding);GO:0009409(response to cold);GO:0009555(pollen development)	NA	brown2
Sph_LG2G000884	GO:0004842(ubiquitin-protein transferase activity);GO:0005737(cytoplasm);GO:0009966(regulation of signal transduction)	NA	green4
Sph_LG9G003682	GO:0005515(protein binding);GO:0005634(nucleus);GO:0006351(transcription, DNA-templated);GO:0006355(regulation of transcription, DNA-templated)	NA	lavenderblush2
Sph_LG2G002436	GO:0003677(DNA binding);GO:0003700(DNA binding transcription factor activity);GO:0005634(nucleus);GO:0006351(transcription, DNA-templated);GO:0006355(regulation of transcription, DNA-templated);GO:0009409(response to cold);GO:0009617(response to bacterium);GO:0009873(ethylene-activated signaling pathway);GO:0010200(response to chitin);GO:0010941(regulation of cell death);GO:0042742(defense respon…	NA	indianred3
Sph_LG9G000557	GO:0003674(molecular_function);GO:0008150(biological_process);GO:0009409(response to cold);GO:0009507(chloroplast);GO:0009534(chloroplast thylakoid);GO:0009941(chloroplast envelope);GO:0016021(integral component of membrane)	NA	green4
Sph_LG1G002938	GO:0005783(endoplasmic reticulum)	NA	brown2
Sph_LG9G003331	GO:0005634(nucleus);GO:0005829(cytosol);GO:0008171(O-methyltransferase activity);GO:0009805(coumarin biosynthetic process);GO:0009809(lignin biosynthetic process);GO:0032259(methylation);GO:0042409(caffeoyl-CoA O-methyltransferase activity);GO:0046686(response to cadmium ion);GO:0046872(metal ion binding)	00360(Phenylalanine metabolism);00940(Phenylpropanoid biosynthesis);00945(Stilbenoid, diarylheptanoid and gingerol biosynthesis);00941(Flavonoid biosynthesis)	green4
Sph_Contig03961_ERROPOS3400000G001630	NA	NA	green4
Sph_LG10G001317	GO:0003674(molecular_function);GO:0008150(biological_process);GO:0016021(integral component of membrane)	NA	darkorange2
Sph_LG10G002045	GO:0005737(cytoplasm);GO:0030001(metal ion transport);GO:0046914(transition metal ion binding);GO:0046916(cellular transition metal ion homeostasis)	NA	lavenderblush2
Sph_LG1G000275	GO:0016787(hydrolase activity)	00590(Arachidonic acid metabolism);04146(Peroxisome)	sienna4
Sph_LG3G000636	GO:0003674(molecular_function);GO:0008150(biological_process);GO:0009507(chloroplast)	00650(Butanoate metabolism);00072(Synthesis and degradation of ketone bodies);00280(Valine, leucine and isoleucine degradation);04146(Peroxisome)	brown2
Sph_LG9G002795	GO:0003674(molecular_function);GO:0003723(RNA binding);GO:0005739(mitochondrion);GO:0008150(biological_process)	NA	lavenderblush2
Sph_LG4G001492	GO:0005634(nucleus);GO:0006457(protein folding);GO:0009507(chloroplast);GO:0009536(plastid);GO:0009570(chloroplast stroma)	NA	brown2
Sph_LG9G002135	GO:0003824(catalytic activity);GO:0004467(long-chain fatty acid-CoA ligase activity);GO:0005524(ATP binding);GO:0005634(nucleus);GO:0005783(endoplasmic reticulum);GO:0006631(fatty acid metabolic process);GO:0006633(fatty acid biosynthetic process);GO:0008152(metabolic process);GO:0009506(plasmodesma);GO:0010025(wax biosynthetic process);GO:0010143(cutin biosynthetic process);GO:0010311(lateral ro…	00061(Fatty acid biosynthesis);00071(Fatty acid degradation);04146(Peroxisome)	green4
Sph_LG11G002185	GO:0005507(copper ion binding);GO:0009507(chloroplast);GO:0009570(chloroplast stroma);GO:0009579(thylakoid);GO:0042742(defense response to bacterium);GO:0048046(apoplast)	NA	lavenderblush2
Sph_LG2G002409	GO:0004067(asparaginase activity);GO:0005737(cytoplasm);GO:0006508(proteolysis);GO:0006516(glycoprotein catabolic process);GO:0008798(beta-aspartyl-peptidase activity)	NA	darkorange2
Sph_Contig03890_ERROPOS600000G000220	GO:0001046(core promoter sequence-specific DNA binding);GO:0001228(transcriptional activator activity, RNA polymerase II transcription regulatory region sequence-specific DNA binding);GO:0005634(nucleus);GO:0006366(transcription by RNA polymerase II)	NA	green4
Sph_LG7G000293	GO:0000981(RNA polymerase II transcription factor activity, sequence-specific DNA binding);GO:0001135(transcription factor activity, RNA polymerase II transcription factor recruiting);GO:0003677(DNA binding);GO:0003700(DNA binding transcription factor activity);GO:0005634(nucleus);GO:0006355(regulation of transcription, DNA-templated);GO:0006357(regulation of transcription by RNA polymerase II);G…	NA	brown2
Sph_LG10G001045	GO:0004672(protein kinase activity);GO:0004674(protein serine/threonine kinase activity);GO:0005524(ATP binding);GO:0005783(endoplasmic reticulum);GO:0005886(plasma membrane);GO:0006468(protein phosphorylation);GO:0007169(transmembrane receptor protein tyrosine kinase signaling pathway);GO:0009506(plasmodesma);GO:0016021(integral component of membrane);GO:0016301(kinase activity)	NA	green4
Sph_LG10G002177	GO:0003855(3-dehydroquinate dehydratase activity);GO:0004764(shikimate 3-dehydrogenase (NADP+) activity);GO:0005829(cytosol);GO:0009073(aromatic amino acid family biosynthetic process);GO:0009423(chorismate biosynthetic process);GO:0009507(chloroplast);GO:0009570(chloroplast stroma);GO:0009793(embryo development ending in seed dormancy);GO:0019632(shikimate metabolic process);GO:0050661(NADP bind…	00400(Phenylalanine, tyrosine and tryptophan biosynthesis)	darkorange2
Sph_LG7G000309	GO:0019745(pentacyclic triterpenoid biosynthetic process);GO:0042300(beta-amyrin synthase activity)	00909(Sesquiterpenoid and triterpenoid biosynthesis)	brown2
Sph_LG1G002100	GO:0005634(nucleus);GO:0008270(zinc ion binding);GO:0009741(response to brassinosteroid);GO:0010200(response to chitin);GO:0016021(integral component of membrane);GO:0016567(protein ubiquitination);GO:0043161(proteasome-mediated ubiquitin-dependent protein catabolic process);GO:0061630(ubiquitin protein ligase activity)	NA	palevioletred2
Sph_LG1G000494	GO:0005634(nucleus);GO:0005737(cytoplasm);GO:0008757(S-adenosylmethionine-dependent methyltransferase activity);GO:0046498(S-adenosylhomocysteine metabolic process);GO:0046500(S-adenosylmethionine metabolic process)	NA	green4
Sph_LG3G001674	GO:0005773(vacuole);GO:0005774(vacuolar membrane);GO:0008150(biological_process);GO:0009507(chloroplast)	NA	green4
Sph_LG0G002968	GO:0004411(homogentisate 1,2-dioxygenase activity);GO:0005737(cytoplasm);GO:0005829(cytosol);GO:0006520(cellular amino acid metabolic process);GO:0006559(L-phenylalanine catabolic process);GO:0006572(tyrosine catabolic process);GO:0046872(metal ion binding);GO:0055114(oxidation-reduction process);GO:1902000(homogentisate catabolic process)	00350(Tyrosine metabolism)	indianred3
Sph_LG2G001282	GO:0005634(nucleus)	NA	indianred3
Sph_LG1G002020	GO:0004315(3-oxoacyl-[acyl-carrier-protein] synthase activity);GO:0006633(fatty acid biosynthetic process);GO:0009507(chloroplast);GO:0009570(chloroplast stroma);GO:0033818(beta-ketoacyl-acyl-carrier-protein synthase III activity)	00061(Fatty acid biosynthesis)	green4
Sph_LG11G001245	GO:0043161(proteasome-mediated ubiquitin-dependent protein catabolic process);GO:0061630(ubiquitin protein ligase activity)	NA	brown2
Sph_LG9G001376	GO:0003700(DNA binding transcription factor activity);GO:0005515(protein binding);GO:0005622(intracellular);GO:0005634(nucleus);GO:0006355(regulation of transcription, DNA-templated);GO:0008270(zinc ion binding);GO:0009409(response to cold);GO:0009555(pollen development)	NA	green4
Sph_LG1G001992	GO:0003677(DNA binding);GO:0003700(DNA binding transcription factor activity);GO:0005634(nucleus);GO:0005643(nuclear pore);GO:0006351(transcription, DNA-templated);GO:0006355(regulation of transcription, DNA-templated);GO:0006952(defense response);GO:0009873(ethylene-activated signaling pathway);GO:0010087(phloem or xylem histogenesis);GO:0010200(response to chitin);GO:0045893(positive regulation…	NA	grey
Sph_LG9G001988	GO:0004028(3-chloroallyl aldehyde dehydrogenase activity);GO:0004029(aldehyde dehydrogenase (NAD) activity)	00010(Glycolysis / Gluconeogenesis);00053(Ascorbate and aldarate metabolism);00620(Pyruvate metabolism);00071(Fatty acid degradation);00561(Glycerolipid metabolism);00280(Valine, leucine and isoleucine degradation);00310(Lysine degradation);00330(Arginine and proline metabolism);00340(Histidine metabolism);00380(Tryptophan metabolism);00410(beta-Alanine metabolism);00903(Limonene and pinene degra…	green4
Sph_LG1G002966	GO:0005575(cellular_component);GO:0008150(biological_process);GO:0046983(protein dimerization activity)	NA	green4
Sph_LG0G002279	GO:0016301(kinase activity);GO:0016310(phosphorylation)	NA	green4
Sph_LG4G000809	GO:0003723(RNA binding);GO:0005634(nucleus);GO:0006351(transcription, DNA-templated);GO:0006355(regulation of transcription, DNA-templated);GO:0009507(chloroplast);GO:0046872(metal ion binding)	NA	lavenderblush2
Sph_LG2G001997	GO:0003674(molecular_function);GO:0005886(plasma membrane);GO:0008150(biological_process);GO:0016021(integral component of membrane)	NA	tan
Sph_LG11G003011	GO:0004190(aspartic-type endopeptidase activity);GO:0006508(proteolysis);GO:0030163(protein catabolic process)	NA	maroon
Sph_LG9G000105	GO:0004674(protein serine/threonine kinase activity);GO:0005524(ATP binding);GO:0005886(plasma membrane);GO:0006468(protein phosphorylation);GO:0007169(transmembrane receptor protein tyrosine kinase signaling pathway);GO:0009507(chloroplast);GO:0016021(integral component of membrane);GO:0016301(kinase activity)	NA	darkorange2
Sph_LG4G000560	GO:0000038(very long-chain fatty acid metabolic process);GO:0005783(endoplasmic reticulum);GO:0005789(endoplasmic reticulum membrane);GO:0006633(fatty acid biosynthetic process);GO:0009409(response to cold);GO:0009416(response to light stimulus);GO:0009826(unidimensional cell growth);GO:0010025(wax biosynthetic process);GO:0016021(integral component of membrane);GO:0042335(cuticle development);GO…	00062(Fatty acid elongation)	green4
Sph_LG11G000694	GO:0005337(nucleoside transmembrane transporter activity);GO:0005774(vacuolar membrane);GO:0010174(nucleoside transmembrane transporter activity, against a concentration gradient);GO:0016021(integral component of membrane);GO:1901642(nucleoside transmembrane transport)	NA	brown2
Sph_LG10G002193	GO:0005634(nucleus);GO:0016787(hydrolase activity)	NA	green4
Sph_LG9G002878	GO:0004842(ubiquitin-protein transferase activity);GO:0005524(ATP binding);GO:0005737(cytoplasm);GO:0005886(plasma membrane);GO:0006511(ubiquitin-dependent protein catabolic process);GO:0016567(protein ubiquitination);GO:0016740(transferase activity)	04141(Protein processing in endoplasmic reticulum);04120(Ubiquitin mediated proteolysis)	tan
Sph_LG10G001862	GO:0005634(nucleus)	NA	green4
Sph_LG10G000101	GO:0005215(transporter activity);GO:0006810(transport);GO:0009507(chloroplast);GO:0016020(membrane);GO:0016021(integral component of membrane)	NA	green4
Sph_LG0G002846	GO:0003674(molecular_function);GO:0008150(biological_process);GO:0009507(chloroplast);GO:0009534(chloroplast thylakoid);GO:0009535(chloroplast thylakoid membrane);GO:0009579(thylakoid);GO:0009941(chloroplast envelope);GO:0010287(plastoglobule);GO:0016021(integral component of membrane)	00562(Inositol phosphate metabolism);04070(Phosphatidylinositol signaling system)	indianred3
Sph_LG9G000099	GO:0005737(cytoplasm);GO:0030001(metal ion transport);GO:0046914(transition metal ion binding);GO:0046916(cellular transition metal ion homeostasis)	NA	green4
Sph_LG9G000267	GO:0005886(plasma membrane);GO:0016021(integral component of membrane);GO:0042626(ATPase activity, coupled to transmembrane movement of substances)	02010(ABC transporters)	darkorange2
Sph_LG4G001047	GO:0004185(serine-type carboxypeptidase activity);GO:0051603(proteolysis involved in cellular protein catabolic process)	NA	green4
Sph_LG11G004129	GO:0005515(protein binding);GO:0009055(electron transfer activity);GO:0009414(response to water deprivation);GO:0009507(chloroplast);GO:0009534(chloroplast thylakoid);GO:0009535(chloroplast thylakoid membrane);GO:0009644(response to high light intensity);GO:0009773(photosynthetic electron transport in photosystem I);GO:0010117(photoprotection);GO:0071484(cellular response to light intensity)	NA	darkorange2
Sph_LG1G001072	GO:0016020(membrane);GO:0016709(oxidoreductase activity, acting on paired donors, with incorporation or reduction of molecular oxygen, NAD(P)H as one donor, and incorporation of one atom of oxygen);GO:0044550(secondary metabolite biosynthetic process)	NA	brown2
Sph_LG0G000693	GO:0016021(integral component of membrane)	03018(RNA degradation)	green4
Sph_LG11G002378	GO:0004033(aldo-keto reductase (NADP) activity);GO:0005737(cytoplasm);GO:0016491(oxidoreductase activity);GO:0055114(oxidation-reduction process)	00750(Vitamin B6 metabolism)	darkorange2
Sph_LG9G000255	GO:0005634(nucleus);GO:0048046(apoplast)	NA	darkorange
Sph_LG11G004018	GO:0009409(response to cold);GO:0009507(chloroplast);GO:0009522(photosystem I);GO:0009523(photosystem II);GO:0009535(chloroplast thylakoid membrane);GO:0010030(positive regulation of seed germination);GO:0010117(photoprotection);GO:0010380(regulation of chlorophyll biosynthetic process);GO:0015979(photosynthesis);GO:0016021(integral component of membrane);GO:0016168(chlorophyll binding);GO:003460…	NA	green4
Sph_LG10G000669	GO:0000166(nucleotide binding);GO:0008150(biological_process);GO:0009507(chloroplast)	00565(Ether lipid metabolism)	brown2
Sph_LG11G002987	GO:0003674(molecular_function);GO:0005634(nucleus);GO:0009733(response to auxin)	00510(N-Glycan biosynthesis)	green4
Sph_LG1G001511	GO:0005576(extracellular region);GO:0005783(endoplasmic reticulum);GO:0005794(Golgi apparatus);GO:0006665(sphingolipid metabolic process);GO:0009506(plasmodesma);GO:0017040(N-acylsphingosine amidohydrolase activity);GO:0046512(sphingosine biosynthetic process)	00600(Sphingolipid metabolism)	green4
Sph_LG2G000268	GO:0003824(catalytic activity);GO:0005737(cytoplasm);GO:0005829(cytosol);GO:0009225(nucleotide-sugar metabolic process);GO:0019853(L-ascorbic acid biosynthetic process);GO:0047918(GDP-mannose 3,5-epimerase activity);GO:0051287(NAD binding)	00053(Ascorbate and aldarate metabolism);00520(Amino sugar and nucleotide sugar metabolism)	green4
Sph_LG1G000209	GO:0015292(uniporter activity)	NA	lavenderblush2
Sph_LG9G000108	GO:0004674(protein serine/threonine kinase activity);GO:0005524(ATP binding);GO:0005886(plasma membrane);GO:0006468(protein phosphorylation);GO:0007169(transmembrane receptor protein tyrosine kinase signaling pathway);GO:0009507(chloroplast);GO:0016021(integral component of membrane);GO:0016301(kinase activity)	NA	tan
Sph_LG7G000428	GO:0000045(autophagosome assembly);GO:0034975(protein folding in endoplasmic reticulum);GO:0072546(ER membrane protein complex)	NA	lavenderblush2
Sph_LG5G001444	GO:0003677(DNA binding);GO:0003700(DNA binding transcription factor activity);GO:0005634(nucleus);GO:0006351(transcription, DNA-templated);GO:0006355(regulation of transcription, DNA-templated);GO:0007275(multicellular organism development);GO:0009413(response to flooding);GO:0009793(embryo development ending in seed dormancy);GO:0010365(positive regulation of ethylene biosynthetic process);GO:00…	NA	brown2
Sph_LG8G000233	GO:0005524(ATP binding);GO:0005739(mitochondrion);GO:0006952(defense response);GO:0043531(ADP binding)	04626(Plant-pathogen interaction)	darkorange
Sph_LG11G002139	GO:0003674(molecular_function);GO:0016021(integral component of membrane);GO:0080167(response to karrikin)	NA	green4
Sph_LG5G001167	GO:0003735(structural constituent of ribosome);GO:0005634(nucleus);GO:0005840(ribosome);GO:0006412(translation);GO:0009793(embryo development ending in seed dormancy);GO:0016567(protein ubiquitination);GO:0070628(proteasome binding)	03010(Ribosome)	green4
Sph_LG4G001382	GO:0016787(hydrolase activity)	00460(Cyanoamino acid metabolism)	brown2
Sph_LG9G000743	GO:0005634(nucleus);GO:0005737(cytoplasm);GO:0005829(cytosol);GO:0016192(vesicle-mediated transport)	NA	brown2
Sph_LG6G000783	GO:0006631(fatty acid metabolic process);GO:0009507(chloroplast);GO:0016874(ligase activity)	NA	brown2
Sph_LG11G003629	GO:0006952(defense response);GO:0009507(chloroplast);GO:0009607(response to biotic stimulus);GO:0016020(membrane)	NA	green4
Sph_LG0G001742	GO:0004462(lactoylglutathione lyase activity);GO:0005737(cytoplasm);GO:0005975(carbohydrate metabolic process);GO:0016829(lyase activity)	NA	brown2
Sph_LG1G002680	GO:0000502(proteasome complex);GO:0000724(double-strand break repair via homologous recombination);GO:0005634(nucleus);GO:0006508(proteolysis)	03050(Proteasome);03440(Homologous recombination)	lavenderblush2
Sph_LG4G001185	GO:0004842(ubiquitin-protein transferase activity);GO:0019005(SCF ubiquitin ligase complex);GO:0031146(SCF-dependent proteasomal ubiquitin-dependent protein catabolic process)	NA	brown2
Sph_LG10G002665	GO:0005351(carbohydrate:proton symporter activity);GO:0005355(glucose transmembrane transporter activity);GO:0005887(integral component of plasma membrane);GO:0046323(glucose import)	NA	green4
Sph_LG2G001708	GO:0003674(molecular_function);GO:0005634(nucleus);GO:0009611(response to wounding)	NA	darkorange2
Sph_LG11G002322	GO:0000164(protein phosphatase type 1 complex);GO:0004722(protein serine/threonine phosphatase activity);GO:0005515(protein binding);GO:0005634(nucleus);GO:0005737(cytoplasm);GO:0006468(protein phosphorylation);GO:0006470(protein dephosphorylation);GO:0010161(red light signaling pathway);GO:0040008(regulation of growth);GO:0046872(metal ion binding)	03015(mRNA surveillance pathway)	darkorange2
Sph_LG1G001293	GO:0006999(nuclear pore organization);GO:0017056(structural constituent of nuclear pore);GO:0044611(nuclear pore inner ring)	NA	brown2
Sph_LG1G002008	GO:0005739(mitochondrion);GO:0006486(protein glycosylation);GO:0009058(biosynthetic process);GO:0016021(integral component of membrane);GO:0016051(carbohydrate biosynthetic process);GO:0016740(transferase activity);GO:0016757(transferase activity, transferring glycosyl groups);GO:0016758(transferase activity, transferring hexosyl groups);GO:0046872(metal ion binding)	00500(Starch and sucrose metabolism)	tan
Sph_LG0G002429	GO:0000287(magnesium ion binding);GO:0004737(pyruvate decarboxylase activity);GO:0005622(intracellular);GO:0005829(cytosol);GO:0009507(chloroplast);GO:0016020(membrane);GO:0016831(carboxy-lyase activity);GO:0030976(thiamine pyrophosphate binding);GO:0034059(response to anoxia)	00010(Glycolysis / Gluconeogenesis)	green4
Sph_LG3G000348	GO:0005794(Golgi apparatus);GO:0005886(plasma membrane);GO:0006616(SRP-dependent cotranslational protein targeting to membrane, translocation);GO:0009507(chloroplast);GO:0015031(protein transport);GO:0015450(P-P-bond-hydrolysis-driven protein transmembrane transporter activity)	03060(Protein export);04141(Protein processing in endoplasmic reticulum);04145(Phagosome)	green4
Sph_LG2G000922	GO:0005215(transporter activity);GO:0005576(extracellular region);GO:0005737(cytoplasm);GO:0005739(mitochondrion);GO:0005773(vacuole);GO:0005774(vacuolar membrane);GO:0005783(endoplasmic reticulum);GO:0005794(Golgi apparatus);GO:0005829(cytosol);GO:0005886(plasma membrane);GO:0006629(lipid metabolic process);GO:0006810(transport);GO:0006883(cellular sodium ion homeostasis);GO:0009408(response to …	NA	green4
Sph_LG2G002495	GO:0003674(molecular_function);GO:0005618(cell wall);GO:0005886(plasma membrane);GO:0008150(biological_process);GO:0009507(chloroplast)	03008(Ribosome biogenesis in eukaryotes);04712(Circadian rhythm - plant)	green4
Sph_LG11G003442	GO:0003674(molecular_function);GO:0005634(nucleus);GO:0008150(biological_process)	NA	brown2
Sph_LG1G000138	GO:0003674(molecular_function);GO:0005575(cellular_component);GO:0008150(biological_process)	NA	lavenderblush2
Sph_LG7G000386	GO:0003674(molecular_function);GO:0005576(extracellular region);GO:0008150(biological_process)	NA	brown2
Sph_LG6G000234	GO:0005886(plasma membrane);GO:0006952(defense response)	NA	darkorange2
Sph_LG9G003058	GO:0003677(DNA binding);GO:0003700(DNA binding transcription factor activity);GO:0005634(nucleus);GO:0006351(transcription, DNA-templated);GO:0006355(regulation of transcription, DNA-templated);GO:0009751(response to salicylic acid);GO:0009753(response to jasmonic acid);GO:0009873(ethylene-activated signaling pathway);GO:0034605(cellular response to heat);GO:0043565(sequence-specific DNA binding)…	NA	green4
Sph_LG1G000774	GO:0006952(defense response)	03013(RNA transport)	lavenderblush2
Sph_LG11G000278	NA	NA	green4
Sph_LG10G002278	GO:0005783(endoplasmic reticulum);GO:0010025(wax biosynthetic process);GO:0010143(cutin biosynthetic process);GO:0043668(exine);GO:0048653(anther development)	00073(Cutin, suberine and wax biosynthesis)	green4
Sph_LG3G000872	GO:0005634(nucleus);GO:0016925(protein sumoylation);GO:0031386(protein tag)	03013(RNA transport)	green4
Sph_LG10G001721	GO:0004252(serine-type endopeptidase activity);GO:0005618(cell wall)	NA	green4
Sph_LG4G000303	GO:0003674(molecular_function);GO:0005886(plasma membrane);GO:0008150(biological_process);GO:0016021(integral component of membrane)	NA	green4
Sph_LG9G002800	GO:0005515(protein binding);GO:0005634(nucleus);GO:0006355(regulation of transcription, DNA-templated);GO:0008270(zinc ion binding);GO:0009639(response to red or far red light)	NA	darkorange
Sph_LG0G000140	GO:0005515(protein binding);GO:0005634(nucleus);GO:0009507(chloroplast);GO:0009536(plastid);GO:0009661(chromoplast organization);GO:0016021(integral component of membrane);GO:0016120(carotene biosynthetic process);GO:0031969(chloroplast membrane);GO:0050821(protein stabilization);GO:1904143(positive regulation of carotenoid biosynthetic process)	03010(Ribosome)	darkorange2
Sph_LG10G002596	GO:0003735(structural constituent of ribosome);GO:0006412(translation);GO:0022627(cytosolic small ribosomal subunit)	03010(Ribosome)	lavenderblush2
Sph_LG9G003684	GO:0001653(peptide receptor activity);GO:0004674(protein serine/threonine kinase activity);GO:0004714(transmembrane receptor protein tyrosine kinase activity);GO:0005515(protein binding);GO:0005524(ATP binding);GO:0005886(plasma membrane);GO:0006468(protein phosphorylation);GO:0006970(response to osmotic stress);GO:0007169(transmembrane receptor protein tyrosine kinase signaling pathway);GO:00105…	NA	green4
Sph_LG4G000197	GO:0003674(molecular_function);GO:0005634(nucleus);GO:0008150(biological_process)	NA	brown2
Sph_LG0G002915	GO:0006970(response to osmotic stress);GO:0009414(response to water deprivation);GO:0009507(chloroplast);GO:0009535(chloroplast thylakoid membrane);GO:0009570(chloroplast stroma);GO:0009688(abscisic acid biosynthetic process);GO:0042538(hyperosmotic salinity response);GO:0045549(9-cis-epoxycarotenoid dioxygenase activity);GO:0046872(metal ion binding);GO:0055114(oxidation-reduction process)	00906(Carotenoid biosynthesis)	green4
Sph_LG6G000875	NA	NA	green4
Sph_LG10G000780	GO:0004867(serine-type endopeptidase inhibitor activity);GO:0005576(extracellular region);GO:0005618(cell wall);GO:0006508(proteolysis);GO:0008233(peptidase activity);GO:0009611(response to wounding);GO:0050832(defense response to fungus)	NA	brown2
Sph_LG10G000410	GO:0016020(membrane);GO:0016709(oxidoreductase activity, acting on paired donors, with incorporation or reduction of molecular oxygen, NAD(P)H as one donor, and incorporation of one atom of oxygen);GO:0044550(secondary metabolite biosynthetic process)	00904(Diterpenoid biosynthesis)	brown2
Sph_LG3G000662	GO:0005634(nucleus);GO:0006952(defense response)	04626(Plant-pathogen interaction)	lavenderblush2
Sph_LG1G000746	GO:0004497(monooxygenase activity);GO:0055114(oxidation-reduction process)	00380(Tryptophan metabolism)	maroon
Sph_LG9G000174	GO:0004190(aspartic-type endopeptidase activity);GO:0006508(proteolysis);GO:0030163(protein catabolic process)	NA	brown2
Sph_LG2G000023	GO:0004674(protein serine/threonine kinase activity);GO:0005524(ATP binding);GO:0005622(intracellular);GO:0005886(plasma membrane);GO:0016301(kinase activity);GO:0018105(peptidyl-serine phosphorylation);GO:0018107(peptidyl-threonine phosphorylation);GO:0035556(intracellular signal transduction);GO:0050832(defense response to fungus)	NA	indianred3
Sph_LG10G000668	GO:0000166(nucleotide binding);GO:0008150(biological_process);GO:0009507(chloroplast)	00565(Ether lipid metabolism)	brown2
Sph_LG0G002790	GO:0003677(DNA binding);GO:0003700(DNA binding transcription factor activity);GO:0005634(nucleus);GO:0006351(transcription, DNA-templated);GO:0006355(regulation of transcription, DNA-templated);GO:0007623(circadian rhythm);GO:0009409(response to cold);GO:0009651(response to salt stress);GO:0009723(response to ethylene);GO:0009733(response to auxin);GO:0009737(response to abscisic acid);GO:0009739…	04712(Circadian rhythm - plant)	green4
Sph_Contig03932_ERROPOS2100000+G000520	GO:0009813(flavonoid biosynthetic process);GO:0043231(intracellular membrane-bounded organelle);GO:0052696(flavonoid glucuronidation);GO:0080043(quercetin 3-O-glucosyltransferase activity);GO:0080044(quercetin 7-O-glucosyltransferase activity)	NA	darkorange2
Sph_LG3G001388	GO:0003677(DNA binding);GO:0003700(DNA binding transcription factor activity);GO:0005634(nucleus);GO:0006351(transcription, DNA-templated);GO:0006355(regulation of transcription, DNA-templated);GO:0007623(circadian rhythm);GO:0009409(response to cold);GO:0009651(response to salt stress);GO:0009723(response to ethylene);GO:0009733(response to auxin);GO:0009737(response to abscisic acid);GO:0009739…	04712(Circadian rhythm - plant)	green4
Sph_LG1G002925	GO:0000981(RNA polymerase II transcription factor activity, sequence-specific DNA binding);GO:0001135(transcription factor activity, RNA polymerase II transcription factor recruiting);GO:0003677(DNA binding);GO:0003700(DNA binding transcription factor activity);GO:0005634(nucleus);GO:0006355(regulation of transcription, DNA-templated);GO:0006357(regulation of transcription by RNA polymerase II);G…	NA	green4
Sph_LG0G001640	GO:0004674(protein serine/threonine kinase activity);GO:0005524(ATP binding);GO:0005576(extracellular region);GO:0006468(protein phosphorylation);GO:0016021(integral component of membrane);GO:0016301(kinase activity);GO:0016310(phosphorylation)	NA	lavenderblush2
Sph_LG9G001329	GO:0000105(histidine biosynthetic process);GO:0000107(imidazoleglycerol-phosphate synthase activity);GO:0005622(intracellular)	00340(Histidine metabolism)	indianred3
Sph_LG11G003795	GO:0003723(RNA binding);GO:0003735(structural constituent of ribosome);GO:0006412(translation);GO:0022625(cytosolic large ribosomal subunit)	03010(Ribosome)	green4
Sph_LG1G002648	GO:0009507(chloroplast)	03018(RNA degradation)	darkorange
Sph_LG2G001479	NA	NA	mediumorchid
Sph_LG5G000120	GO:0015131(oxaloacetate transmembrane transporter activity);GO:0015140(malate transmembrane transporter activity);GO:0016021(integral component of membrane);GO:0071423(malate transmembrane transport)	NA	darkorange
Sph_LG9G000384	GO:0000977(RNA polymerase II regulatory region sequence-specific DNA binding);GO:0001085(RNA polymerase II transcription factor binding);GO:0001228(transcriptional activator activity, RNA polymerase II transcription regulatory region sequence-specific DNA binding);GO:0003682(chromatin binding);GO:0005634(nucleus);GO:0005667(transcription factor complex);GO:0030154(cell differentiation)	NA	green4
Sph_LG9G003050	GO:0005886(plasma membrane);GO:0015171(amino acid transmembrane transporter activity);GO:0032973(amino acid export across plasma membrane);GO:0043090(amino acid import);GO:0080144(amino acid homeostasis)	NA	indianred3
Sph_LG7G000354	GO:0000427(plastid-encoded plastid RNA polymerase complex);GO:0003756(protein disulfide isomerase activity);GO:0005515(protein binding);GO:0006355(regulation of transcription, DNA-templated);GO:0009295(nucleoid);GO:0009408(response to heat);GO:0009416(response to light stimulus);GO:0009507(chloroplast);GO:0009508(plastid chromosome);GO:0009534(chloroplast thylakoid);GO:0009535(chloroplast thylako…	NA	palevioletred2
Sph_LG10G001284	GO:0005886(plasma membrane);GO:0009506(plasmodesma)	NA	brown2
Sph_LG9G003550	GO:0005524(ATP binding);GO:0005739(mitochondrion);GO:0008150(biological_process)	NA	green4
Sph_LG0G000509	GO:0003674(molecular_function);GO:0005634(nucleus);GO:0008150(biological_process)	NA	green4
Sph_LG8G000208	GO:0004674(protein serine/threonine kinase activity);GO:0005886(plasma membrane);GO:0007166(cell surface receptor signaling pathway)	NA	green4
Sph_LG10G002149	GO:0000325(plant-type vacuole);GO:0005524(ATP binding);GO:0005773(vacuole);GO:0005774(vacuolar membrane);GO:0005794(Golgi apparatus);GO:0005886(plasma membrane);GO:0008559(xenobiotic transmembrane transporting ATPase activity);GO:0016020(membrane);GO:0016021(integral component of membrane);GO:0042626(ATPase activity, coupled to transmembrane movement of substances);GO:0055085(transmembrane transp…	02010(ABC transporters)	brown2
Sph_LG2G000136	GO:0000148(1,3-beta-D-glucan synthase complex);GO:0003843(1,3-beta-D-glucan synthase activity);GO:0005886(plasma membrane)	NA	lavenderblush2
Sph_LG11G000732	GO:0010143(cutin biosynthetic process);GO:0016020(membrane);GO:0016311(dephosphorylation);GO:0016791(phosphatase activity);GO:0090447(glycerol-3-phosphate 2-O-acyltransferase activity)	00561(Glycerolipid metabolism);00564(Glycerophospholipid metabolism)	green4
Sph_LG2G001538	GO:0006891(intra-Golgi vesicle-mediated transport);GO:0007030(Golgi organization);GO:0017119(Golgi transport complex)	NA	tan
Sph_LG0G001862	GO:0000795(synaptonemal complex);GO:0007131(reciprocal meiotic recombination)	NA	tan
Sph_LG0G002874	GO:0004674(protein serine/threonine kinase activity);GO:0004842(ubiquitin-protein transferase activity);GO:0005524(ATP binding);GO:0005886(plasma membrane);GO:0006468(protein phosphorylation);GO:0016301(kinase activity);GO:0016567(protein ubiquitination);GO:0046777(protein autophosphorylation)	NA	tan
Sph_LG6G000899	GO:0003735(structural constituent of ribosome);GO:0006412(translation)	NA	indianred3
Sph_LG2G002417	GO:0004197(cysteine-type endopeptidase activity);GO:0005615(extracellular space);GO:0005764(lysosome);GO:0051603(proteolysis involved in cellular protein catabolic process)	04145(Phagosome)	brown2
Sph_LG9G000861	GO:0005634(nucleus);GO:0031348(negative regulation of defense response);GO:0034051(negative regulation of plant-type hypersensitive response);GO:0045595(regulation of cell differentiation)	04144(Endocytosis)	lavenderblush2
Sph_LG0G001485	GO:0051213(dioxygenase activity)	00270(Cysteine and methionine metabolism)	maroon
Sph_LG4G000009	GO:0003674(molecular_function);GO:0005739(mitochondrion);GO:0009507(chloroplast);GO:0009658(chloroplast organization)	00860(Porphyrin and chlorophyll metabolism)	green4
Sph_LG0G002624	GO:0004252(serine-type endopeptidase activity);GO:0006465(signal peptide processing);GO:0006627(protein processing involved in protein targeting to mitochondrion);GO:0009535(chloroplast thylakoid membrane);GO:0010027(thylakoid membrane organization);GO:0033108(mitochondrial respiratory chain complex assembly);GO:0042720(mitochondrial inner membrane peptidase complex)	03060(Protein export)	green4
Sph_LG11G002536	GO:0005887(integral component of plasma membrane);GO:0015116(sulfate transmembrane transporter activity)	NA	green4
Sph_LG9G000737	GO:0003924(GTPase activity);GO:0005200(structural constituent of cytoskeleton);GO:0005515(protein binding);GO:0005525(GTP binding);GO:0005737(cytoplasm);GO:0005794(Golgi apparatus);GO:0005874(microtubule);GO:0007017(microtubule-based process);GO:0009651(response to salt stress);GO:0016020(membrane);GO:0045298(tubulin complex)	04145(Phagosome)	tan
Sph_LG0G001042	GO:0003700(DNA binding transcription factor activity);GO:0005634(nucleus);GO:0006351(transcription, DNA-templated);GO:0006355(regulation of transcription, DNA-templated);GO:0043565(sequence-specific DNA binding)	04626(Plant-pathogen interaction)	brown2
Sph_LG10G001018	GO:0004185(serine-type carboxypeptidase activity);GO:0051603(proteolysis involved in cellular protein catabolic process)	NA	darkorange2
Sph_LG1G002146	GO:0005634(nucleus);GO:0009056(catabolic process);GO:0009860(pollen tube growth);GO:0052689(carboxylic ester hydrolase activity)	NA	green4
Sph_LG0G000602	GO:0005739(mitochondrion);GO:0005750(mitochondrial respiratory chain complex III);GO:0008121(ubiquinol-cytochrome-c reductase activity);GO:0022900(electron transport chain)	00940(Phenylpropanoid biosynthesis)	tan
Sph_LG10G002012	GO:0005634(nucleus);GO:0005777(peroxisome);GO:0005829(cytosol);GO:0008891(glycolate oxidase activity);GO:0009506(plasmodesma);GO:0009507(chloroplast);GO:0009570(chloroplast stroma);GO:0009735(response to cytokinin);GO:0009854(oxidative photosynthetic carbon pathway);GO:0010181(FMN binding);GO:0016020(membrane);GO:0016491(oxidoreductase activity);GO:0022626(cytosolic ribosome);GO:0042742(defense r…	00630(Glyoxylate and dicarboxylate metabolism);04146(Peroxisome)	darkorange2
Sph_LG9G000740	GO:0000027(ribosomal large subunit assembly);GO:0003735(structural constituent of ribosome);GO:0006412(translation);GO:0022625(cytosolic large ribosomal subunit);GO:1902626(assembly of large subunit precursor of preribosome)	03010(Ribosome)	lavenderblush2
Sph_LG2G000479	GO:0004650(polygalacturonase activity);GO:0005576(extracellular region);GO:0005975(carbohydrate metabolic process);GO:0016829(lyase activity);GO:0071555(cell wall organization)	00040(Pentose and glucuronate interconversions)	green4
Sph_LG11G001927	GO:0005634(nucleus);GO:0007165(signal transduction);GO:0035091(phosphatidylinositol binding)	NA	green4
Sph_LG1G000491	GO:0005737(cytoplasm);GO:0008757(S-adenosylmethionine-dependent methyltransferase activity);GO:0032259(methylation)	NA	green4
Sph_LG1G002479	GO:0003674(molecular_function);GO:0008150(biological_process)	NA	mediumpurple3
Sph_LG3G000932	GO:0000398(mRNA splicing, via spliceosome);GO:0035614(snRNA stem-loop binding)	NA	brown2
Sph_LG1G000597	GO:0004365(glyceraldehyde-3-phosphate dehydrogenase (NAD+) (phosphorylating) activity);GO:0005829(cytosol);GO:0006006(glucose metabolic process);GO:0006096(glycolytic process);GO:0009409(response to cold);GO:0009416(response to light stimulus);GO:0009507(chloroplast);GO:0009535(chloroplast thylakoid membrane);GO:0009570(chloroplast stroma);GO:0009744(response to sucrose);GO:0009941(chloroplast en…	00710(Carbon fixation in photosynthetic organisms)	darkorange2
Sph_LG11G002599	GO:0005634(nucleus);GO:0005739(mitochondrion);GO:0008150(biological_process)	NA	tan
Sph_LG0G000141	GO:0000079(regulation of cyclin-dependent protein serine/threonine kinase activity);GO:0004693(cyclin-dependent protein serine/threonine kinase activity);GO:0005515(protein binding);GO:0007049(cell cycle);GO:0019901(protein kinase binding);GO:0051301(cell division);GO:0051726(regulation of cell cycle)	00480(Glutathione metabolism)	green4
Sph_LG11G001955	GO:0004315(3-oxoacyl-[acyl-carrier-protein] synthase activity);GO:0006633(fatty acid biosynthetic process);GO:0009507(chloroplast);GO:0009570(chloroplast stroma);GO:0033818(beta-ketoacyl-acyl-carrier-protein synthase III activity)	00061(Fatty acid biosynthesis)	green4
Sph_LG0G003277	GO:0005737(cytoplasm);GO:0120009(intermembrane lipid transfer);GO:0120013(intermembrane lipid transfer activity)	NA	brown2
Sph_LG1G002594	GO:0003674(molecular_function);GO:0005575(cellular_component);GO:0008150(biological_process)	NA	brown2
Sph_LG9G002817	GO:0003674(molecular_function);GO:0008150(biological_process)	NA	darkorange2
Sph_LG9G002894	GO:0005737(cytoplasm);GO:0005829(cytosol);GO:0009793(embryo development ending in seed dormancy);GO:0010090(trichome morphogenesis);GO:0010143(cutin biosynthetic process);GO:0016740(transferase activity);GO:0016747(transferase activity, transferring acyl groups other than amino-acyl groups);GO:0051179(localization);GO:0090626(plant epidermis morphogenesis)	NA	green4
Sph_Contig03890_ERROPOS600000G000210	GO:0004693(cyclin-dependent protein serine/threonine kinase activity);GO:0005515(protein binding);GO:0005634(nucleus);GO:0005737(cytoplasm);GO:0007049(cell cycle);GO:0010440(stomatal lineage progression);GO:0051301(cell division);GO:0051726(regulation of cell cycle)	NA	green4
Sph_LG9G001119	GO:0004970(ionotropic glutamate receptor activity);GO:0005217(intracellular ligand-gated ion channel activity);GO:0005234(extracellularly glutamate-gated ion channel activity);GO:0005262(calcium channel activity);GO:0005515(protein binding);GO:0005576(extracellular region);GO:0005886(plasma membrane);GO:0006811(ion transport);GO:0006816(calcium ion transport);GO:0006874(cellular calcium ion homeo…	NA	green4
Sph_LG5G000897	GO:0000209(protein polyubiquitination);GO:0005886(plasma membrane);GO:0009789(positive regulation of abscisic acid-activated signaling pathway);GO:0043161(proteasome-mediated ubiquitin-dependent protein catabolic process);GO:0061630(ubiquitin protein ligase activity)	NA	brown2
Sph_LG4G001101	GO:0003674(molecular_function);GO:0008150(biological_process)	NA	green4
Sph_LG10G000565	GO:0009507(chloroplast)	NA	darkorange2
Sph_LG5G000404	GO:0004565(beta-galactosidase activity);GO:0005618(cell wall);GO:0005773(vacuole)	00052(Galactose metabolism);00600(Sphingolipid metabolism);00531(Glycosaminoglycan degradation);00604(Glycosphingolipid biosynthesis - ganglio series);00511(Other glycan degradation)	green4
Sph_LG1G002644	GO:0005576(extracellular region);GO:0009505(plant-type cell wall);GO:0009506(plasmodesma);GO:0016042(lipid catabolic process);GO:0016788(hydrolase activity, acting on ester bonds);GO:0052689(carboxylic ester hydrolase activity)	00511(Other glycan degradation)	darkorange2
Sph_LG0G000532	GO:0003674(molecular_function);GO:0005634(nucleus);GO:0005773(vacuole);GO:0008150(biological_process)	NA	brown2
Sph_LG2G001064	GO:0003674(molecular_function);GO:0005739(mitochondrion);GO:0005747(mitochondrial respiratory chain complex I);GO:0008150(biological_process)	NA	green4
Sph_LG11G003199	GO:0005634(nucleus);GO:0016567(protein ubiquitination)	NA	brown2
Sph_LG10G002429	GO:0004842(ubiquitin-protein transferase activity);GO:0005576(extracellular region);GO:0005886(plasma membrane);GO:0008270(zinc ion binding);GO:0009814(defense response, incompatible interaction);GO:0009816(defense response to bacterium, incompatible interaction);GO:0010200(response to chitin);GO:0016021(integral component of membrane);GO:0016567(protein ubiquitination);GO:0043161(proteasome-medi…	NA	indianred3
Sph_LG4G001241	GO:0004650(polygalacturonase activity);GO:0005975(carbohydrate metabolic process)	00040(Pentose and glucuronate interconversions)	green4
Sph_LG1G002988	GO:0003674(molecular_function);GO:0005634(nucleus)	NA	brown2
Sph_LG9G002702	GO:0003677(DNA binding);GO:0003700(DNA binding transcription factor activity);GO:0005634(nucleus);GO:0006351(transcription, DNA-templated);GO:0006355(regulation of transcription, DNA-templated)	NA	indianred3
Sph_LG0G000591	GO:0003950(NAD+ ADP-ribosyltransferase activity);GO:0005634(nucleus);GO:0007275(multicellular organism development)	NA	indianred3
Sph_LG2G002049	GO:0006855(drug transmembrane transport)	NA	darkorange
Sph_LG0G001864	GO:0005737(cytoplasm);GO:0030001(metal ion transport);GO:0046914(transition metal ion binding);GO:0046916(cellular transition metal ion homeostasis)	NA	tan
Sph_LG4G001521	GO:0001055(RNA polymerase II activity);GO:0005665(DNA-directed RNA polymerase II, core complex)	00230(Purine metabolism);00240(Pyrimidine metabolism);03020(RNA polymerase)	lavenderblush2
Sph_LG11G003228	GO:0003677(DNA binding);GO:0003700(DNA binding transcription factor activity);GO:0005515(protein binding);GO:0005634(nucleus);GO:0006351(transcription, DNA-templated);GO:0007275(multicellular organism development);GO:0009651(response to salt stress);GO:0009737(response to abscisic acid);GO:0010089(xylem development);GO:0010150(leaf senescence);GO:0016032(viral process);GO:0045892(negative regulat…	NA	indianred3
Sph_LG10G002113	GO:0000981(RNA polymerase II transcription factor activity, sequence-specific DNA binding);GO:0001135(transcription factor activity, RNA polymerase II transcription factor recruiting);GO:0003677(DNA binding);GO:0003700(DNA binding transcription factor activity);GO:0005634(nucleus);GO:0006351(transcription, DNA-templated);GO:0006355(regulation of transcription, DNA-templated);GO:0006357(regulation…	NA	darkorange2
Sph_LG2G002514	GO:0003674(molecular_function);GO:0005739(mitochondrion);GO:0007275(multicellular organism development);GO:0009507(chloroplast);GO:0009536(plastid);GO:0009706(chloroplast inner membrane);GO:0009941(chloroplast envelope);GO:0016021(integral component of membrane)	04016(MAPK signaling pathway - plant);04070(Phosphatidylinositol signaling system);04626(Plant-pathogen interaction)	green4
Sph_LG3G000195	GO:0005829(cytosol);GO:0008270(zinc ion binding);GO:0061630(ubiquitin protein ligase activity);GO:0071215(cellular response to abscisic acid stimulus);GO:1902584(positive regulation of response to water deprivation)	NA	brown2
Sph_LG0G000646	GO:0004553(hydrolase activity, hydrolyzing O-glycosyl compounds);GO:0005975(carbohydrate metabolic process);GO:0009507(chloroplast)	00500(Starch and sucrose metabolism)	brown2
Sph_LG10G001080	GO:0005576(extracellular region);GO:0005768(endosome);GO:0005794(Golgi apparatus);GO:0005802(trans-Golgi network);GO:0006950(response to stress);GO:0009269(response to desiccation);GO:0009651(response to salt stress);GO:0009737(response to abscisic acid);GO:0045735(nutrient reservoir activity)	04144(Endocytosis)	green4
Sph_LG2G000722	GO:0005886(plasma membrane);GO:0016021(integral component of membrane);GO:0042626(ATPase activity, coupled to transmembrane movement of substances)	02010(ABC transporters)	brown2
Sph_LG2G001529	GO:0003677(DNA binding);GO:0003700(DNA binding transcription factor activity);GO:0005634(nucleus);GO:0006351(transcription, DNA-templated);GO:0006355(regulation of transcription, DNA-templated);GO:0007275(multicellular organism development)	03013(RNA transport);03015(mRNA surveillance pathway);03018(RNA degradation)	indianred3
Sph_LG1G001574	GO:0004143(diacylglycerol kinase activity);GO:0005634(nucleus);GO:0005886(plasma membrane);GO:0007205(protein kinase C-activating G-protein coupled receptor signaling pathway);GO:0048364(root development);GO:0048366(leaf development)	00561(Glycerolipid metabolism);00564(Glycerophospholipid metabolism);04070(Phosphatidylinositol signaling system)	darkorange2
Sph_LG1G002379	GO:0005829(cytosol);GO:0008171(O-methyltransferase activity);GO:0008757(S-adenosylmethionine-dependent methyltransferase activity);GO:0019438(aromatic compound biosynthetic process)	00945(Stilbenoid, diarylheptanoid and gingerol biosynthesis)	mediumpurple3
Sph_LG10G000176	GO:0003674(molecular_function);GO:0005737(cytoplasm);GO:0008150(biological_process)	NA	maroon
Sph_LG11G001817	GO:0000902(cell morphogenesis);GO:0000981(RNA polymerase II transcription factor activity, sequence-specific DNA binding);GO:0001135(transcription factor activity, RNA polymerase II transcription factor recruiting);GO:0003677(DNA binding);GO:0003700(DNA binding transcription factor activity);GO:0005634(nucleus);GO:0006351(transcription, DNA-templated);GO:0006355(regulation of transcription, DNA-t…	NA	brown2
Sph_LG2G001981	GO:0003674(molecular_function);GO:0005634(nucleus);GO:0008150(biological_process);GO:0016020(membrane);GO:0016021(integral component of membrane)	NA	darkorange
Sph_LG4G000259	GO:0009507(chloroplast);GO:0009535(chloroplast thylakoid membrane);GO:0010258(NADH dehydrogenase complex (plastoquinone) assembly);GO:0010598(NAD(P)H dehydrogenase complex (plastoquinone));GO:0016655(oxidoreductase activity, acting on NAD(P)H, quinone or similar compound as acceptor);GO:0048038(quinone binding);GO:0055114(oxidation-reduction process)	NA	darkorange2
Sph_LG0G001940	GO:0009055(electron transfer activity)	NA	darkorange2
Sph_LG9G002119	GO:0004674(protein serine/threonine kinase activity);GO:0005634(nucleus);GO:0005737(cytoplasm);GO:0006468(protein phosphorylation);GO:0035556(intracellular signal transduction)	04016(MAPK signaling pathway - plant);04075(Plant hormone signal transduction)	green4
Sph_Contig03993G000080	GO:0004842(ubiquitin-protein transferase activity);GO:0010305(leaf vascular tissue pattern formation);GO:0010928(regulation of auxin mediated signaling pathway);GO:0019005(SCF ubiquitin ligase complex);GO:0031146(SCF-dependent proteasomal ubiquitin-dependent protein catabolic process);GO:0060776(simple leaf morphogenesis)	NA	green4
Sph_LG0G000611	GO:0004674(protein serine/threonine kinase activity);GO:0005886(plasma membrane);GO:0006468(protein phosphorylation);GO:0006952(defense response);GO:0009506(plasmodesma)	NA	lavenderblush2
Sph_LG2G000979	GO:0003674(molecular_function);GO:0005634(nucleus);GO:0008150(biological_process);GO:0016021(integral component of membrane)	NA	green4
Sph_LG1G001482	NA	NA	lavenderblush2
Sph_LG4G000470	GO:0003674(molecular_function);GO:0008150(biological_process)	NA	brown2
Sph_LG1G002324	GO:0004497(monooxygenase activity);GO:0009941(chloroplast envelope);GO:0016125(sterol metabolic process)	00592(alpha-Linolenic acid metabolism)	darkorange2
Sph_LG5G001577	GO:0003674(molecular_function);GO:0005783(endoplasmic reticulum);GO:0005789(endoplasmic reticulum membrane);GO:0009705(plant-type vacuole membrane);GO:0009838(abscission);GO:0010256(endomembrane system organization);GO:0016021(integral component of membrane)	NA	brown2
Sph_LG9G000074	GO:0004190(aspartic-type endopeptidase activity);GO:0006508(proteolysis);GO:0030163(protein catabolic process)	NA	sienna4
Sph_LG11G002222	GO:0005737(cytoplasm)	NA	brown2
Sph_LG0G001929	GO:0000139(Golgi membrane);GO:0005509(calcium ion binding);GO:0005794(Golgi apparatus);GO:0005887(integral component of plasma membrane);GO:0006623(protein targeting to vacuole);GO:0015031(protein transport);GO:0016021(integral component of membrane);GO:0017119(Golgi transport complex);GO:0030665(clathrin-coated vesicle membrane);GO:0031902(late endosome membrane)	00941(Flavonoid biosynthesis)	lavenderblush2
Sph_LG9G000991	GO:0000062(fatty-acyl-CoA binding);GO:0003995(acyl-CoA dehydrogenase activity);GO:0005777(peroxisome);GO:0009055(electron transfer activity);GO:0033539(fatty acid beta-oxidation using acyl-CoA dehydrogenase);GO:0050660(flavin adenine dinucleotide binding);GO:0052890(oxidoreductase activity, acting on the CH-CH group of donors, with a flavin as acceptor);GO:0055088(lipid homeostasis)	00071(Fatty acid degradation);00592(alpha-Linolenic acid metabolism);01040(Biosynthesis of unsaturated fatty acids);04146(Peroxisome)	brown2
Sph_LG0G002191	GO:0005773(vacuole);GO:0005794(Golgi apparatus);GO:0005886(plasma membrane);GO:0006950(response to stress);GO:0016787(hydrolase activity)	NA	green4
Sph_LG1G002724	GO:0003824(catalytic activity);GO:0009507(chloroplast);GO:0009658(chloroplast organization);GO:0009793(embryo development ending in seed dormancy);GO:0009942(longitudinal axis specification);GO:0060918(auxin transport)	NA	darkorange2
Sph_LG4G000285	GO:0003674(molecular_function);GO:0005634(nucleus)	00190(Oxidative phosphorylation);00195(Photosynthesis)	green4
Sph_LG5G000475	GO:0004365(glyceraldehyde-3-phosphate dehydrogenase (NAD+) (phosphorylating) activity);GO:0005829(cytosol);GO:0006006(glucose metabolic process);GO:0006096(glycolytic process);GO:0009409(response to cold);GO:0009416(response to light stimulus);GO:0009507(chloroplast);GO:0009535(chloroplast thylakoid membrane);GO:0009570(chloroplast stroma);GO:0009744(response to sucrose);GO:0009941(chloroplast en…	00710(Carbon fixation in photosynthetic organisms)	darkorange2
Sph_LG3G000103	GO:0005634(nucleus);GO:0005737(cytoplasm);GO:0005886(plasma membrane);GO:0007165(signal transduction);GO:0009638(phototropism);GO:0016567(protein ubiquitination)	03050(Proteasome)	green4
Sph_LG4G001494	GO:0005515(protein binding)	00195(Photosynthesis)	green4
Sph_LG10G000081	GO:0005385(zinc ion transmembrane transporter activity);GO:0005886(plasma membrane);GO:0071577(zinc II ion transmembrane transport)	NA	green4
Sph_LG0G002809	NA	00190(Oxidative phosphorylation);00195(Photosynthesis)	green4
Sph_LG1G001635	GO:0004553(hydrolase activity, hydrolyzing O-glycosyl compounds);GO:0005576(extracellular region);GO:0008810(cellulase activity);GO:0030245(cellulose catabolic process);GO:0030246(carbohydrate binding);GO:0071555(cell wall organization)	00500(Starch and sucrose metabolism)	mediumpurple3
Sph_LG11G001166	GO:0003676(nucleic acid binding);GO:0005634(nucleus);GO:0005829(cytosol);GO:0009735(response to cytokinin)	NA	brown2
Sph_LG11G001372	NA	NA	green4
Sph_LG0G001438	GO:0003674(molecular_function);GO:0005576(extracellular region);GO:0005737(cytoplasm);GO:0009505(plant-type cell wall);GO:0009739(response to gibberellin);GO:0009740(gibberellic acid mediated signaling pathway)	00563(Glycosylphosphatidylinositol(GPI)-anchor biosynthesis)	lavenderblush2
Sph_LG9G000080	GO:0004190(aspartic-type endopeptidase activity);GO:0006508(proteolysis);GO:0030163(protein catabolic process)	NA	indianred3
Sph_LG1G000066	GO:0001732(formation of cytoplasmic translation initiation complex);GO:0005737(cytoplasm);GO:0006417(regulation of translation);GO:0007050(cell cycle arrest);GO:0007346(regulation of mitotic cell cycle)	NA	darkorange2
Sph_LG3G000475	GO:0005634(nucleus);GO:0008168(methyltransferase activity);GO:0008757(S-adenosylmethionine-dependent methyltransferase activity);GO:0032259(methylation)	NA	green4
Sph_LG0G001094	GO:0000981(RNA polymerase II transcription factor activity, sequence-specific DNA binding);GO:0001135(transcription factor activity, RNA polymerase II transcription factor recruiting);GO:0003677(DNA binding);GO:0003700(DNA binding transcription factor activity);GO:0005515(protein binding);GO:0005634(nucleus);GO:0006351(transcription, DNA-templated);GO:0006355(regulation of transcription, DNA-temp…	NA	brown2
Sph_LG0G003222	GO:0004672(protein kinase activity);GO:0005515(protein binding);GO:0005524(ATP binding);GO:0005886(plasma membrane);GO:0006468(protein phosphorylation);GO:0006995(cellular response to nitrogen starvation);GO:0009414(response to water deprivation);GO:0009507(chloroplast);GO:0009637(response to blue light);GO:0009767(photosynthetic electron transport chain);GO:0010027(thylakoid membrane organizatio…	NA	green4
Sph_LG3G000077	GO:0004553(hydrolase activity, hydrolyzing O-glycosyl compounds);GO:0030247(polysaccharide binding);GO:0046658(anchored component of plasma membrane)	00230(Purine metabolism);00240(Pyrimidine metabolism);03020(RNA polymerase)	mediumpurple3
Sph_LG11G000514	GO:0004674(protein serine/threonine kinase activity);GO:0005886(plasma membrane);GO:0006468(protein phosphorylation);GO:0006952(defense response);GO:0009506(plasmodesma)	NA	brown2
Sph_LG1G003015	GO:0008422(beta-glucosidase activity);GO:0009651(response to salt stress);GO:0009725(response to hormone);GO:0019762(glucosinolate catabolic process)	NA	brown2
Sph_LG3G002182	GO:0004022(alcohol dehydrogenase (NAD) activity);GO:0005794(Golgi apparatus);GO:0005829(cytosol);GO:0005886(plasma membrane);GO:0009506(plasmodesma);GO:0050662(coenzyme binding)	03040(Spliceosome)	mediumpurple3
Sph_LG10G001722	GO:0006952(defense response)	NA	lavenderblush2
Sph_LG5G001071	GO:0003852(2-isopropylmalate synthase activity);GO:0009098(leucine biosynthetic process);GO:0009507(chloroplast);GO:0009570(chloroplast stroma)	00620(Pyruvate metabolism);00290(Valine, leucine and isoleucine biosynthesis)	brown2
Sph_LG0G001839	GO:0004601(peroxidase activity);GO:0009505(plant-type cell wall);GO:0009664(plant-type cell wall organization)	00940(Phenylpropanoid biosynthesis)	brown2
Sph_LG11G003328	GO:0008422(beta-glucosidase activity);GO:0009251(glucan catabolic process)	00500(Starch and sucrose metabolism);00460(Cyanoamino acid metabolism);00940(Phenylpropanoid biosynthesis)	green4
Sph_LG3G000471	GO:0002213(defense response to insect);GO:0004768(stearoyl-CoA 9-desaturase activity);GO:0006631(fatty acid metabolic process);GO:0006633(fatty acid biosynthetic process);GO:0006636(unsaturated fatty acid biosynthetic process);GO:0006952(defense response);GO:0008610(lipid biosynthetic process);GO:0009507(chloroplast);GO:0009534(chloroplast thylakoid);GO:0009536(plastid);GO:0009570(chloroplast str…	00061(Fatty acid biosynthesis);01040(Biosynthesis of unsaturated fatty acids)	mediumpurple3
Sph_LG10G000496	GO:0045431(flavonol synthase activity)	00941(Flavonoid biosynthesis)	brown2
Sph_LG0G002173	GO:0005773(vacuole);GO:0005794(Golgi apparatus);GO:0005886(plasma membrane);GO:0006950(response to stress);GO:0016787(hydrolase activity)	NA	green4
Sph_LG3G001549	GO:0003674(molecular_function);GO:0003723(RNA binding);GO:0005739(mitochondrion);GO:0008150(biological_process)	NA	green4
Sph_LG2G001235	GO:0000723(telomere maintenance);GO:0000784(nuclear chromosome, telomeric region);GO:0004467(long-chain fatty acid-CoA ligase activity);GO:0005524(ATP binding);GO:0005783(endoplasmic reticulum);GO:0005794(Golgi apparatus);GO:0006631(fatty acid metabolic process);GO:0006633(fatty acid biosynthetic process);GO:0009507(chloroplast);GO:0009941(chloroplast envelope);GO:0043047(single-stranded telomeri…	00061(Fatty acid biosynthesis);00071(Fatty acid degradation);04146(Peroxisome)	tan
Sph_LG2G000032	GO:0004674(protein serine/threonine kinase activity);GO:0005524(ATP binding);GO:0005622(intracellular);GO:0005886(plasma membrane);GO:0016301(kinase activity);GO:0018105(peptidyl-serine phosphorylation);GO:0018107(peptidyl-threonine phosphorylation);GO:0035556(intracellular signal transduction);GO:0050832(defense response to fungus)	NA	indianred3
Sph_LG2G001919	GO:0003700(DNA binding transcription factor activity);GO:0005634(nucleus);GO:0006355(regulation of transcription, DNA-templated);GO:0043565(sequence-specific DNA binding)	04075(Plant hormone signal transduction)	green4
Sph_LG2G002422	GO:0004197(cysteine-type endopeptidase activity);GO:0005615(extracellular space);GO:0005764(lysosome);GO:0051603(proteolysis involved in cellular protein catabolic process)	04145(Phagosome)	brown2
Sph_LG9G000919	GO:0003723(RNA binding);GO:0003735(structural constituent of ribosome);GO:0006412(translation);GO:0022625(cytosolic large ribosomal subunit);GO:0042254(ribosome biogenesis)	NA	brown2
Sph_LG5G001415	GO:0000304(response to singlet oxygen);GO:0001666(response to hypoxia);GO:0004806(triglyceride lipase activity);GO:0005515(protein binding);GO:0005634(nucleus);GO:0005737(cytoplasm);GO:0005783(endoplasmic reticulum);GO:0006629(lipid metabolic process);GO:0006952(defense response);GO:0009507(chloroplast);GO:0009626(plant-type hypersensitive response);GO:0009627(systemic acquired resistance);GO:000…	04626(Plant-pathogen interaction)	darkorange2
Sph_LG1G002459	GO:0005524(ATP binding);GO:0005575(cellular_component);GO:0006952(defense response);GO:0043531(ADP binding)	04626(Plant-pathogen interaction)	brown2
Sph_LG0G002521	GO:0000287(magnesium ion binding);GO:0003924(GTPase activity);GO:0005525(GTP binding);GO:0006364(rRNA processing);GO:0009416(response to light stimulus);GO:0009507(chloroplast);GO:0009570(chloroplast stroma);GO:0009658(chloroplast organization);GO:0009706(chloroplast inner membrane);GO:0009793(embryo development ending in seed dormancy);GO:0010027(thylakoid membrane organization)	NA	brown2
Sph_LG6G000464	GO:0003954(NADH dehydrogenase activity);GO:0005576(extracellular region);GO:0005886(plasma membrane);GO:0016021(integral component of membrane);GO:0051536(iron-sulfur cluster binding)	NA	green4
Sph_LG9G001012	GO:0005634(nucleus)	NA	green4
Sph_LG9G001591	NA	NA	lavenderblush2
Sph_LG0G000768	GO:0005739(mitochondrion);GO:0008150(biological_process)	NA	deeppink
Sph_LG11G000319	GO:0051213(dioxygenase activity)	00941(Flavonoid biosynthesis)	lavenderblush2
Sph_LG11G000886	GO:0008150(biological_process);GO:0016021(integral component of membrane)	NA	brown2
Sph_LG7G000547	GO:0006754(ATP biosynthetic process);GO:0009507(chloroplast);GO:0009534(chloroplast thylakoid);GO:0009535(chloroplast thylakoid membrane);GO:0009544(chloroplast ATP synthase complex);GO:0009579(thylakoid);GO:0009772(photosynthetic electron transport in photosystem II);GO:0009941(chloroplast envelope);GO:0015986(ATP synthesis coupled proton transport);GO:0016020(membrane);GO:0030234(enzyme regulat…	00190(Oxidative phosphorylation);00195(Photosynthesis)	darkorange2
Sph_LG9G003265	GO:0003723(RNA binding);GO:0003729(mRNA binding);GO:0005576(extracellular region);GO:0008150(biological_process)	03040(Spliceosome)	green4
Sph_LG1G001336	GO:0000103(sulfate assimilation);GO:0005737(cytoplasm);GO:0006457(protein folding);GO:0015035(protein disulfide oxidoreductase activity);GO:0016671(oxidoreductase activity, acting on a sulfur group of donors, disulfide as acceptor);GO:0034599(cellular response to oxidative stress);GO:0045454(cell redox homeostasis);GO:0055114(oxidation-reduction process)	NA	maroon
Sph_LG0G000859	GO:0009408(response to heat);GO:0042542(response to hydrogen peroxide);GO:0045471(response to ethanol);GO:0046685(response to arsenic-containing substance);GO:0046686(response to cadmium ion);GO:0046688(response to copper ion)	04141(Protein processing in endoplasmic reticulum)	indianred3
Sph_LG7G000012	GO:0005634(nucleus);GO:0007004(telomere maintenance via telomerase);GO:0008150(biological_process);GO:0042162(telomeric DNA binding)	03015(mRNA surveillance pathway)	brown2
Sph_LG10G001768	GO:0004674(protein serine/threonine kinase activity);GO:0005634(nucleus);GO:0005737(cytoplasm);GO:0006468(protein phosphorylation);GO:0035556(intracellular signal transduction)	NA	tan
Sph_LG5G000740	GO:0005829(cytosol);GO:0016491(oxidoreductase activity);GO:0055114(oxidation-reduction process)	00960(Tropane, piperidine and pyridine alkaloid biosynthesis)	green4
Sph_LG0G003186	GO:0005576(extracellular region);GO:0005768(endosome);GO:0005794(Golgi apparatus);GO:0005802(trans-Golgi network);GO:0006950(response to stress);GO:0009269(response to desiccation);GO:0009651(response to salt stress);GO:0009737(response to abscisic acid);GO:0045735(nutrient reservoir activity)	04144(Endocytosis)	green4
Sph_LG3G001716	GO:0004721(phosphoprotein phosphatase activity);GO:0004722(protein serine/threonine phosphatase activity);GO:0005515(protein binding);GO:0005634(nucleus);GO:0005829(cytosol);GO:0005886(plasma membrane);GO:0009742(brassinosteroid mediated signaling pathway);GO:0046872(metal ion binding)	NA	brown2
Sph_LG8G000507	GO:0003674(molecular_function);GO:0005634(nucleus);GO:0008150(biological_process)	NA	green4
Sph_LG11G001423	GO:0004129(cytochrome-c oxidase activity);GO:0005739(mitochondrion);GO:0005746(mitochondrial respiratory chain);GO:0016021(integral component of membrane)	NA	sienna4
Sph_LG10G001955	GO:0003857(3-hydroxyacyl-CoA dehydrogenase activity);GO:0005737(cytoplasm);GO:0005777(peroxisome);GO:0006631(fatty acid metabolic process);GO:0008691(3-hydroxybutyryl-CoA dehydrogenase activity);GO:0055114(oxidation-reduction process);GO:0070403(NAD+ binding)	00650(Butanoate metabolism);00360(Phenylalanine metabolism)	green4
Sph_LG1G000242	GO:0016787(hydrolase activity)	NA	green4
Sph_LG10G001731	GO:0009416(response to light stimulus);GO:0009535(chloroplast thylakoid membrane);GO:0009768(photosynthesis, light harvesting in photosystem I);GO:0009941(chloroplast envelope);GO:0010287(plastoglobule);GO:0016168(chlorophyll binding);GO:0031409(pigment binding)	00196(Photosynthesis - antenna proteins)	green4
Sph_LG9G000275	GO:0005634(nucleus);GO:0048046(apoplast)	NA	green4
Sph_LG4G000863	GO:0005375(copper ion transmembrane transporter activity);GO:0006825(copper ion transport);GO:0016020(membrane);GO:0016021(integral component of membrane);GO:0035434(copper ion transmembrane transport);GO:0048235(pollen sperm cell differentiation);GO:0048364(root development)	NA	green4
Sph_LG4G000027	GO:0005524(ATP binding);GO:0005737(cytoplasm);GO:0005829(cytosol);GO:0005886(plasma membrane);GO:0006457(protein folding);GO:0009408(response to heat);GO:0009506(plasmodesma);GO:0031072(heat shock protein binding);GO:0046872(metal ion binding);GO:0051082(unfolded protein binding)	04141(Protein processing in endoplasmic reticulum)	green4
Sph_LG9G002442	GO:0005524(ATP binding);GO:0005618(cell wall);GO:0005634(nucleus);GO:0009409(response to cold);GO:0009416(response to light stimulus);GO:0009507(chloroplast);GO:0009535(chloroplast thylakoid membrane);GO:0009570(chloroplast stroma);GO:0009579(thylakoid);GO:0009753(response to jasmonic acid);GO:0009941(chloroplast envelope);GO:0010150(leaf senescence);GO:0010287(plastoglobule);GO:0010319(stromule)…	03010(Ribosome)	green4
Sph_LG1G002005	GO:0003700(DNA binding transcription factor activity);GO:0005634(nucleus);GO:0043565(sequence-specific DNA binding);GO:0044212(transcription regulatory region DNA binding)	NA	green4
Sph_LG0G000749	GO:0005829(cytosol);GO:0006355(regulation of transcription, DNA-templated);GO:0008469(histone-arginine N-methyltransferase activity);GO:0035242(protein-arginine omega-N asymmetric methyltransferase activity)	NA	lavenderblush2
Sph_LG4G001145	GO:0005886(plasma membrane);GO:0009416(response to light stimulus);GO:0016567(protein ubiquitination)	03050(Proteasome)	green4
Sph_LG11G003330	GO:0003865(3-oxo-5-alpha-steroid 4-dehydrogenase activity);GO:0006629(lipid metabolic process);GO:0009507(chloroplast);GO:0009941(chloroplast envelope);GO:0016021(integral component of membrane);GO:0016627(oxidoreductase activity, acting on the CH-CH group of donors)	00062(Fatty acid elongation);01040(Biosynthesis of unsaturated fatty acids)	green4
Sph_LG0G001316	GO:0005515(protein binding)	NA	brown2
Sph_LG11G002427	GO:0000166(nucleotide binding);GO:0003723(RNA binding);GO:0005634(nucleus);GO:0008150(biological_process)	03013(RNA transport);03015(mRNA surveillance pathway);03018(RNA degradation)	lavenderblush2
Sph_LG5G000310	GO:0005385(zinc ion transmembrane transporter activity);GO:0005886(plasma membrane);GO:0071577(zinc II ion transmembrane transport)	NA	brown2
Sph_LG10G000630	GO:0003729(mRNA binding);GO:0003824(catalytic activity);GO:0005515(protein binding);GO:0006364(rRNA processing);GO:0008266(poly(U) RNA binding);GO:0009507(chloroplast);GO:0009534(chloroplast thylakoid);GO:0009570(chloroplast stroma);GO:0009579(thylakoid);GO:0009735(response to cytokinin);GO:0009941(chloroplast envelope);GO:0010287(plastoglobule);GO:0019843(rRNA binding);GO:0032544(plastid transla…	NA	green4
Sph_LG9G003630	GO:0000981(RNA polymerase II transcription factor activity, sequence-specific DNA binding);GO:0001135(transcription factor activity, RNA polymerase II transcription factor recruiting);GO:0003677(DNA binding);GO:0003700(DNA binding transcription factor activity);GO:0005515(protein binding);GO:0005634(nucleus);GO:0006351(transcription, DNA-templated);GO:0006355(regulation of transcription, DNA-temp…	NA	green4
Sph_LG0G000880	GO:0000788(nuclear nucleosome);GO:0003677(DNA binding);GO:0006334(nucleosome assembly)	NA	darkorange
Sph_LG4G001459	GO:0004565(beta-galactosidase activity);GO:0005618(cell wall);GO:0005773(vacuole)	00052(Galactose metabolism);00600(Sphingolipid metabolism);00531(Glycosaminoglycan degradation);00604(Glycosphingolipid biosynthesis - ganglio series);00511(Other glycan degradation)	green4
Sph_LG1G002328	NA	NA	green4
Sph_LG11G000799	GO:0004842(ubiquitin-protein transferase activity);GO:0005886(plasma membrane);GO:0008270(zinc ion binding);GO:0016021(integral component of membrane);GO:0016567(protein ubiquitination)	NA	brown2
Sph_LG11G001213	GO:0004553(hydrolase activity, hydrolyzing O-glycosyl compounds);GO:0005634(nucleus);GO:0009507(chloroplast)	00052(Galactose metabolism);00500(Starch and sucrose metabolism)	green4
Sph_LG5G000825	GO:0005886(plasma membrane);GO:0016021(integral component of membrane);GO:0042626(ATPase activity, coupled to transmembrane movement of substances)	02010(ABC transporters)	darkorange2
Sph_LG3G001232	GO:0003674(molecular_function);GO:0005739(mitochondrion);GO:0048367(shoot system development)	NA	brown2
Sph_LG3G000147	GO:0003824(catalytic activity);GO:0004314([acyl-carrier-protein] S-malonyltransferase activity);GO:0005739(mitochondrion);GO:0005829(cytosol);GO:0006633(fatty acid biosynthetic process);GO:0008152(metabolic process);GO:0009507(chloroplast);GO:0009570(chloroplast stroma)	00061(Fatty acid biosynthesis);00333(Prodigiosin biosyntheses)	green4
Sph_LG1G002964	GO:0005575(cellular_component);GO:0008150(biological_process);GO:0046983(protein dimerization activity)	NA	green4
Sph_LG5G000616	GO:0005634(nucleus);GO:0006281(DNA repair);GO:0006284(base-excision repair);GO:0008725(DNA-3-methyladenine glycosylase activity)	03410(Base excision repair)	indianred3
Sph_LG0G001161	GO:0003674(molecular_function);GO:0005739(mitochondrion);GO:0008150(biological_process)	NA	green4
Sph_LG3G001057	GO:0005515(protein binding)	NA	darkorange
Sph_LG0G001001	GO:0003674(molecular_function);GO:0005576(extracellular region);GO:0051707(response to other organism)	03440(Homologous recombination)	green4
Sph_LG4G000413	GO:0004672(protein kinase activity);GO:0004674(protein serine/threonine kinase activity);GO:0005524(ATP binding);GO:0005886(plasma membrane);GO:0006468(protein phosphorylation);GO:0007169(transmembrane receptor protein tyrosine kinase signaling pathway);GO:0016021(integral component of membrane)	NA	green4
Sph_LG5G001251	GO:0003674(molecular_function);GO:0008150(biological_process);GO:0009507(chloroplast)	NA	green4
Sph_LG9G001892	GO:0016020(membrane);GO:0016709(oxidoreductase activity, acting on paired donors, with incorporation or reduction of molecular oxygen, NAD(P)H as one donor, and incorporation of one atom of oxygen);GO:0044550(secondary metabolite biosynthetic process)	00905(Brassinosteroid biosynthesis)	darkorange
Sph_LG9G003903	GO:0007275(multicellular organism development);GO:0009742(brassinosteroid mediated signaling pathway);GO:0009826(unidimensional cell growth);GO:0016021(integral component of membrane);GO:0016595(glutamate binding);GO:0050832(defense response to fungus);GO:0060548(negative regulation of cell death);GO:1905421(regulation of plant organ morphogenesis)	NA	indianred3
Sph_LG10G002191	GO:0005351(carbohydrate:proton symporter activity);GO:0005355(glucose transmembrane transporter activity);GO:0005887(integral component of plasma membrane);GO:0046323(glucose import)	NA	brown2
Sph_LG9G001500	GO:0004338(glucan exo-1,3-beta-glucosidase activity);GO:0004565(beta-galactosidase activity);GO:0008422(beta-glucosidase activity);GO:0033907(beta-D-fucosidase activity);GO:0047701(beta-L-arabinosidase activity);GO:0080083(beta-gentiobiose beta-glucosidase activity);GO:1901657(glycosyl compound metabolic process)	00500(Starch and sucrose metabolism);00460(Cyanoamino acid metabolism);00940(Phenylpropanoid biosynthesis)	darkorange
Sph_LG0G000593	NA	NA	green4
Sph_LG4G001536	GO:0004648(O-phospho-L-serine:2-oxoglutarate aminotransferase activity)	00260(Glycine, serine and threonine metabolism);00750(Vitamin B6 metabolism)	green4
Sph_LG9G003176	GO:0005737(cytoplasm);GO:0043087(regulation of GTPase activity)	NA	green4
Sph_LG0G000701	GO:0003677(DNA binding);GO:0003700(DNA binding transcription factor activity);GO:0005634(nucleus);GO:0006351(transcription, DNA-templated);GO:0006355(regulation of transcription, DNA-templated);GO:0043565(sequence-specific DNA binding);GO:0044212(transcription regulatory region DNA binding);GO:0046872(metal ion binding);GO:0048510(regulation of timing of transition from vegetative to reproductive…	NA	green4
Sph_LG2G000422	GO:0003677(DNA binding);GO:0005634(nucleus);GO:0006355(regulation of transcription, DNA-templated);GO:0007275(multicellular organism development);GO:0009299(mRNA transcription);GO:0009416(response to light stimulus)	04016(MAPK signaling pathway - plant);04075(Plant hormone signal transduction);04626(Plant-pathogen interaction)	green4
Sph_LG0G002365	GO:0003674(molecular_function);GO:0005739(mitochondrion);GO:0008150(biological_process)	NA	indianred3
Sph_LG0G003225	NA	NA	green4
Sph_LG10G002296	GO:0010345(suberin biosynthetic process);GO:0035336(long-chain fatty-acyl-CoA metabolic process);GO:0043231(intracellular membrane-bounded organelle);GO:0080019(fatty-acyl-CoA reductase (alcohol-forming) activity)	00073(Cutin, suberine and wax biosynthesis);04146(Peroxisome)	green4
Sph_LG7G000255	GO:0003674(molecular_function);GO:0005634(nucleus);GO:0005783(endoplasmic reticulum);GO:0030176(integral component of endoplasmic reticulum membrane);GO:0034389(lipid particle organization)	NA	green4
Sph_LG1G001421	GO:0003677(DNA binding);GO:0003700(DNA binding transcription factor activity);GO:0005634(nucleus);GO:0006351(transcription, DNA-templated);GO:0006355(regulation of transcription, DNA-templated);GO:0007275(multicellular organism development);GO:0009413(response to flooding);GO:0009793(embryo development ending in seed dormancy);GO:0010365(positive regulation of ethylene biosynthetic process);GO:00…	NA	brown2
Sph_LG3G000107	GO:0016787(hydrolase activity)	00860(Porphyrin and chlorophyll metabolism)	indianred3
Sph_LG1G001558	GO:0003674(molecular_function);GO:0005576(extracellular region);GO:0008150(biological_process)	NA	green4
Sph_LG2G001601	GO:0003725(double-stranded RNA binding);GO:0004525(ribonuclease III activity);GO:0005634(nucleus);GO:0030422(production of siRNA involved in RNA interference);GO:0031053(primary miRNA processing);GO:0031054(pre-miRNA processing);GO:0090502(RNA phosphodiester bond hydrolysis, endonucleolytic)	NA	green4
Sph_LG3G000816	GO:0000156(phosphorelay response regulator activity);GO:0009507(chloroplast)	NA	brown2
Sph_LG2G000743	GO:0008375(acetylglucosaminyltransferase activity);GO:0016021(integral component of membrane);GO:0016757(transferase activity, transferring glycosyl groups)	NA	brown2
Sph_LG6G001080	GO:0004197(cysteine-type endopeptidase activity);GO:0005615(extracellular space);GO:0005764(lysosome);GO:0051603(proteolysis involved in cellular protein catabolic process)	NA	brown2
Sph_LG11G001473	GO:0005576(extracellular region);GO:0006869(lipid transport);GO:0008289(lipid binding)	NA	maroon
Sph_LG1G000058	GO:0000325(plant-type vacuole);GO:0005524(ATP binding);GO:0005773(vacuole);GO:0005774(vacuolar membrane);GO:0005886(plasma membrane);GO:0008281(sulfonylurea receptor activity);GO:0008559(xenobiotic transmembrane transporting ATPase activity);GO:0009651(response to salt stress);GO:0016021(integral component of membrane);GO:0030007(cellular potassium ion homeostasis);GO:0042626(ATPase activity, cou…	02010(ABC transporters)	green4
Sph_LG11G002525	GO:0003677(DNA binding);GO:0004003(ATP-dependent DNA helicase activity);GO:0005524(ATP binding);GO:0005634(nucleus);GO:0006139(nucleobase-containing compound metabolic process)	NA	green4
Sph_LG11G002840	GO:0000139(Golgi membrane);GO:0000325(plant-type vacuole);GO:0004553(hydrolase activity, hydrolyzing O-glycosyl compounds);GO:0004564(beta-fructofuranosidase activity);GO:0004575(sucrose alpha-glucosidase activity);GO:0005773(vacuole);GO:0005774(vacuolar membrane);GO:0005775(vacuolar lumen);GO:0005789(endoplasmic reticulum membrane);GO:0005985(sucrose metabolic process);GO:0009505(plant-type cell…	00052(Galactose metabolism);00500(Starch and sucrose metabolism)	darkorange2
Sph_LG11G001206	GO:0005634(nucleus);GO:0009941(chloroplast envelope);GO:0015846(polyamine transport);GO:0019808(polyamine binding);GO:0042597(periplasmic space)	NA	green4
Sph_LG5G000573	GO:0005634(nucleus);GO:0005737(cytoplasm)	NA	darkorange2
Sph_LG9G003617	GO:0004470(malic enzyme activity);GO:0004471(malate dehydrogenase (decarboxylating) (NAD+) activity);GO:0004473(malate dehydrogenase (decarboxylating) (NADP+) activity);GO:0005829(cytosol);GO:0006090(pyruvate metabolic process);GO:0006108(malate metabolic process);GO:0008948(oxaloacetate decarboxylase activity);GO:0009507(chloroplast);GO:0016652(oxidoreductase activity, acting on NAD(P)H, NAD(P) …	00620(Pyruvate metabolism);00710(Carbon fixation in photosynthetic organisms)	indianred3
Sph_LG10G002277	GO:0005783(endoplasmic reticulum);GO:0010025(wax biosynthetic process);GO:0010143(cutin biosynthetic process);GO:0043668(exine);GO:0048653(anther development)	00073(Cutin, suberine and wax biosynthesis)	mediumpurple3
Sph_LG9G002775	GO:0000293(ferric-chelate reductase activity);GO:0006811(ion transport);GO:0009507(chloroplast);GO:0009767(photosynthetic electron transport chain);GO:0016020(membrane);GO:0016021(integral component of membrane);GO:0016491(oxidoreductase activity);GO:0031969(chloroplast membrane);GO:0046872(metal ion binding);GO:0055114(oxidation-reduction process)	NA	darkorange2
Sph_LG3G000575	GO:0005739(mitochondrion);GO:0009507(chloroplast);GO:0009534(chloroplast thylakoid);GO:0009535(chloroplast thylakoid membrane);GO:0009579(thylakoid);GO:0009704(de-etiolation);GO:0016021(integral component of membrane);GO:0071277(cellular response to calcium ion);GO:0090333(regulation of stomatal closure)	NA	green4
Sph_LG10G000499	GO:0004674(protein serine/threonine kinase activity);GO:0004712(protein serine/threonine/tyrosine kinase activity);GO:0005524(ATP binding);GO:0005634(nucleus);GO:0007093(mitotic cell cycle checkpoint);GO:0016301(kinase activity);GO:0046777(protein autophosphorylation);GO:0051304(chromosome separation)	NA	green4
Sph_LG9G002361	GO:0003674(molecular_function);GO:0005634(nucleus);GO:0008150(biological_process)	NA	green4
Sph_LG2G000706	GO:0000166(nucleotide binding);GO:0018458(isopiperitenol dehydrogenase activity);GO:0018459(carveol dehydrogenase activity);GO:0031525(menthol biosynthetic process)	00906(Carotenoid biosynthesis)	skyblue2
Sph_LG11G003223	GO:0000145(exocyst);GO:0005515(protein binding);GO:0005634(nucleus);GO:0005886(plasma membrane);GO:0006887(exocytosis);GO:0006904(vesicle docking involved in exocytosis);GO:0080092(regulation of pollen tube growth);GO:0090406(pollen tube)	NA	darkorange2
Sph_LG6G000912	GO:0009813(flavonoid biosynthetic process);GO:0043231(intracellular membrane-bounded organelle);GO:0052696(flavonoid glucuronidation);GO:0080043(quercetin 3-O-glucosyltransferase activity);GO:0080044(quercetin 7-O-glucosyltransferase activity)	00944(Flavone and flavonol biosynthesis)	mediumpurple3
Sph_LG0G002264	GO:0005506(iron ion binding);GO:0009507(chloroplast);GO:0009534(chloroplast thylakoid);GO:0009535(chloroplast thylakoid membrane);GO:0009941(chloroplast envelope);GO:0016021(integral component of membrane);GO:0046872(metal ion binding)	NA	green4
Sph_LG11G001343	GO:0005737(cytoplasm);GO:0031625(ubiquitin protein ligase binding);GO:0061630(ubiquitin protein ligase activity)	NA	green4
Sph_LG0G000713	GO:0009507(chloroplast);GO:0016787(hydrolase activity)	NA	green4
Sph_LG3G000901	GO:0009409(response to cold);GO:0009507(chloroplast);GO:0009534(chloroplast thylakoid);GO:0009535(chloroplast thylakoid membrane);GO:0009579(thylakoid);GO:0009735(response to cytokinin);GO:0009772(photosynthetic electron transport in photosystem II);GO:0009773(photosynthetic electron transport in photosystem I);GO:0009941(chloroplast envelope);GO:0010287(plastoglobule);GO:0010319(stromule);GO:001…	00190(Oxidative phosphorylation);00195(Photosynthesis)	green4
Sph_LG11G001312	GO:0005737(cytoplasm);GO:0006006(glucose metabolic process);GO:0080048(GDP-D-glucose phosphorylase activity)	00053(Ascorbate and aldarate metabolism)	green4
Sph_LG11G001467	GO:0005634(nucleus);GO:0008270(zinc ion binding);GO:0009737(response to abscisic acid);GO:0010200(response to chitin)	NA	indianred3
Sph_LG9G000728	GO:0009507(chloroplast);GO:0016491(oxidoreductase activity);GO:0055114(oxidation-reduction process)	NA	green4
Sph_LG3G001073	GO:0003674(molecular_function);GO:0005576(extracellular region);GO:0005615(extracellular space);GO:0005618(cell wall);GO:0005794(Golgi apparatus);GO:0005829(cytosol);GO:0009505(plant-type cell wall);GO:0009741(response to brassinosteroid);GO:0048046(apoplast)	NA	green4
Sph_LG10G001599	GO:0003924(GTPase activity);GO:0005096(GTPase activator activity);GO:0005525(GTP binding);GO:0005737(cytoplasm);GO:0005829(cytosol);GO:0006913(nucleocytoplasmic transport);GO:0009615(response to virus);GO:0046872(metal ion binding)	NA	lavenderblush2
Sph_LG5G000864	GO:0004672(protein kinase activity);GO:0004674(protein serine/threonine kinase activity);GO:0004714(transmembrane receptor protein tyrosine kinase activity);GO:0005496(steroid binding);GO:0005515(protein binding);GO:0005524(ATP binding);GO:0005768(endosome);GO:0005886(plasma membrane);GO:0009506(plasmodesma);GO:0009729(detection of brassinosteroid stimulus);GO:0009742(brassinosteroid mediated sig…	04075(Plant hormone signal transduction)	brown2
Sph_LG0G000997	GO:0000209(protein polyubiquitination);GO:0043161(proteasome-mediated ubiquitin-dependent protein catabolic process);GO:0061630(ubiquitin protein ligase activity)	NA	indianred3
Sph_LG2G000911	GO:0004672(protein kinase activity);GO:0004674(protein serine/threonine kinase activity);GO:0004675(transmembrane receptor protein serine/threonine kinase activity);GO:0004713(protein tyrosine kinase activity);GO:0005515(protein binding);GO:0005524(ATP binding);GO:0005576(extracellular region);GO:0005886(plasma membrane);GO:0007166(cell surface receptor signaling pathway);GO:0010150(leaf senescen…	NA	darkorange
Sph_LG3G001956	GO:0003674(molecular_function);GO:0005886(plasma membrane);GO:0009409(response to cold);GO:0009507(chloroplast);GO:0009733(response to auxin)	04075(Plant hormone signal transduction)	lavenderblush2
Sph_LG7G000432	GO:0003735(structural constituent of ribosome);GO:0070181(small ribosomal subunit rRNA binding)	NA	green4
Sph_LG0G001193	GO:0005737(cytoplasm);GO:0005886(plasma membrane);GO:0008270(zinc ion binding);GO:0008898(S-adenosylmethionine-homocysteine S-methyltransferase activity);GO:0009086(methionine biosynthetic process);GO:0032259(methylation);GO:0047150(betaine-homocysteine S-methyltransferase activity)	00270(Cysteine and methionine metabolism)	brown2
Sph_LG11G002547	GO:0005634(nucleus);GO:0008568(microtubule-severing ATPase activity);GO:0031122(cytoplasmic microtubule organization)	NA	lavenderblush2
Sph_LG0G001628	GO:0003735(structural constituent of ribosome);GO:0006412(translation);GO:0022625(cytosolic large ribosomal subunit)	03010(Ribosome)	green4
Sph_LG11G000902	GO:0004190(aspartic-type endopeptidase activity);GO:0006508(proteolysis);GO:0030163(protein catabolic process)	NA	indianred3
Sph_LG2G002642	GO:0005515(protein binding);GO:0005634(nucleus);GO:0008150(biological_process)	NA	green4
Sph_LG9G001857	GO:0000139(Golgi membrane);GO:0016021(integral component of membrane);GO:0016757(transferase activity, transferring glycosyl groups);GO:0042546(cell wall biogenesis);GO:0071555(cell wall organization)	NA	darkorange
Sph_LG11G001917	GO:0003677(DNA binding);GO:0003700(DNA binding transcription factor activity);GO:0005515(protein binding);GO:0005634(nucleus);GO:0006351(transcription, DNA-templated);GO:0006355(regulation of transcription, DNA-templated);GO:0008283(cell proliferation);GO:0009585(red, far-red light phototransduction);GO:0009641(shade avoidance);GO:0009733(response to auxin);GO:0009735(response to cytokinin);GO:00…	NA	darkorange2
Sph_LG3G001111	NA	NA	darkorange2
Sph_LG10G002104	GO:0005515(protein binding);GO:0009416(response to light stimulus);GO:0009507(chloroplast);GO:0009570(chloroplast stroma);GO:0009744(response to sucrose);GO:0018316(peptide cross-linking via L-cystine);GO:0019253(reductive pentose-phosphate cycle);GO:0034605(cellular response to heat);GO:0070417(cellular response to cold);GO:0071454(cellular response to anoxia);GO:0080153(negative regulation of r…	NA	darkorange2
Sph_LG8G000373	GO:0003677(DNA binding);GO:0003700(DNA binding transcription factor activity);GO:0005634(nucleus);GO:0006351(transcription, DNA-templated);GO:0006355(regulation of transcription, DNA-templated);GO:0009873(ethylene-activated signaling pathway);GO:0010087(phloem or xylem histogenesis);GO:0010200(response to chitin);GO:0050832(defense response to fungus);GO:0051301(cell division)	NA	green4
Sph_LG2G000717	GO:0004012(phospholipid-translocating ATPase activity);GO:0005802(trans-Golgi network);GO:0005886(plasma membrane);GO:0048194(Golgi vesicle budding)	NA	green4
Sph_LG0G000127	GO:0005576(extracellular region);GO:0005634(nucleus);GO:0005737(cytoplasm);GO:0005774(vacuolar membrane)	NA	tan
Sph_LG11G001441	GO:0015079(potassium ion transmembrane transporter activity);GO:0016020(membrane)	NA	brown2
Sph_LG10G002602	GO:0005730(nucleolus);GO:0006364(rRNA processing);GO:0030687(preribosome, large subunit precursor);GO:0034399(nuclear periphery);GO:0042273(ribosomal large subunit biogenesis)	NA	lavenderblush2
Sph_LG2G001887	GO:0005575(cellular_component);GO:0009737(response to abscisic acid);GO:0016597(amino acid binding)	NA	indianred3
Sph_LG4G000740	GO:0005575(cellular_component);GO:0043086(negative regulation of catalytic activity);GO:0046910(pectinesterase inhibitor activity)	NA	lavenderblush2
Sph_LG0G000633	NA	NA	brown2
Sph_LG9G003303	GO:0003977(UDP-N-acetylglucosamine diphosphorylase activity);GO:0005829(cytosol);GO:0006048(UDP-N-acetylglucosamine biosynthetic process)	00520(Amino sugar and nucleotide sugar metabolism)	green4
Sph_LG3G000301	GO:0000463(maturation of LSU-rRNA from tricistronic rRNA transcript (SSU-rRNA, 5.8S rRNA, LSU-rRNA));GO:0003729(mRNA binding);GO:0003735(structural constituent of ribosome);GO:0006412(translation);GO:0022625(cytosolic large ribosomal subunit)	03010(Ribosome)	green4
Sph_LG11G002714	GO:0004674(protein serine/threonine kinase activity);GO:0005524(ATP binding);GO:0005886(plasma membrane);GO:0006468(protein phosphorylation);GO:0007169(transmembrane receptor protein tyrosine kinase signaling pathway);GO:0009507(chloroplast);GO:0016021(integral component of membrane);GO:0016301(kinase activity)	NA	green4
Sph_LG2G001795	GO:0000210(NAD+ diphosphatase activity);GO:0005829(cytosol);GO:0006979(response to oxidative stress);GO:0016787(hydrolase activity);GO:0046872(metal ion binding);GO:0047631(ADP-ribose diphosphatase activity);GO:0051287(NAD binding)	NA	green4
Sph_LG5G000296	GO:0003674(molecular_function);GO:0005886(plasma membrane);GO:0008150(biological_process)	NA	brown2
Sph_LG0G002265	GO:0000287(magnesium ion binding);GO:0005515(protein binding);GO:0005524(ATP binding);GO:0005829(cytosol);GO:0006351(transcription, DNA-templated);GO:0006355(regulation of transcription, DNA-templated);GO:0006807(nitrogen compound metabolic process);GO:0006808(regulation of nitrogen utilization);GO:0009416(response to light stimulus);GO:0009507(chloroplast);GO:0009534(chloroplast thylakoid);GO:00…	NA	green4
Sph_LG0G000488	GO:0005737(cytoplasm);GO:0005856(cytoskeleton);GO:0046872(metal ion binding);GO:0051015(actin filament binding);GO:0051017(actin filament bundle assembly)	NA	tan
Sph_LG11G003462	GO:0003674(molecular_function);GO:0005794(Golgi apparatus);GO:0016021(integral component of membrane)	NA	lavenderblush2
Sph_LG10G001586	GO:0005886(plasma membrane);GO:0016021(integral component of membrane);GO:0042626(ATPase activity, coupled to transmembrane movement of substances)	02010(ABC transporters)	green4
Sph_LG0G000089	GO:0002238(response to molecule of fungal origin);GO:0003674(molecular_function);GO:0007568(aging);GO:0009620(response to fungus);GO:0009624(response to nematode);GO:0010150(leaf senescence);GO:0010193(response to ozone)	NA	tan
Sph_LG7G000041	GO:0008171(O-methyltransferase activity);GO:0008757(S-adenosylmethionine-dependent methyltransferase activity);GO:0019438(aromatic compound biosynthetic process)	00380(Tryptophan metabolism)	green4
Sph_LG11G002232	GO:0005737(cytoplasm);GO:0016740(transferase activity);GO:0016747(transferase activity, transferring acyl groups other than amino-acyl groups)	NA	deeppink
Sph_LG11G001998	GO:0003677(DNA binding);GO:0003700(DNA binding transcription factor activity);GO:0005634(nucleus);GO:0010089(xylem development);GO:0010192(mucilage biosynthetic process);GO:0045892(negative regulation of transcription, DNA-templated);GO:2000652(regulation of secondary cell wall biogenesis)	NA	brown2
Sph_LG11G000004	GO:0005509(calcium ion binding);GO:0005544(calcium-dependent phospholipid binding);GO:0005773(vacuole);GO:0009408(response to heat);GO:0009409(response to cold);GO:0009414(response to water deprivation);GO:0009507(chloroplast);GO:0009651(response to salt stress);GO:0009986(cell surface)	NA	lavenderblush2
Sph_LG2G001271	GO:0005576(extracellular region);GO:0016042(lipid catabolic process);GO:0016788(hydrolase activity, acting on ester bonds);GO:0052689(carboxylic ester hydrolase activity)	NA	green4
Sph_LG9G003092	GO:0005739(mitochondrion);GO:0005773(vacuole);GO:0005829(cytosol);GO:0005886(plasma membrane);GO:0006809(nitric oxide biosynthetic process);GO:0008940(nitrate reductase activity);GO:0009416(response to light stimulus);GO:0009610(response to symbiotic fungus);GO:0009635(response to herbicide);GO:0009703(nitrate reductase (NADH) activity);GO:0020037(heme binding);GO:0030151(molybdenum ion binding);…	00910(Nitrogen metabolism)	darkorange2
Sph_LG5G000480	GO:0005634(nucleus);GO:0008270(zinc ion binding);GO:0016021(integral component of membrane);GO:0016567(protein ubiquitination);GO:0043161(proteasome-mediated ubiquitin-dependent protein catabolic process);GO:0046872(metal ion binding);GO:0061630(ubiquitin protein ligase activity)	NA	green4
Sph_LG8G000563	GO:0000164(protein phosphatase type 1 complex);GO:0004865(protein serine/threonine phosphatase inhibitor activity);GO:0005634(nucleus);GO:0032515(negative regulation of phosphoprotein phosphatase activity)	NA	palevioletred2
Sph_LG3G001663	GO:0005739(mitochondrion)	NA	green4
Sph_LG11G003050	GO:0005515(protein binding);GO:0005524(ATP binding);GO:0005634(nucleus);GO:0005886(plasma membrane);GO:0006952(defense response);GO:0007165(signal transduction);GO:0043531(ADP binding);GO:0043621(protein self-association);GO:0050829(defense response to Gram-negative bacterium)	NA	darkorange2
Sph_LG2G000068	GO:0009409(response to cold);GO:0009416(response to light stimulus);GO:0009507(chloroplast);GO:0009535(chloroplast thylakoid membrane);GO:0009570(chloroplast stroma);GO:0009735(response to cytokinin);GO:0009744(response to sucrose);GO:0009941(chloroplast envelope);GO:0010319(stromule);GO:0016779(nucleotidyltransferase activity)	00510(N-Glycan biosynthesis)	green4
Sph_LG4G000464	GO:0004674(protein serine/threonine kinase activity);GO:0005886(plasma membrane);GO:0006468(protein phosphorylation);GO:0006952(defense response);GO:0009506(plasmodesma)	NA	brown2
Sph_LG5G000728	GO:0003674(molecular_function);GO:0005634(nucleus);GO:0008150(biological_process)	04144(Endocytosis)	lavenderblush2
Sph_LG9G003668	GO:0004497(monooxygenase activity);GO:0007275(multicellular organism development);GO:0010268(brassinosteroid homeostasis);GO:0016125(sterol metabolic process);GO:0016132(brassinosteroid biosynthetic process)	NA	mediumorchid
Sph_LG2G001951	GO:0005515(protein binding);GO:0005773(vacuole);GO:0005886(plasma membrane);GO:0005887(integral component of plasma membrane);GO:0006810(transport);GO:0006833(water transport);GO:0009414(response to water deprivation);GO:0009507(chloroplast);GO:0015250(water channel activity);GO:0015267(channel activity);GO:0016020(membrane);GO:0016021(integral component of membrane);GO:0034220(ion transmembrane …	NA	green4
Sph_LG11G003441	GO:0004523(RNA-DNA hybrid ribonuclease activity);GO:0006401(RNA catabolic process);GO:0032299(ribonuclease H2 complex)	03030(DNA replication)	green4
Sph_LG2G001665	GO:0001558(regulation of cell growth);GO:0003677(DNA binding);GO:0003700(DNA binding transcription factor activity);GO:0005515(protein binding);GO:0005634(nucleus);GO:0005739(mitochondrion);GO:0006351(transcription, DNA-templated);GO:0006355(regulation of transcription, DNA-templated);GO:0009637(response to blue light);GO:0009651(response to salt stress);GO:0009965(leaf morphogenesis);GO:0017148(…	NA	brown2
Sph_LG6G001086	GO:0016020(membrane);GO:0016709(oxidoreductase activity, acting on paired donors, with incorporation or reduction of molecular oxygen, NAD(P)H as one donor, and incorporation of one atom of oxygen);GO:0044550(secondary metabolite biosynthetic process)	00941(Flavonoid biosynthesis);00944(Flavone and flavonol biosynthesis)	green4
Sph_LG1G000529	NA	NA	brown2
Sph_LG11G002613	GO:0005096(GTPase activator activity);GO:0005622(intracellular);GO:0006886(intracellular protein transport);GO:0012505(endomembrane system);GO:0017137(Rab GTPase binding);GO:0031338(regulation of vesicle fusion);GO:0090630(activation of GTPase activity)	NA	green4
Sph_LG3G000349	GO:0000149(SNARE binding);GO:0005484(SNAP receptor activity);GO:0006886(intracellular protein transport);GO:0006906(vesicle fusion);GO:0012505(endomembrane system);GO:0016021(integral component of membrane);GO:0031201(SNARE complex);GO:0048278(vesicle docking)	04130(SNARE interactions in vesicular transport)	green4
Sph_LG3G001366	GO:0001666(response to hypoxia);GO:0005829(cytosol);GO:0005985(sucrose metabolic process);GO:0005986(sucrose biosynthetic process);GO:0006970(response to osmotic stress);GO:0008194(UDP-glycosyltransferase activity);GO:0009409(response to cold);GO:0009413(response to flooding);GO:0009414(response to water deprivation);GO:0009506(plasmodesma);GO:0009744(response to sucrose);GO:0009749(response to g…	00500(Starch and sucrose metabolism)	brown2
Sph_LG0G000497	GO:0000139(Golgi membrane);GO:0005515(protein binding);GO:0005794(Golgi apparatus);GO:0006486(protein glycosylation);GO:0010488(UDP-galactose:N-glycan beta-1,3-galactosyltransferase activity);GO:0010493(Lewis a epitope biosynthetic process);GO:0016021(integral component of membrane);GO:0016757(transferase activity, transferring glycosyl groups);GO:0016758(transferase activity, transferring hexosy…	NA	maroon
Sph_LG11G001036	GO:0005634(nucleus);GO:0010088(phloem development);GO:0042803(protein homodimerization activity);GO:0043621(protein self-association)	NA	green4
Sph_LG3G000558	GO:0003993(acid phosphatase activity);GO:0009507(chloroplast);GO:0009534(chloroplast thylakoid);GO:0009535(chloroplast thylakoid membrane);GO:0009543(chloroplast thylakoid lumen);GO:0009579(thylakoid);GO:0010206(photosystem II repair);GO:0016021(integral component of membrane);GO:0016311(dephosphorylation);GO:0031977(thylakoid lumen)	NA	green4
Sph_LG11G002047	GO:0016709(oxidoreductase activity, acting on paired donors, with incorporation or reduction of molecular oxygen, NAD(P)H as one donor, and incorporation of one atom of oxygen);GO:0035336(long-chain fatty-acyl-CoA metabolic process)	00073(Cutin, suberine and wax biosynthesis)	green4
Sph_LG11G002037	GO:0003924(GTPase activity);GO:0005200(structural constituent of cytoskeleton);GO:0005515(protein binding);GO:0005525(GTP binding);GO:0005737(cytoplasm);GO:0005794(Golgi apparatus);GO:0005874(microtubule);GO:0007017(microtubule-based process);GO:0009651(response to salt stress);GO:0016020(membrane);GO:0045298(tubulin complex)	04145(Phagosome)	green4
Sph_LG9G000145	GO:0004350(glutamate-5-semialdehyde dehydrogenase activity);GO:0005737(cytoplasm);GO:0006561(proline biosynthetic process)	00330(Arginine and proline metabolism)	green4
Sph_LG4G000305	GO:0003700(DNA binding transcription factor activity);GO:0005634(nucleus);GO:0007275(multicellular organism development);GO:0044212(transcription regulatory region DNA binding);GO:0046872(metal ion binding)	NA	green4
Sph_LG10G001773	GO:0003700(DNA binding transcription factor activity);GO:0005515(protein binding);GO:0005634(nucleus);GO:0006351(transcription, DNA-templated);GO:0006355(regulation of transcription, DNA-templated);GO:0006970(response to osmotic stress);GO:0007275(multicellular organism development);GO:0009414(response to water deprivation);GO:0009615(response to virus);GO:0009651(response to salt stress);GO:0009…	NA	green4
Sph_LG9G002422	GO:0004842(ubiquitin-protein transferase activity);GO:0005515(protein binding);GO:0005634(nucleus);GO:0006511(ubiquitin-dependent protein catabolic process);GO:0006952(defense response);GO:0009611(response to wounding);GO:0009625(response to insect);GO:0009641(shade avoidance);GO:0009753(response to jasmonic acid);GO:0009861(jasmonic acid and ethylene-dependent systemic resistance);GO:0009867(jas…	04075(Plant hormone signal transduction)	green4
Sph_LG8G000078	GO:0003674(molecular_function);GO:0005634(nucleus);GO:0008150(biological_process)	NA	palevioletred2
Sph_LG11G001640	GO:0004067(asparaginase activity);GO:0005737(cytoplasm);GO:0006508(proteolysis);GO:0006516(glycoprotein catabolic process);GO:0008798(beta-aspartyl-peptidase activity)	NA	green4
Sph_LG7G000250	GO:0004721(phosphoprotein phosphatase activity)	NA	green4
Sph_LG11G001047	GO:0005509(calcium ion binding)	NA	green4
Sph_LG2G002501	GO:0003674(molecular_function);GO:0005618(cell wall);GO:0005886(plasma membrane);GO:0008150(biological_process);GO:0009507(chloroplast)	03008(Ribosome biogenesis in eukaryotes);04712(Circadian rhythm - plant)	darkorange2
Sph_LG6G001193	GO:0003674(molecular_function);GO:0005634(nucleus);GO:0008150(biological_process)	NA	brown2
Sph_LG10G001149	GO:0005737(cytoplasm);GO:0070043(rRNA (guanine-N7-)-methyltransferase activity)	NA	darkorange2
Sph_LG10G000599	GO:0003677(DNA binding);GO:0003700(DNA binding transcription factor activity);GO:0005515(protein binding);GO:0005634(nucleus);GO:0006351(transcription, DNA-templated);GO:0045735(nutrient reservoir activity);GO:0045893(positive regulation of transcription, DNA-templated);GO:0046982(protein heterodimerization activity);GO:2000693(positive regulation of seed maturation)	NA	indianred3
Sph_LG11G001573	GO:0004497(monooxygenase activity);GO:0055114(oxidation-reduction process)	NA	mediumpurple3
Sph_LG10G001903	GO:0003674(molecular_function);GO:0005739(mitochondrion);GO:0008150(biological_process)	NA	darkorange2
Sph_Contig03880_ERROPOS14700000G000450	GO:0000786(nucleosome);GO:0003677(DNA binding);GO:0005634(nucleus);GO:0006334(nucleosome assembly);GO:0031492(nucleosomal DNA binding)	NA	indianred3
Sph_LG9G001883	GO:0005576(extracellular region);GO:0016020(membrane);GO:0016829(lyase activity);GO:0030570(pectate lyase activity);GO:0045490(pectin catabolic process);GO:0046872(metal ion binding)	00040(Pentose and glucuronate interconversions)	green4
Sph_LG2G000937	GO:0003674(molecular_function);GO:0005886(plasma membrane);GO:0008150(biological_process);GO:0016021(integral component of membrane)	NA	brown2
Sph_LG3G001739	NA	NA	brown2
Sph_LG10G000671	NA	NA	brown2
Sph_LG3G001923	GO:0005737(cytoplasm);GO:0006607(NLS-bearing protein import into nucleus);GO:0006610(ribosomal protein import into nucleus);GO:0008139(nuclear localization sequence binding);GO:0031965(nuclear membrane);GO:0034399(nuclear periphery)	03013(RNA transport)	green4
Sph_LG2G001451	GO:0000062(fatty-acyl-CoA binding);GO:0001666(response to hypoxia);GO:0005737(cytoplasm);GO:0005829(cytosol);GO:0005886(plasma membrane);GO:0006869(lipid transport);GO:0009409(response to cold);GO:0009646(response to absence of light);GO:0031210(phosphatidylcholine binding);GO:0050826(response to freezing)	NA	brown2
Sph_LG10G001391	GO:0005886(plasma membrane);GO:0009416(response to light stimulus);GO:0009958(positive gravitropism);GO:0016567(protein ubiquitination);GO:0071944(cell periphery)	03050(Proteasome)	darkorange2
Sph_LG10G001776	GO:0005524(ATP binding);GO:0005886(plasma membrane);GO:0016887(ATPase activity)	NA	green4
Sph_LG0G003544	GO:0005506(iron ion binding);GO:0009507(chloroplast);GO:0009611(response to wounding);GO:0009694(jasmonic acid metabolic process);GO:0016021(integral component of membrane);GO:0016705(oxidoreductase activity, acting on paired donors, with incorporation or reduction of molecular oxygen);GO:0019825(oxygen binding);GO:0020037(heme binding);GO:0052694(jasmonoyl-isoleucine-12-hydroxylase activity);GO:…	00073(Cutin, suberine and wax biosynthesis)	tan
Sph_LG11G002543	NA	NA	green4
Sph_LG1G002687	GO:0005215(transporter activity);GO:0005886(plasma membrane);GO:0006857(oligopeptide transport);GO:0016020(membrane);GO:0016021(integral component of membrane);GO:0022857(transmembrane transporter activity);GO:0055085(transmembrane transport)	NA	sienna4
Sph_LG5G001238	GO:0003674(molecular_function);GO:0005576(extracellular region);GO:0005773(vacuole);GO:0007155(cell adhesion)	NA	green4
Sph_LG11G002875	GO:0005737(cytoplasm);GO:0009735(response to cytokinin);GO:0016740(transferase activity)	00940(Phenylpropanoid biosynthesis);00945(Stilbenoid, diarylheptanoid and gingerol biosynthesis);00941(Flavonoid biosynthesis)	tan
Sph_LG1G002886	GO:0005515(protein binding)	00630(Glyoxylate and dicarboxylate metabolism);00710(Carbon fixation in photosynthetic organisms)	green4
Sph_LG9G000098	GO:0004674(protein serine/threonine kinase activity);GO:0005634(nucleus);GO:0005737(cytoplasm);GO:0005886(plasma membrane);GO:0035556(intracellular signal transduction)	NA	darkorange2
Sph_LG4G001377	GO:0005524(ATP binding);GO:0005634(nucleus);GO:0006952(defense response);GO:0043130(ubiquitin binding);GO:0043531(ADP binding)	04075(Plant hormone signal transduction)	brown2
Sph_LG11G000148	GO:0003779(actin binding);GO:0005622(intracellular);GO:0005634(nucleus);GO:0005737(cytoplasm);GO:0005884(actin filament);GO:0015629(actin cytoskeleton);GO:0030042(actin filament depolymerization)	NA	green4
Sph_LG9G002662	GO:0003682(chromatin binding);GO:0005524(ATP binding);GO:0005634(nucleus);GO:0005694(chromosome);GO:0006281(DNA repair);GO:0007064(mitotic sister chromatid cohesion);GO:0007417(central nervous system development);GO:0008278(cohesin complex);GO:0048589(developmental growth);GO:0051276(chromosome organization)	NA	darkorange2
Sph_LG4G001036	GO:0005524(ATP binding);GO:0005618(cell wall);GO:0005737(cytoplasm);GO:0005829(cytosol);GO:0005886(plasma membrane);GO:0006457(protein folding);GO:0009408(response to heat);GO:0009507(chloroplast);GO:0009615(response to virus);GO:0016020(membrane);GO:0016887(ATPase activity)	03040(Spliceosome);04141(Protein processing in endoplasmic reticulum);04144(Endocytosis)	indianred3
Sph_LG2G001430	GO:0001664(G-protein coupled receptor binding);GO:0003924(GTPase activity);GO:0005525(GTP binding);GO:0005634(nucleus);GO:0005737(cytoplasm);GO:0005834(heterotrimeric G-protein complex);GO:0007186(G-protein coupled receptor signaling pathway);GO:0007188(adenylate cyclase-modulating G-protein coupled receptor signaling pathway);GO:0009617(response to bacterium);GO:0009630(gravitropism);GO:0009652(…	NA	brown2
Sph_LG1G001664	GO:0008643(carbohydrate transport);GO:0016021(integral component of membrane);GO:0051119(sugar transmembrane transporter activity)	NA	green4
Sph_LG0G000664	GO:0005737(cytoplasm);GO:0016740(transferase activity);GO:0016747(transferase activity, transferring acyl groups other than amino-acyl groups)	00940(Phenylpropanoid biosynthesis);00945(Stilbenoid, diarylheptanoid and gingerol biosynthesis);00941(Flavonoid biosynthesis)	tan
Sph_LG5G001048	GO:0005623(cell);GO:0009507(chloroplast);GO:0045454(cell redox homeostasis)	00906(Carotenoid biosynthesis)	green4
Sph_LG0G002501	GO:0003674(molecular_function);GO:0008150(biological_process);GO:0016021(integral component of membrane)	NA	green4
Sph_LG4G000739	GO:0005634(nucleus);GO:0005737(cytoplasm);GO:0006012(galactose metabolic process);GO:0006979(response to oxidative stress);GO:0009409(response to cold);GO:0009414(response to water deprivation);GO:0009651(response to salt stress);GO:0009737(response to abscisic acid);GO:0016051(carbohydrate biosynthetic process);GO:0016757(transferase activity, transferring glycosyl groups);GO:0016758(transferase…	00052(Galactose metabolism)	brown2
Sph_LG1G001803	GO:0000210(NAD+ diphosphatase activity);GO:0005634(nucleus);GO:0005737(cytoplasm);GO:0005829(cytosol);GO:0009507(chloroplast);GO:0016787(hydrolase activity);GO:0016818(hydrolase activity, acting on acid anhydrides, in phosphorus-containing anhydrides);GO:0046872(metal ion binding);GO:0047631(ADP-ribose diphosphatase activity)	NA	green4
Sph_Contig03880_ERROPOS15600000G000350	GO:0003674(molecular_function);GO:0008150(biological_process);GO:0009507(chloroplast)	NA	green4
Sph_LG9G002279	GO:0009055(electron transfer activity);GO:0009507(chloroplast);GO:0009535(chloroplast thylakoid membrane);GO:0009773(photosynthetic electron transport in photosystem I);GO:0010598(NAD(P)H dehydrogenase complex (plastoquinone));GO:0046872(metal ion binding);GO:0051537(2 iron, 2 sulfur cluster binding)	NA	green4
Sph_LG7G000172	GO:0003677(DNA binding);GO:0003700(DNA binding transcription factor activity);GO:0005515(protein binding);GO:0005634(nucleus);GO:0006351(transcription, DNA-templated);GO:0006355(regulation of transcription, DNA-templated);GO:0009414(response to water deprivation);GO:0009651(response to salt stress);GO:0009738(abscisic acid-activated signaling pathway);GO:0009739(response to gibberellin);GO:000975…	NA	indianred3
Sph_LG11G002663	GO:0000783(nuclear telomere cap complex);GO:0003691(double-stranded telomeric DNA binding);GO:0031627(telomeric loop formation)	NA	brown2
Sph_LG4G000520	GO:0004252(serine-type endopeptidase activity);GO:0005886(plasma membrane);GO:0006465(signal peptide processing);GO:0006508(proteolysis);GO:0008233(peptidase activity);GO:0009507(chloroplast);GO:0009534(chloroplast thylakoid);GO:0009535(chloroplast thylakoid membrane);GO:0009570(chloroplast stroma);GO:0009642(response to light intensity);GO:0009941(chloroplast envelope);GO:0016021(integral compon…	NA	green4
Sph_LG11G002644	GO:0005886(plasma membrane);GO:0006810(transport);GO:0022857(transmembrane transporter activity)	NA	mediumpurple3
Sph_LG0G002930	GO:0008643(carbohydrate transport);GO:0016021(integral component of membrane);GO:0051119(sugar transmembrane transporter activity)	NA	brown2
Sph_LG7G000459	GO:0004674(protein serine/threonine kinase activity);GO:0005634(nucleus);GO:0005737(cytoplasm);GO:0006468(protein phosphorylation);GO:0035556(intracellular signal transduction)	NA	brown2
Sph_LG11G003501	GO:0003676(nucleic acid binding);GO:0003700(DNA binding transcription factor activity);GO:0005634(nucleus);GO:0006351(transcription, DNA-templated);GO:0006355(regulation of transcription, DNA-templated);GO:0008270(zinc ion binding);GO:0046872(metal ion binding);GO:0080022(primary root development)	NA	green4
Sph_LG11G003582	GO:0005634(nucleus);GO:0005737(cytoplasm);GO:0006351(transcription, DNA-templated);GO:0006355(regulation of transcription, DNA-templated);GO:0009416(response to light stimulus);GO:0040008(regulation of growth);GO:0046983(protein dimerization activity)	NA	deeppink
Sph_LG11G001034	GO:0005634(nucleus);GO:0010088(phloem development);GO:0042803(protein homodimerization activity);GO:0043621(protein self-association)	NA	green4
Sph_LG0G003295	GO:0003700(DNA binding transcription factor activity);GO:0005634(nucleus);GO:0006355(regulation of transcription, DNA-templated);GO:0043565(sequence-specific DNA binding)	NA	brown2
Sph_LG0G000337	GO:0005634(nucleus);GO:0008568(microtubule-severing ATPase activity);GO:0031122(cytoplasmic microtubule organization)	03013(RNA transport)	green4
Sph_LG2G001065	GO:0004197(cysteine-type endopeptidase activity);GO:0005615(extracellular space);GO:0005764(lysosome);GO:0051603(proteolysis involved in cellular protein catabolic process)	NA	brown2
Sph_LG0G002315	GO:0004420(hydroxymethylglutaryl-CoA reductase (NADPH) activity);GO:0005778(peroxisomal membrane);GO:0005789(endoplasmic reticulum membrane);GO:0008299(isoprenoid biosynthetic process);GO:0016126(sterol biosynthetic process)	00900(Terpenoid backbone biosynthesis)	mediumorchid
Sph_LG5G000942	GO:0006855(drug transmembrane transport)	NA	darkorange
Sph_LG5G000541	GO:0000103(sulfate assimilation);GO:0005737(cytoplasm);GO:0006457(protein folding);GO:0015035(protein disulfide oxidoreductase activity);GO:0016671(oxidoreductase activity, acting on a sulfur group of donors, disulfide as acceptor);GO:0034599(cellular response to oxidative stress);GO:0045454(cell redox homeostasis);GO:0055114(oxidation-reduction process)	NA	darkorange2
Sph_LG9G002572	GO:0005634(nucleus);GO:0005737(cytoplasm);GO:0005829(cytosol);GO:0009056(catabolic process);GO:0052689(carboxylic ester hydrolase activity)	NA	green4
Sph_LG4G000589	GO:0004190(aspartic-type endopeptidase activity);GO:0006508(proteolysis);GO:0030163(protein catabolic process)	NA	green4
Sph_LG2G000026	GO:0003674(molecular_function);GO:0005739(mitochondrion);GO:0005759(mitochondrial matrix);GO:0008150(biological_process)	NA	green4
Sph_Contig03881_ERROPOS3500000G000340	GO:0042802(identical protein binding)	NA	green4
Sph_LG2G001147	GO:0000139(Golgi membrane);GO:0005794(Golgi apparatus);GO:0016021(integral component of membrane);GO:0016051(carbohydrate biosynthetic process);GO:0016757(transferase activity, transferring glycosyl groups);GO:0016758(transferase activity, transferring hexosyl groups);GO:0045489(pectin biosynthetic process);GO:0047262(polygalacturonate 4-alpha-galacturonosyltransferase activity);GO:0071555(cell w…	NA	lavenderblush2
Sph_LG9G000680	GO:0004553(hydrolase activity, hydrolyzing O-glycosyl compounds);GO:0005576(extracellular region);GO:0008810(cellulase activity);GO:0030245(cellulose catabolic process);GO:0030246(carbohydrate binding);GO:0071555(cell wall organization)	00500(Starch and sucrose metabolism)	mediumpurple3
Sph_LG1G002495	GO:0003674(molecular_function);GO:0005737(cytoplasm);GO:0005834(heterotrimeric G-protein complex);GO:0008150(biological_process);GO:0080008(Cul4-RING E3 ubiquitin ligase complex)	NA	indianred3
Sph_LG10G001851	GO:0005451(monovalent cation:proton antiporter activity);GO:0006885(regulation of pH);GO:0012505(endomembrane system)	NA	darkorange2
Sph_LG9G000677	GO:0003674(molecular_function);GO:0005739(mitochondrion);GO:0008150(biological_process);GO:0009507(chloroplast)	NA	green4
Sph_LG3G000707	GO:0000160(phosphorelay signal transduction system);GO:0005634(nucleus);GO:0005737(cytoplasm);GO:0009736(cytokinin-activated signaling pathway);GO:0009927(histidine phosphotransfer kinase activity);GO:0016310(phosphorylation);GO:0043424(protein histidine kinase binding)	04075(Plant hormone signal transduction)	green4
Sph_LG11G003643	NA	NA	brown2
Sph_LG10G000295	GO:0004791(thioredoxin-disulfide reductase activity);GO:0005829(cytosol);GO:0009860(pollen tube growth);GO:0010183(pollen tube guidance);GO:0045454(cell redox homeostasis);GO:0046686(response to cadmium ion);GO:0047134(protein-disulfide reductase activity);GO:0055114(oxidation-reduction process);GO:0080092(regulation of pollen tube growth)	NA	brown2
Sph_LG11G000645	GO:0004104(cholinesterase activity);GO:0005576(extracellular region);GO:0016042(lipid catabolic process);GO:0016298(lipase activity);GO:0052689(carboxylic ester hydrolase activity)	00511(Other glycan degradation)	skyblue2
Sph_LG11G002614	GO:0005739(mitochondrion);GO:0008444(CDP-diacylglycerol-glycerol-3-phosphate 3-phosphatidyltransferase activity);GO:0009941(chloroplast envelope);GO:0046474(glycerophospholipid biosynthetic process)	00564(Glycerophospholipid metabolism)	green4
Sph_LG10G001187	GO:0000118(histone deacetylase complex);GO:0004407(histone deacetylase activity);GO:0005515(protein binding);GO:0005634(nucleus);GO:0006351(transcription, DNA-templated);GO:0006355(regulation of transcription, DNA-templated);GO:0009294(DNA mediated transformation);GO:0009405(pathogenesis);GO:0009861(jasmonic acid and ethylene-dependent systemic resistance);GO:0016573(histone acetylation);GO:00165…	NA	indianred3
Sph_LG11G000751	GO:0004674(protein serine/threonine kinase activity);GO:0005634(nucleus);GO:0005737(cytoplasm);GO:0035556(intracellular signal transduction)	NA	brown2
Sph_LG5G000977	GO:0003677(DNA binding);GO:0003700(DNA binding transcription factor activity);GO:0005634(nucleus);GO:0006351(transcription, DNA-templated);GO:0006355(regulation of transcription, DNA-templated);GO:0046983(protein dimerization activity)	04016(MAPK signaling pathway - plant);04075(Plant hormone signal transduction)	grey
Sph_LG1G002314	GO:0004553(hydrolase activity, hydrolyzing O-glycosyl compounds);GO:0030247(polysaccharide binding);GO:0046658(anchored component of plasma membrane)	00500(Starch and sucrose metabolism)	green4
Sph_LG4G001362	GO:0003677(DNA binding);GO:0003700(DNA binding transcription factor activity);GO:0005634(nucleus);GO:0006351(transcription, DNA-templated);GO:0006355(regulation of transcription, DNA-templated)	NA	darkorange2
Sph_LG5G000393	GO:0000050(urea cycle);GO:0004585(ornithine carbamoyltransferase activity);GO:0005737(cytoplasm);GO:0042450(arginine biosynthetic process via ornithine);GO:0043231(intracellular membrane-bounded organelle)	00220(Arginine biosynthesis)	green4
Sph_LG10G000697	NA	NA	mediumorchid
Sph_LG3G000135	GO:0003700(DNA binding transcription factor activity);GO:0005515(protein binding);GO:0005634(nucleus);GO:0006351(transcription, DNA-templated);GO:0006355(regulation of transcription, DNA-templated);GO:0006970(response to osmotic stress);GO:0009408(response to heat);GO:0009409(response to cold);GO:0009414(response to water deprivation);GO:0009651(response to salt stress);GO:0010120(camalexin biosy…	04016(MAPK signaling pathway - plant);04626(Plant-pathogen interaction)	brown2
Sph_LG10G000641	GO:0005351(carbohydrate:proton symporter activity);GO:0005355(glucose transmembrane transporter activity);GO:0005887(integral component of plasma membrane);GO:0046323(glucose import)	NA	brown2
Sph_LG9G002555	GO:0051213(dioxygenase activity)	00941(Flavonoid biosynthesis)	brown2
Sph_LG3G000360	GO:0005773(vacuole);GO:0005887(integral component of plasma membrane);GO:0009506(plasmodesma);GO:0009992(cellular water homeostasis);GO:0015250(water channel activity);GO:0015254(glycerol channel activity);GO:0034220(ion transmembrane transport)	NA	sienna4
Sph_LG11G004616	GO:0003674(molecular_function);GO:0008150(biological_process);GO:0009507(chloroplast)	NA	green4
Sph_LG10G001371	NA	NA	green4
Sph_LG3G000168	GO:0004722(protein serine/threonine phosphatase activity);GO:0005634(nucleus);GO:0006470(protein dephosphorylation);GO:0009536(plastid);GO:0009611(response to wounding);GO:0009620(response to fungus);GO:0009738(abscisic acid-activated signaling pathway);GO:0046872(metal ion binding);GO:0050832(defense response to fungus)	NA	green4
Sph_LG11G001599	GO:0005768(endosome);GO:0005774(vacuolar membrane);GO:0005802(trans-Golgi network);GO:0008757(S-adenosylmethionine-dependent methyltransferase activity);GO:0032259(methylation)	00100(Steroid biosynthesis)	green4
Sph_LG11G002718	GO:0009416(response to light stimulus);GO:0009535(chloroplast thylakoid membrane);GO:0009768(photosynthesis, light harvesting in photosystem I);GO:0009941(chloroplast envelope);GO:0010287(plastoglobule);GO:0016168(chlorophyll binding);GO:0031409(pigment binding)	00196(Photosynthesis - antenna proteins)	green4
Sph_LG1G002019	GO:0005634(nucleus);GO:0008150(biological_process)	NA	green4
Sph_LG9G000862	GO:0009055(electron transfer activity);GO:0009507(chloroplast)	00195(Photosynthesis)	palevioletred2
Sph_LG10G002683	GO:0004526(ribonuclease P activity);GO:0005655(nucleolar ribonuclease P complex);GO:0090502(RNA phosphodiester bond hydrolysis, endonucleolytic)	NA	green4
Sph_LG1G001544	GO:0005515(protein binding);GO:0008661(1-deoxy-D-xylulose-5-phosphate synthase activity);GO:0009228(thiamine biosynthetic process);GO:0009507(chloroplast);GO:0009570(chloroplast stroma);GO:0015995(chlorophyll biosynthetic process);GO:0016114(terpenoid biosynthetic process);GO:0019288(isopentenyl diphosphate biosynthetic process, methylerythritol 4-phosphate pathway);GO:0046872(metal ion binding);…	00730(Thiamine metabolism);00900(Terpenoid backbone biosynthesis)	darkorange2
Sph_LG11G000310	GO:0004864(protein phosphatase inhibitor activity);GO:0005634(nucleus);GO:0005737(cytoplasm);GO:0009738(abscisic acid-activated signaling pathway);GO:0010427(abscisic acid binding);GO:0080163(regulation of protein serine/threonine phosphatase activity)	04016(MAPK signaling pathway - plant);04075(Plant hormone signal transduction)	grey
Sph_LG10G002257	GO:0001560(regulation of cell growth by extracellular stimulus);GO:0005515(protein binding);GO:0005576(extracellular region);GO:0005777(peroxisome);GO:0005829(cytosol);GO:0006144(purine nucleobase metabolic process);GO:0009742(brassinosteroid mediated signaling pathway);GO:0019428(allantoin biosynthetic process);GO:0019628(urate catabolic process);GO:0031234(extrinsic component of cytoplasmic sid…	00230(Purine metabolism)	darkorange
Sph_LG9G003268	GO:0003723(RNA binding);GO:0003729(mRNA binding);GO:0005576(extracellular region);GO:0008150(biological_process)	03040(Spliceosome)	darkorange2
Sph_LG5G000744	GO:0002094(polyprenyltransferase activity);GO:0005783(endoplasmic reticulum);GO:0006486(protein glycosylation);GO:0016094(polyprenol biosynthetic process)	00900(Terpenoid backbone biosynthesis)	green4
Sph_LG4G001363	GO:0001673(male germ cell nucleus);GO:0004861(cyclin-dependent protein serine/threonine kinase inhibitor activity);GO:0005515(protein binding);GO:0005634(nucleus);GO:0005654(nucleoplasm);GO:0007050(cell cycle arrest);GO:0016301(kinase activity);GO:0016310(phosphorylation);GO:0030332(cyclin binding);GO:0045736(negative regulation of cyclin-dependent protein serine/threonine kinase activity)	NA	green4
Sph_LG4G000093	GO:0005249(voltage-gated potassium channel activity);GO:0005887(integral component of plasma membrane);GO:0042391(regulation of membrane potential)	NA	tan
Sph_LG9G003434	GO:0009507(chloroplast);GO:0016021(integral component of membrane);GO:0080167(response to karrikin)	NA	green4
Sph_LG1G001386	GO:0005515(protein binding);GO:0005524(ATP binding);GO:0005576(extracellular region);GO:0006952(defense response);GO:0043531(ADP binding)	NA	green4
Sph_LG4G000864	GO:0003674(molecular_function);GO:0005634(nucleus);GO:0008150(biological_process)	NA	green4
Sph_LG11G002804	GO:0004352(glutamate dehydrogenase (NAD+) activity);GO:0004353(glutamate dehydrogenase [NAD(P)+] activity);GO:0005507(copper ion binding);GO:0005524(ATP binding);GO:0005737(cytoplasm);GO:0005739(mitochondrion);GO:0005774(vacuolar membrane);GO:0005794(Golgi apparatus);GO:0006520(cellular amino acid metabolic process);GO:0008270(zinc ion binding);GO:0009651(response to salt stress);GO:0016491(oxido…	00910(Nitrogen metabolism);00250(Alanine, aspartate and glutamate metabolism);00220(Arginine biosynthesis);00471(D-Glutamine and D-glutamate metabolism)	indianred3
Sph_LG9G002307	GO:0005524(ATP binding);GO:0005737(cytoplasm);GO:0005829(cytosol);GO:0006000(fructose metabolic process);GO:0006633(fatty acid biosynthetic process);GO:0008865(fructokinase activity);GO:0016051(carbohydrate biosynthetic process);GO:0016301(kinase activity);GO:0019252(starch biosynthetic process);GO:0046686(response to cadmium ion)	00051(Fructose and mannose metabolism);00500(Starch and sucrose metabolism);00520(Amino sugar and nucleotide sugar metabolism)	green4
Sph_LG1G002927	GO:0003674(molecular_function);GO:0005576(extracellular region);GO:0009739(response to gibberellin);GO:0009740(gibberellic acid mediated signaling pathway);GO:0045454(cell redox homeostasis)	00563(Glycosylphosphatidylinositol(GPI)-anchor biosynthesis)	darkorange2
Sph_LG10G000054	GO:0003674(molecular_function);GO:0005634(nucleus);GO:0005773(vacuole);GO:0008150(biological_process)	NA	palevioletred2
Sph_Contig03881_ERROPOS16800000+G000230	GO:0003677(DNA binding);GO:0003700(DNA binding transcription factor activity);GO:0005515(protein binding);GO:0005634(nucleus);GO:0006351(transcription, DNA-templated);GO:0006355(regulation of transcription, DNA-templated);GO:0009909(regulation of flower development);GO:0043565(sequence-specific DNA binding)	04075(Plant hormone signal transduction)	green4
Sph_Contig03885_ERROPOS3838586G000350	GO:0004630(phospholipase D activity);GO:0005737(cytoplasm);GO:0006654(phosphatidic acid biosynthetic process);GO:0008610(lipid biosynthetic process);GO:0016036(cellular response to phosphate starvation);GO:0016042(lipid catabolic process);GO:0031410(cytoplasmic vesicle);GO:0035091(phosphatidylinositol binding);GO:0048017(inositol lipid-mediated signaling);GO:0048364(root development);GO:0070290(N…	00564(Glycerophospholipid metabolism);00565(Ether lipid metabolism);04144(Endocytosis)	brown2
Sph_LG11G001046	GO:0003700(DNA binding transcription factor activity);GO:0005634(nucleus);GO:0043565(sequence-specific DNA binding);GO:0044212(transcription regulatory region DNA binding);GO:0045893(positive regulation of transcription, DNA-templated)	NA	green4
Sph_LG10G000613	GO:0005524(ATP binding);GO:0005634(nucleus);GO:0005886(plasma membrane);GO:0016301(kinase activity)	00280(Valine, leucine and isoleucine degradation)	green4
Sph_LG11G003278	GO:0005524(ATP binding);GO:0005634(nucleus);GO:0016308(1-phosphatidylinositol-4-phosphate 5-kinase activity);GO:0016324(apical plasma membrane);GO:0072583(clathrin-dependent endocytosis);GO:0090406(pollen tube)	00562(Inositol phosphate metabolism);04070(Phosphatidylinositol signaling system);04144(Endocytosis)	mediumpurple3
Sph_LG7G000320	GO:0003674(molecular_function);GO:0005634(nucleus);GO:0005774(vacuolar membrane);GO:0005829(cytosol);GO:0008150(biological_process)	NA	brown2
Sph_LG11G003721	GO:0005515(protein binding);GO:0005516(calmodulin binding);GO:0005634(nucleus);GO:0005829(cytosol);GO:0005886(plasma membrane);GO:0030414(peptidase inhibitor activity);GO:0042742(defense response to bacterium);GO:0046872(metal ion binding)	NA	brown2
Sph_LG4G001129	GO:0005737(cytoplasm);GO:0006952(defense response);GO:0007165(signal transduction);GO:0043531(ADP binding)	NA	darkorange2
Sph_LG10G002507	NA	NA	brown2
Sph_LG2G000077	GO:0005351(carbohydrate:proton symporter activity);GO:0005355(glucose transmembrane transporter activity);GO:0005887(integral component of plasma membrane);GO:0046323(glucose import)	NA	brown2
Sph_LG11G002489	GO:0004674(protein serine/threonine kinase activity);GO:0005524(ATP binding);GO:0005886(plasma membrane);GO:0006468(protein phosphorylation);GO:0009506(plasmodesma);GO:0016021(integral component of membrane);GO:0016301(kinase activity)	NA	brown2
Sph_LG9G001209	GO:0005739(mitochondrion);GO:0008150(biological_process)	NA	brown2
Sph_LG4G000038	GO:0000977(RNA polymerase II regulatory region sequence-specific DNA binding);GO:0001085(RNA polymerase II transcription factor binding);GO:0001228(transcriptional activator activity, RNA polymerase II transcription regulatory region sequence-specific DNA binding);GO:0003682(chromatin binding);GO:0003700(DNA binding transcription factor activity);GO:0005634(nucleus);GO:0005667(transcription facto…	NA	green4
Sph_LG9G002696	GO:0008643(carbohydrate transport);GO:0016021(integral component of membrane);GO:0051119(sugar transmembrane transporter activity)	NA	green4
Sph_LG1G002127	GO:0004672(protein kinase activity);GO:0005515(protein binding);GO:0005524(ATP binding);GO:0005634(nucleus);GO:0005834(heterotrimeric G-protein complex);GO:0006468(protein phosphorylation);GO:0009585(red, far-red light phototransduction);GO:0080008(Cul4-RING E3 ubiquitin ligase complex)	04712(Circadian rhythm - plant)	brown2
Sph_LG3G000036	GO:0005634(nucleus);GO:0005773(vacuole);GO:0006950(response to stress);GO:0016787(hydrolase activity)	NA	darkorange
Sph_LG0G002073	GO:0003674(molecular_function);GO:0005634(nucleus)	NA	brown2
Sph_LG6G000735	GO:0000166(nucleotide binding);GO:0018458(isopiperitenol dehydrogenase activity);GO:0018459(carveol dehydrogenase activity);GO:0031525(menthol biosynthetic process)	00906(Carotenoid biosynthesis)	green4
Sph_LG2G001470	GO:0004497(monooxygenase activity);GO:0044550(secondary metabolite biosynthetic process)	00906(Carotenoid biosynthesis)	green4
Sph_LG11G001249	GO:0004674(protein serine/threonine kinase activity);GO:0005634(nucleus);GO:0005737(cytoplasm);GO:0005886(plasma membrane);GO:0035556(intracellular signal transduction)	NA	green4
Sph_LG2G002371	GO:0005886(plasma membrane);GO:0006810(transport);GO:0022857(transmembrane transporter activity)	NA	brown2
Sph_LG11G003275	GO:0005634(nucleus);GO:0005737(cytoplasm)	04075(Plant hormone signal transduction)	brown2
Sph_LG8G000247	GO:0004497(monooxygenase activity);GO:0005506(iron ion binding);GO:0005783(endoplasmic reticulum);GO:0005789(endoplasmic reticulum membrane);GO:0009507(chloroplast);GO:0010345(suberin biosynthetic process);GO:0016021(integral component of membrane);GO:0016705(oxidoreductase activity, acting on paired donors, with incorporation or reduction of molecular oxygen);GO:0019825(oxygen binding);GO:002003…	00073(Cutin, suberine and wax biosynthesis)	green4
Sph_LG10G001878	GO:0006970(response to osmotic stress);GO:0009414(response to water deprivation);GO:0009507(chloroplast);GO:0009535(chloroplast thylakoid membrane);GO:0009570(chloroplast stroma);GO:0009688(abscisic acid biosynthetic process);GO:0042538(hyperosmotic salinity response);GO:0045549(9-cis-epoxycarotenoid dioxygenase activity);GO:0046872(metal ion binding);GO:0055114(oxidation-reduction process)	00906(Carotenoid biosynthesis)	brown2
Sph_LG9G003057	GO:0004046(aminoacylase activity);GO:0005783(endoplasmic reticulum);GO:0006520(cellular amino acid metabolic process);GO:0009507(chloroplast)	00220(Arginine biosynthesis)	green4
Sph_LG11G001957	GO:0000139(Golgi membrane);GO:0000325(plant-type vacuole);GO:0004553(hydrolase activity, hydrolyzing O-glycosyl compounds);GO:0004564(beta-fructofuranosidase activity);GO:0004575(sucrose alpha-glucosidase activity);GO:0005773(vacuole);GO:0005774(vacuolar membrane);GO:0005775(vacuolar lumen);GO:0005789(endoplasmic reticulum membrane);GO:0005985(sucrose metabolic process);GO:0009505(plant-type cell…	00052(Galactose metabolism);00500(Starch and sucrose metabolism)	indianred3
Sph_LG11G001769	GO:0003674(molecular_function);GO:0005634(nucleus);GO:0008150(biological_process);GO:0009506(plasmodesma)	NA	green4
Sph_LG2G001327	GO:0003674(molecular_function);GO:0005634(nucleus);GO:0008150(biological_process)	NA	indianred3
Sph_LG3G001860	GO:0005507(copper ion binding);GO:0016722(oxidoreductase activity, oxidizing metal ions)	NA	green4
Sph_LG11G003752	GO:0043995(histone acetyltransferase activity (H4-K5 specific));GO:0043996(histone acetyltransferase activity (H4-K8 specific));GO:0044545(NSL complex);GO:0046972(histone acetyltransferase activity (H4-K16 specific))	NA	lavenderblush2
Sph_LG0G003126	GO:0005576(extracellular region);GO:0010374(stomatal complex development)	NA	green4
Sph_LG10G001418	GO:0009813(flavonoid biosynthetic process);GO:0043231(intracellular membrane-bounded organelle);GO:0052696(flavonoid glucuronidation);GO:0080043(quercetin 3-O-glucosyltransferase activity);GO:0080044(quercetin 7-O-glucosyltransferase activity)	NA	mediumorchid
Sph_LG1G000035	GO:0003677(DNA binding);GO:0003700(DNA binding transcription factor activity);GO:0005515(protein binding);GO:0005634(nucleus);GO:0005737(cytoplasm);GO:0005886(plasma membrane);GO:0006351(transcription, DNA-templated);GO:0006355(regulation of transcription, DNA-templated);GO:0008219(cell death);GO:0009723(response to ethylene);GO:0009735(response to cytokinin);GO:0009753(response to jasmonic acid)…	NA	brown2
Sph_LG7G000587	GO:0046658(anchored component of plasma membrane)	NA	darkorange2
Sph_LG1G000142	GO:0016787(hydrolase activity)	00590(Arachidonic acid metabolism);04146(Peroxisome)	lavenderblush2
Sph_LG11G001320	GO:0005737(cytoplasm)	04016(MAPK signaling pathway - plant)	green4
Sph_LG3G001840	GO:0005739(mitochondrion);GO:0008150(biological_process);GO:0008270(zinc ion binding)	03440(Homologous recombination)	green4
Sph_LG0G001592	GO:0003674(molecular_function);GO:0005634(nucleus);GO:0009734(auxin-activated signaling pathway)	NA	green4
Sph_LG9G001407	GO:0006979(response to oxidative stress);GO:0009236(cobalamin biosynthetic process);GO:0009507(chloroplast);GO:0016852(sirohydrochlorin cobaltochelatase activity);GO:0019354(siroheme biosynthetic process);GO:0042802(identical protein binding);GO:0046872(metal ion binding);GO:0051266(sirohydrochlorin ferrochelatase activity);GO:0051536(iron-sulfur cluster binding);GO:0051539(4 iron, 4 sulfur clust…	00860(Porphyrin and chlorophyll metabolism)	lavenderblush2
Sph_LG7G000196	GO:0005576(extracellular region);GO:0016042(lipid catabolic process);GO:0016788(hydrolase activity, acting on ester bonds);GO:0052689(carboxylic ester hydrolase activity)	NA	darkorange2
Sph_LG10G002703	GO:0003824(catalytic activity);GO:0005829(cytosol);GO:0005886(plasma membrane);GO:0009225(nucleotide-sugar metabolic process);GO:0033320(UDP-D-xylose biosynthetic process);GO:0042732(D-xylose metabolic process);GO:0048040(UDP-glucuronate decarboxylase activity);GO:0070403(NAD+ binding)	00520(Amino sugar and nucleotide sugar metabolism)	green4
Sph_LG3G001079	GO:0003674(molecular_function);GO:0005576(extracellular region);GO:0005615(extracellular space);GO:0005618(cell wall);GO:0005794(Golgi apparatus);GO:0005829(cytosol);GO:0009505(plant-type cell wall);GO:0009741(response to brassinosteroid);GO:0048046(apoplast)	NA	green4
Sph_LG11G004094	GO:0003735(structural constituent of ribosome);GO:0006412(translation);GO:0022625(cytosolic large ribosomal subunit);GO:0042273(ribosomal large subunit biogenesis)	03010(Ribosome)	green4
Sph_LG1G002293	GO:0005524(ATP binding);GO:0005618(cell wall);GO:0005739(mitochondrion);GO:0006457(protein folding);GO:0009507(chloroplast);GO:0009570(chloroplast stroma)	04141(Protein processing in endoplasmic reticulum);04626(Plant-pathogen interaction)	green4
Sph_LG5G000481	GO:0005351(carbohydrate:proton symporter activity);GO:0005355(glucose transmembrane transporter activity);GO:0005887(integral component of plasma membrane);GO:0046323(glucose import)	NA	green4
Sph_LG9G000552	GO:0006812(cation transport);GO:0009055(electron transfer activity);GO:0009507(chloroplast);GO:0009570(chloroplast stroma);GO:0015035(protein disulfide oxidoreductase activity);GO:0016787(hydrolase activity);GO:0045454(cell redox homeostasis);GO:0046872(metal ion binding);GO:0051537(2 iron, 2 sulfur cluster binding)	NA	green4
Sph_LG0G002918	GO:0005313(L-glutamate transmembrane transporter activity);GO:0005887(integral component of plasma membrane);GO:0015179(L-amino acid transmembrane transporter activity);GO:0015189(L-lysine transmembrane transporter activity);GO:0015297(antiporter activity);GO:0051938(L-glutamate import);GO:1903401(L-lysine transmembrane transport)	NA	indianred3
Sph_LG1G001854	GO:0007275(multicellular organism development);GO:0009742(brassinosteroid mediated signaling pathway);GO:0009826(unidimensional cell growth);GO:0016021(integral component of membrane);GO:0016595(glutamate binding);GO:0050832(defense response to fungus);GO:0060548(negative regulation of cell death);GO:1905421(regulation of plant organ morphogenesis)	NA	indianred3
Sph_LG2G000496	GO:0009555(pollen development);GO:0009860(pollen tube growth);GO:0010233(phloem transport);GO:0030410(nicotianamine synthase activity);GO:0030418(nicotianamine biosynthetic process)	NA	indianred3
Sph_LG1G001675	GO:0005634(nucleus);GO:0008150(biological_process);GO:0046872(metal ion binding)	NA	plum1
Sph_LG0G003635	GO:0000783(nuclear telomere cap complex);GO:0003691(double-stranded telomeric DNA binding);GO:0031627(telomeric loop formation)	NA	brown2
Sph_LG1G000280	GO:0007275(multicellular organism development);GO:0008395(steroid hydroxylase activity);GO:0010268(brassinosteroid homeostasis);GO:0016125(sterol metabolic process);GO:0016132(brassinosteroid biosynthetic process);GO:0016709(oxidoreductase activity, acting on paired donors, with incorporation or reduction of molecular oxygen, NAD(P)H as one donor, and incorporation of one atom of oxygen)	00905(Brassinosteroid biosynthesis)	brown2
Sph_LG1G000493	GO:0003674(molecular_function);GO:0005634(nucleus);GO:0008150(biological_process)	NA	lavenderblush2
Sph_LG11G002118	GO:0003674(molecular_function);GO:0005634(nucleus);GO:0008150(biological_process);GO:0009507(chloroplast);GO:0009535(chloroplast thylakoid membrane)	NA	darkorange2
Sph_LG0G001027	GO:0003677(DNA binding);GO:0003700(DNA binding transcription factor activity);GO:0005634(nucleus);GO:0006351(transcription, DNA-templated);GO:0006355(regulation of transcription, DNA-templated);GO:0007275(multicellular organism development);GO:0009793(embryo development ending in seed dormancy);GO:0009825(multidimensional cell growth);GO:0009835(fruit ripening);GO:0009908(flower development);GO:0…	03013(RNA transport);03015(mRNA surveillance pathway);03018(RNA degradation)	brown2
Sph_LG11G001397	NA	NA	green4
Sph_LG11G003834	GO:0005737(cytoplasm)	04016(MAPK signaling pathway - plant)	brown2
Sph_LG10G001974	GO:0003677(DNA binding);GO:0003700(DNA binding transcription factor activity);GO:0005515(protein binding);GO:0005634(nucleus);GO:0006351(transcription, DNA-templated);GO:0006355(regulation of transcription, DNA-templated);GO:0007275(multicellular organism development);GO:0009414(response to water deprivation)	NA	brown2
Sph_LG10G001982	GO:0004124(cysteine synthase activity);GO:0005737(cytoplasm);GO:0006535(cysteine biosynthetic process from serine);GO:0030170(pyridoxal phosphate binding)	00920(Sulfur metabolism);00270(Cysteine and methionine metabolism);00460(Cyanoamino acid metabolism)	brown2
Sph_LG9G000355	GO:0043161(proteasome-mediated ubiquitin-dependent protein catabolic process);GO:0061630(ubiquitin protein ligase activity)	NA	brown2
Sph_LG1G002537	GO:0005634(nucleus);GO:0008150(biological_process)	NA	brown2
Sph_LG0G001059	GO:0006636(unsaturated fatty acid biosynthetic process);GO:0016717(oxidoreductase activity, acting on paired donors, with oxidation of a pair of donors resulting in the reduction of molecular oxygen to two molecules of water)	01040(Biosynthesis of unsaturated fatty acids)	brown2
Sph_LG0G000903	GO:0003333(amino acid transmembrane transport);GO:0005774(vacuolar membrane);GO:0005886(plasma membrane);GO:0015171(amino acid transmembrane transporter activity)	NA	green4
Sph_LG5G001142	GO:0003924(GTPase activity);GO:0005198(structural molecule activity);GO:0005515(protein binding);GO:0005525(GTP binding);GO:0005737(cytoplasm);GO:0005874(microtubule);GO:0009507(chloroplast);GO:0009532(plastid stroma);GO:0009534(chloroplast thylakoid);GO:0009570(chloroplast stroma);GO:0009658(chloroplast organization);GO:0010020(chloroplast fission);GO:0016020(membrane);GO:0032153(cell division s…	NA	green4
Sph_LG0G002843	GO:0000902(cell morphogenesis)	NA	darkorange2
Sph_LG5G001530	GO:0000105(histidine biosynthetic process);GO:0004399(histidinol dehydrogenase activity);GO:0008270(zinc ion binding);GO:0009411(response to UV);GO:0009507(chloroplast);GO:0009555(pollen development);GO:0009570(chloroplast stroma);GO:0051287(NAD binding);GO:0055114(oxidation-reduction process)	00340(Histidine metabolism)	lavenderblush2
Sph_LG4G001331	GO:0000981(RNA polymerase II transcription factor activity, sequence-specific DNA binding);GO:0001135(transcription factor activity, RNA polymerase II transcription factor recruiting);GO:0003677(DNA binding);GO:0003700(DNA binding transcription factor activity);GO:0005515(protein binding);GO:0005634(nucleus);GO:0006351(transcription, DNA-templated);GO:0006355(regulation of transcription, DNA-temp…	NA	brown2
Sph_LG10G002472	GO:0008643(carbohydrate transport);GO:0016021(integral component of membrane);GO:0051119(sugar transmembrane transporter activity)	NA	green4
Sph_LG3G001646	GO:0003677(DNA binding);GO:0003700(DNA binding transcription factor activity);GO:0005515(protein binding);GO:0005634(nucleus);GO:0006351(transcription, DNA-templated);GO:0006355(regulation of transcription, DNA-templated);GO:0006971(hypotonic response);GO:0009267(cellular response to starvation);GO:0043565(sequence-specific DNA binding);GO:0045735(nutrient reservoir activity);GO:0045893(positive …	NA	indianred3
Sph_LG11G003840	GO:0008270(zinc ion binding);GO:0046872(metal ion binding)	NA	palevioletred2
Sph_LG9G000684	GO:0000783(nuclear telomere cap complex);GO:0010521(telomerase inhibitor activity);GO:0016233(telomere capping);GO:0032210(regulation of telomere maintenance via telomerase);GO:0051974(negative regulation of telomerase activity);GO:0098505(G-rich strand telomeric DNA binding)	NA	brown2
Sph_LG1G003069	GO:0005773(vacuole)	NA	green4
Sph_LG3G002171	GO:0005249(voltage-gated potassium channel activity);GO:0005887(integral component of plasma membrane);GO:0042391(regulation of membrane potential)	NA	brown2
Sph_LG9G000827	GO:0005737(cytoplasm);GO:0008168(methyltransferase activity);GO:0016021(integral component of membrane);GO:0032259(methylation)	NA	indianred3
Sph_LG4G001431	GO:0004842(ubiquitin-protein transferase activity);GO:0016567(protein ubiquitination)	NA	lavenderblush2
Sph_LG7G000467	GO:0004740(pyruvate dehydrogenase (acetyl-transferring) kinase activity);GO:0005524(ATP binding);GO:0005739(mitochondrion);GO:0009927(histidine phosphotransfer kinase activity);GO:0042803(protein homodimerization activity);GO:0046777(protein autophosphorylation)	NA	brown2
Sph_LG1G002065	GO:0000462(maturation of SSU-rRNA from tricistronic rRNA transcript (SSU-rRNA, 5.8S rRNA, LSU-rRNA));GO:0005730(nucleolus);GO:0030686(90S preribosome)	NA	lavenderblush2
Sph_LG1G002370	NA	NA	darkorange2
Sph_LG1G002953	GO:0000151(ubiquitin ligase complex);GO:0000209(protein polyubiquitination);GO:0005634(nucleus);GO:0005829(cytosol);GO:0030433(ubiquitin-dependent ERAD pathway);GO:0034450(ubiquitin-ubiquitin ligase activity)	04141(Protein processing in endoplasmic reticulum);04120(Ubiquitin mediated proteolysis)	darkorange
Sph_LG2G002649	GO:0005515(protein binding);GO:0005634(nucleus);GO:0008150(biological_process)	NA	green4
Sph_LG11G001802	GO:0003723(RNA binding);GO:0003735(structural constituent of ribosome);GO:0006412(translation);GO:0022625(cytosolic large ribosomal subunit);GO:0042254(ribosome biogenesis)	03010(Ribosome)	green4
Sph_LG9G001754	GO:0005739(mitochondrion);GO:0006114(glycerol biosynthetic process);GO:0009507(chloroplast);GO:0016787(hydrolase activity);GO:0043136(glycerol-3-phosphatase activity)	NA	green4
Sph_LG11G001512	GO:0000050(urea cycle);GO:0000053(argininosuccinate metabolic process);GO:0004055(argininosuccinate synthase activity);GO:0005737(cytoplasm);GO:0006526(arginine biosynthetic process)	00250(Alanine, aspartate and glutamate metabolism);00220(Arginine biosynthesis)	darkorange2
Sph_LG11G001396	GO:0003677(DNA binding);GO:0005096(GTPase activator activity);GO:0005634(nucleus);GO:0005768(endosome);GO:0005802(trans-Golgi network);GO:0005829(cytosol);GO:0010227(floral organ abscission);GO:0016192(vesicle-mediated transport);GO:0046872(metal ion binding);GO:0090630(activation of GTPase activity)	04144(Endocytosis)	tan
Sph_LG10G001782	GO:0003700(DNA binding transcription factor activity);GO:0005515(protein binding);GO:0005634(nucleus);GO:0006351(transcription, DNA-templated);GO:0006355(regulation of transcription, DNA-templated);GO:0009734(auxin-activated signaling pathway);GO:0043565(sequence-specific DNA binding)	04075(Plant hormone signal transduction)	green4
Sph_LG5G000870	GO:0009699(phenylpropanoid biosynthetic process);GO:0042349(guiding stereospecific synthesis activity)	NA	skyblue2
Sph_LG9G003676	GO:0000906(6,7-dimethyl-8-ribityllumazine synthase activity);GO:0009231(riboflavin biosynthetic process);GO:0009570(chloroplast stroma)	00740(Riboflavin metabolism)	lavenderblush2
Sph_LG5G001336	GO:0008150(biological_process);GO:0009507(chloroplast);GO:0009534(chloroplast thylakoid);GO:0009570(chloroplast stroma);GO:0009579(thylakoid);GO:0010287(plastoglobule)	NA	green4
Sph_LG5G000575	GO:0005634(nucleus);GO:0006457(protein folding);GO:0009507(chloroplast);GO:0009536(plastid);GO:0009570(chloroplast stroma)	NA	green4
Sph_LG11G001470	GO:0005515(protein binding);GO:0005737(cytoplasm);GO:0005777(peroxisome);GO:0005829(cytosol);GO:0009058(biosynthetic process);GO:0016779(nucleotidyltransferase activity);GO:0043565(sequence-specific DNA binding);GO:0046686(response to cadmium ion);GO:2000082(regulation of L-ascorbic acid biosynthetic process)	00051(Fructose and mannose metabolism);00520(Amino sugar and nucleotide sugar metabolism)	green4
Sph_LG1G001731	GO:0005654(nucleoplasm);GO:0005730(nucleolus)	NA	lavenderblush2
Sph_LG0G001655	GO:0000160(phosphorelay signal transduction system);GO:0005634(nucleus);GO:0005737(cytoplasm);GO:0009736(cytokinin-activated signaling pathway);GO:0009927(histidine phosphotransfer kinase activity);GO:0016310(phosphorylation);GO:0043424(protein histidine kinase binding)	04075(Plant hormone signal transduction)	maroon
Sph_LG6G000618	GO:0003682(chromatin binding);GO:0005737(cytoplasm);GO:0008150(biological_process);GO:0008270(zinc ion binding);GO:0008536(Ran GTPase binding);GO:0017112(Rab guanyl-nucleotide exchange factor activity);GO:0035091(phosphatidylinositol binding);GO:0046872(metal ion binding);GO:0070300(phosphatidic acid binding)	NA	palevioletred2
Sph_LG1G000619	GO:0003674(molecular_function);GO:0005634(nucleus);GO:0005730(nucleolus)	NA	brown2
Sph_LG5G001058	GO:0005634(nucleus)	NA	brown2
Sph_LG10G002248	GO:0003993(acid phosphatase activity);GO:0004629(phospholipase C activity);GO:0005886(plasma membrane);GO:0009395(phospholipid catabolic process);GO:0016788(hydrolase activity, acting on ester bonds);GO:0034480(phosphatidylcholine phospholipase C activity)	00562(Inositol phosphate metabolism);00564(Glycerophospholipid metabolism);00565(Ether lipid metabolism)	brown2
Sph_LG3G002002	GO:0003674(molecular_function);GO:0005634(nucleus);GO:0008150(biological_process)	NA	brown2
Sph_LG9G003020	GO:0004674(protein serine/threonine kinase activity);GO:0004675(transmembrane receptor protein serine/threonine kinase activity);GO:0005515(protein binding);GO:0005524(ATP binding);GO:0005886(plasma membrane);GO:0006468(protein phosphorylation);GO:0007166(cell surface receptor signaling pathway);GO:0016301(kinase activity);GO:0042742(defense response to bacterium)	NA	indianred3
Sph_LG11G002202	GO:0004350(glutamate-5-semialdehyde dehydrogenase activity);GO:0005737(cytoplasm);GO:0006561(proline biosynthetic process)	00330(Arginine and proline metabolism)	green4
Sph_LG2G000303	GO:0003725(double-stranded RNA binding);GO:0005515(protein binding);GO:0005634(nucleus);GO:0005737(cytoplasm);GO:0035196(production of miRNAs involved in gene silencing by miRNA);GO:0070919(production of siRNA involved in chromatin silencing by small RNA)	NA	darkorange2
Sph_LG9G003184	GO:0005634(nucleus);GO:0005783(endoplasmic reticulum);GO:0009555(pollen development);GO:0010025(wax biosynthetic process);GO:0016740(transferase activity);GO:0016747(transferase activity, transferring acyl groups other than amino-acyl groups);GO:0042761(very long-chain fatty acid biosynthetic process);GO:0071555(cell wall organization)	00940(Phenylpropanoid biosynthesis);00945(Stilbenoid, diarylheptanoid and gingerol biosynthesis);00941(Flavonoid biosynthesis)	darkorange2
Sph_LG11G002965	NA	NA	green4
Sph_LG11G002469	GO:0003677(DNA binding);GO:0003700(DNA binding transcription factor activity);GO:0005515(protein binding);GO:0005634(nucleus);GO:0005737(cytoplasm);GO:0006351(transcription, DNA-templated);GO:0006355(regulation of transcription, DNA-templated);GO:0009736(cytokinin-activated signaling pathway);GO:0009873(ethylene-activated signaling pathway);GO:0048366(leaf development)	04626(Plant-pathogen interaction)	green4
Sph_LG9G002347	GO:0003677(DNA binding);GO:0003700(DNA binding transcription factor activity);GO:0005634(nucleus);GO:0006351(transcription, DNA-templated);GO:0006355(regulation of transcription, DNA-templated);GO:0009873(ethylene-activated signaling pathway);GO:0010200(response to chitin)	NA	green4
Sph_LG2G000598	GO:0009055(electron transfer activity);GO:0009507(chloroplast);GO:0009536(plastid);GO:0009706(chloroplast inner membrane);GO:0009941(chloroplast envelope);GO:0010277(chlorophyllide a oxygenase [overall] activity);GO:0015031(protein transport);GO:0016021(integral component of membrane);GO:0046872(metal ion binding);GO:0051537(2 iron, 2 sulfur cluster binding);GO:0055114(oxidation-reduction process)	00860(Porphyrin and chlorophyll metabolism)	darkorange2
Sph_LG4G001270	GO:0009507(chloroplast);GO:0009813(flavonoid biosynthetic process);GO:0009964(negative regulation of flavonoid biosynthetic process);GO:0016491(oxidoreductase activity);GO:0033729(anthocyanidin reductase activity);GO:0050662(coenzyme binding);GO:0055114(oxidation-reduction process)	00941(Flavonoid biosynthesis)	mediumpurple3
Sph_LG0G001367	GO:0005739(mitochondrion);GO:0005743(mitochondrial inner membrane);GO:0015450(P-P-bond-hydrolysis-driven protein transmembrane transporter activity);GO:0016021(integral component of membrane);GO:0045039(protein import into mitochondrial inner membrane);GO:0051205(protein insertion into membrane)	03060(Protein export)	green4
Sph_LG10G000682	GO:0051213(dioxygenase activity)	00904(Diterpenoid biosynthesis)	brown2
Sph_LG5G000446	GO:0001678(cellular glucose homeostasis);GO:0004340(glucokinase activity);GO:0005829(cytosol);GO:0006096(glycolytic process);GO:0008865(fructokinase activity);GO:0019158(mannokinase activity)	00010(Glycolysis / Gluconeogenesis);00051(Fructose and mannose metabolism);00052(Galactose metabolism);00500(Starch and sucrose metabolism);00520(Amino sugar and nucleotide sugar metabolism);00524(Neomycin, kanamycin and gentamicin biosynthesis)	green4
Sph_LG2G002413	GO:0004067(asparaginase activity);GO:0005737(cytoplasm);GO:0006508(proteolysis);GO:0006516(glycoprotein catabolic process);GO:0008798(beta-aspartyl-peptidase activity)	NA	darkorange2
Sph_LG11G001597	GO:0005739(mitochondrion);GO:0006598(polyamine catabolic process);GO:0046208(spermine catabolic process);GO:0046592(polyamine oxidase activity);GO:0050660(flavin adenine dinucleotide binding);GO:0052894(norspermine:oxygen oxidoreductase activity);GO:0052895(N1-acetylspermine:oxygen oxidoreductase (N1-acetylspermidine-forming) activity);GO:0052901(spermine:oxygen oxidoreductase (spermidine-forming…	00330(Arginine and proline metabolism);00410(beta-Alanine metabolism)	brown2
Sph_LG3G001564	GO:0000911(cytokinesis by cell plate formation);GO:0004672(protein kinase activity);GO:0004707(MAP kinase activity);GO:0005515(protein binding);GO:0005524(ATP binding);GO:0005634(nucleus);GO:0005737(cytoplasm);GO:0005829(cytosol);GO:0005874(microtubule);GO:0006468(protein phosphorylation);GO:0006972(hyperosmotic response);GO:0007112(male meiosis cytokinesis);GO:0007165(signal transduction);GO:000…	04016(MAPK signaling pathway - plant)	darkorange2
Sph_LG2G002412	GO:0005634(nucleus);GO:0008150(biological_process);GO:0016787(hydrolase activity)	NA	green4
Sph_LG0G002903	GO:0005768(endosome);GO:0005774(vacuolar membrane);GO:0005802(trans-Golgi network);GO:0008757(S-adenosylmethionine-dependent methyltransferase activity);GO:0032259(methylation)	NA	darkorange2
Sph_LG11G001571	GO:0004190(aspartic-type endopeptidase activity);GO:0006508(proteolysis);GO:0030163(protein catabolic process)	NA	green4
Sph_LG5G000762	GO:0005742(mitochondrial outer membrane translocase complex);GO:0016021(integral component of membrane);GO:0030150(protein import into mitochondrial matrix)	NA	green4
Sph_LG5G000068	GO:0000287(magnesium ion binding);GO:0004427(inorganic diphosphatase activity);GO:0005737(cytoplasm);GO:0005829(cytosol);GO:0006796(phosphate-containing compound metabolic process);GO:0016020(membrane);GO:0046686(response to cadmium ion)	00190(Oxidative phosphorylation)	brown2
Sph_Contig00163G000020	GO:0009536(plastid)	NA	tan
Sph_LG1G002538	GO:0005515(protein binding);GO:0005739(mitochondrion);GO:0005829(cytosol);GO:0006535(cysteine biosynthetic process from serine);GO:0008270(zinc ion binding);GO:0009001(serine O-acetyltransferase activity);GO:0009507(chloroplast);GO:0019344(cysteine biosynthetic process);GO:0046686(response to cadmium ion)	00920(Sulfur metabolism);00270(Cysteine and methionine metabolism)	darkorange2
Sph_LG9G002879	GO:0004672(protein kinase activity);GO:0004674(protein serine/threonine kinase activity);GO:0005524(ATP binding);GO:0005886(plasma membrane);GO:0006468(protein phosphorylation);GO:0007169(transmembrane receptor protein tyrosine kinase signaling pathway);GO:0016021(integral component of membrane);GO:0016301(kinase activity)	NA	darkorange2
Sph_LG9G003248	GO:0005215(transporter activity);GO:0005634(nucleus);GO:0005829(cytosol);GO:0005886(plasma membrane);GO:0006810(transport);GO:0007049(cell cycle);GO:0008289(lipid binding);GO:0051301(cell division)	NA	tan
Sph_LG11G000875	GO:0003674(molecular_function);GO:0005634(nucleus);GO:0008150(biological_process)	NA	indianred3
Sph_LG10G002130	GO:0005783(endoplasmic reticulum);GO:0010105(negative regulation of ethylene-activated signaling pathway)	04016(MAPK signaling pathway - plant);04075(Plant hormone signal transduction)	sienna4
Sph_LG0G001238	GO:0004844(uracil DNA N-glycosylase activity);GO:0005634(nucleus);GO:0005739(mitochondrion);GO:0006281(DNA repair);GO:0009507(chloroplast);GO:0097510(base-excision repair, AP site formation via deaminated base removal)	03410(Base excision repair)	brown2
Sph_LG2G000856	GO:0004674(protein serine/threonine kinase activity);GO:0005829(cytosol);GO:0006355(regulation of transcription, DNA-templated);GO:0006468(protein phosphorylation);GO:0035556(intracellular signal transduction)	NA	lavenderblush2
Sph_LG7G000090	GO:0003954(NADH dehydrogenase activity);GO:0005739(mitochondrion);GO:0005777(peroxisome);GO:0031304(intrinsic component of mitochondrial inner membrane);GO:0071482(cellular response to light stimulus)	NA	green4
Sph_LG11G002201	GO:0004032(alditol:NADP+ 1-oxidoreductase activity);GO:0004033(aldo-keto reductase (NADP) activity);GO:0005737(cytoplasm);GO:0008106(alcohol dehydrogenase (NADP+) activity);GO:0009409(response to cold);GO:0009414(response to water deprivation);GO:0009507(chloroplast);GO:0009636(response to toxic substance);GO:0009651(response to salt stress);GO:0016229(steroid dehydrogenase activity);GO:0016491(o…	00010(Glycolysis / Gluconeogenesis);00040(Pentose and glucuronate interconversions);00561(Glycerolipid metabolism)	green4
Sph_LG11G000228	GO:0005634(nucleus);GO:0008150(biological_process)	03010(Ribosome)	darkorange
Sph_LG10G002736	GO:0005515(protein binding);GO:0005524(ATP binding);GO:0005576(extracellular region);GO:0006952(defense response);GO:0043531(ADP binding)	NA	darkorange2
Sph_LG2G001925	GO:0005634(nucleus)	NA	indianred3
Sph_LG1G001496	GO:0004364(glutathione transferase activity);GO:0005737(cytoplasm);GO:0006749(glutathione metabolic process);GO:0009407(toxin catabolic process)	00480(Glutathione metabolism)	green4
Sph_LG10G001020	GO:0005516(calmodulin binding);GO:0005634(nucleus);GO:0005886(plasma membrane);GO:0008150(biological_process)	NA	lavenderblush2
Sph_LG0G002516	GO:0051213(dioxygenase activity)	00941(Flavonoid biosynthesis)	brown2
Sph_LG5G000968	GO:0003677(DNA binding);GO:0003700(DNA binding transcription factor activity);GO:0005634(nucleus);GO:0006351(transcription, DNA-templated);GO:0006355(regulation of transcription, DNA-templated);GO:0007275(multicellular organism development);GO:0010371(regulation of gibberellin biosynthetic process);GO:0045487(gibberellin catabolic process);GO:0046983(protein dimerization activity)	04016(MAPK signaling pathway - plant);04075(Plant hormone signal transduction)	darkorange2
Sph_LG0G000107	GO:0005576(extracellular region);GO:0005618(cell wall);GO:0006949(syncytium formation);GO:0009664(plant-type cell wall organization);GO:0009826(unidimensional cell growth);GO:0009828(plant-type cell wall loosening);GO:0009831(plant-type cell wall modification involved in multidimensional cell growth);GO:0016020(membrane)	NA	mediumpurple3
Sph_LG11G003390	GO:0004197(cysteine-type endopeptidase activity);GO:0005576(extracellular region);GO:0006508(proteolysis);GO:0009507(chloroplast);GO:0043068(positive regulation of programmed cell death)	NA	green4
Sph_LG4G000548	NA	NA	indianred3
Sph_LG1G001951	GO:0009705(plant-type vacuole membrane);GO:0015140(malate transmembrane transporter activity)	NA	darkorange2
Sph_LG10G000044	GO:0008234(cysteine-type peptidase activity);GO:0009507(chloroplast)	NA	indianred3
Sph_LG7G000015	GO:0003735(structural constituent of ribosome);GO:0005763(mitochondrial small ribosomal subunit);GO:0006412(translation);GO:0022627(cytosolic small ribosomal subunit)	03010(Ribosome)	darkorange2
Sph_LG9G001821	GO:0005634(nucleus);GO:0009414(response to water deprivation);GO:0009785(blue light signaling pathway);GO:0010161(red light signaling pathway)	NA	indianred3
Sph_LG11G001454	GO:0005983(starch catabolic process);GO:0009507(chloroplast);GO:0009570(chloroplast stroma);GO:0043036(starch grain)	NA	green4
Sph_LG11G001186	GO:0004849(uridine kinase activity);GO:0005829(cytosol);GO:0006206(pyrimidine nucleobase metabolic process);GO:0009507(chloroplast);GO:0043097(pyrimidine nucleoside salvage)	00710(Carbon fixation in photosynthetic organisms)	darkorange2
Sph_LG11G001086	GO:0003682(chromatin binding);GO:0005737(cytoplasm);GO:0008150(biological_process);GO:0008536(Ran GTPase binding)	NA	darkorange2
Sph_LG8G000552	GO:0005515(protein binding);GO:0005634(nucleus);GO:0005737(cytoplasm);GO:0008150(biological_process);GO:0030674(protein binding, bridging)	NA	darkorange2
Sph_LG11G003291	GO:0003674(molecular_function);GO:0005634(nucleus);GO:0005777(peroxisome);GO:0008150(biological_process)	NA	darkorange
Sph_LG4G001477	GO:0000786(nucleosome);GO:0003677(DNA binding);GO:0005634(nucleus);GO:0006334(nucleosome assembly);GO:0009414(response to water deprivation);GO:0031492(nucleosomal DNA binding)	NA	brown2
Sph_LG5G000584	GO:0004518(nuclease activity);GO:0005634(nucleus);GO:0009611(response to wounding)	NA	brown2
Sph_LG0G003121	GO:0005516(calmodulin binding);GO:0005634(nucleus);GO:0008270(zinc ion binding)	NA	lavenderblush2
Sph_LG7G000569	GO:0000785(chromatin);GO:0003700(DNA binding transcription factor activity);GO:0005634(nucleus)	NA	indianred3
Sph_LG0G001376	GO:0005794(Golgi apparatus);GO:0016413(O-acetyltransferase activity);GO:0071554(cell wall organization or biogenesis)	NA	indianred3
Sph_LG9G003354	GO:0003674(molecular_function);GO:0005634(nucleus);GO:0008150(biological_process)	NA	green4
Sph_LG4G000774	GO:0000722(telomere maintenance via recombination);GO:0000731(DNA synthesis involved in DNA repair);GO:0000784(nuclear chromosome, telomeric region);GO:0003677(DNA binding);GO:0005654(nucleoplasm);GO:0005737(cytoplasm);GO:0006284(base-excision repair);GO:0006302(double-strand break repair);GO:0007569(cell aging);GO:0009378(four-way junction helicase activity);GO:0031297(replication fork processin…	03018(RNA degradation)	green4
Sph_LG1G001434	GO:0005887(integral component of plasma membrane);GO:0008519(ammonium transmembrane transporter activity);GO:0015695(organic cation transport);GO:0019740(nitrogen utilization);GO:0072488(ammonium transmembrane transport)	NA	darkorange2
Sph_LG11G002911	GO:0006357(regulation of transcription by RNA polymerase II);GO:0016592(mediator complex);GO:0051123(RNA polymerase II transcriptional preinitiation complex assembly);GO:0070847(core mediator complex)	NA	lavenderblush2
Sph_LG5G000736	GO:0009535(chloroplast thylakoid membrane);GO:0016021(integral component of membrane);GO:0046872(metal ion binding)	NA	brown2
Sph_LG1G001047	GO:0004620(phospholipase activity);GO:0005737(cytoplasm);GO:0016020(membrane);GO:0047372(acylglycerol lipase activity)	NA	maroon
Sph_LG0G003639	GO:0000783(nuclear telomere cap complex);GO:0003691(double-stranded telomeric DNA binding);GO:0031627(telomeric loop formation)	NA	brown2
Sph_LG2G000665	GO:0004553(hydrolase activity, hydrolyzing O-glycosyl compounds);GO:0030247(polysaccharide binding);GO:0046658(anchored component of plasma membrane)	00500(Starch and sucrose metabolism)	green4
Sph_LG10G001937	GO:0003674(molecular_function);GO:0005634(nucleus);GO:0005737(cytoplasm);GO:0005829(cytosol);GO:0008150(biological_process)	NA	lavenderblush2
Sph_LG3G001825	GO:0003674(molecular_function);GO:0005575(cellular_component);GO:0006952(defense response);GO:0009607(response to biotic stimulus)	NA	brown2
Sph_LG5G000849	GO:0006952(defense response)	03013(RNA transport)	brown2
Sph_LG10G001876	GO:0005634(nucleus);GO:0052689(carboxylic ester hydrolase activity)	NA	green4
Sph_LG4G001498	GO:0004792(thiosulfate sulfurtransferase activity);GO:0005737(cytoplasm);GO:0007568(aging);GO:0009507(chloroplast);GO:0016740(transferase activity)	NA	brown2
Sph_LG5G000056	GO:0005886(plasma membrane);GO:0016021(integral component of membrane);GO:0042626(ATPase activity, coupled to transmembrane movement of substances)	02010(ABC transporters)	green4
Sph_LG10G002714	GO:0003674(molecular_function);GO:0005739(mitochondrion);GO:0008150(biological_process)	NA	green4
Sph_LG10G001705	GO:0003674(molecular_function);GO:0005634(nucleus);GO:0009648(photoperiodism);GO:0042753(positive regulation of circadian rhythm);GO:0048511(rhythmic process)	NA	green4
Sph_LG2G001019	GO:0003674(molecular_function);GO:0008150(biological_process);GO:0009507(chloroplast);GO:0016021(integral component of membrane)	NA	green4
Sph_LG2G002490	GO:0000776(kinetochore);GO:0005634(nucleus);GO:0005635(nuclear envelope);GO:0007093(mitotic cell cycle checkpoint);GO:0007094(mitotic spindle assembly checkpoint);GO:0051301(cell division);GO:0051315(attachment of mitotic spindle microtubules to kinetochore);GO:0072686(mitotic spindle)	NA	green4
Sph_LG10G002445	GO:0016165(linoleate 13S-lipoxygenase activity)	00591(Linoleic acid metabolism)	tan
Sph_LG4G000587	GO:0005737(cytoplasm);GO:0005886(plasma membrane);GO:0006979(response to oxidative stress);GO:0016491(oxidoreductase activity);GO:0046686(response to cadmium ion);GO:0055114(oxidation-reduction process)	00941(Flavonoid biosynthesis)	darkorange2
Sph_LG3G001763	GO:0005886(plasma membrane);GO:0051015(actin filament binding)	NA	green4
Sph_LG2G001898	GO:0009507(chloroplast);GO:0009570(chloroplast stroma);GO:0016787(hydrolase activity);GO:0019144(ADP-sugar diphosphatase activity);GO:0046872(metal ion binding);GO:0080041(ADP-ribose pyrophosphohydrolase activity);GO:0080042(ADP-glucose pyrophosphohydrolase activity)	00051(Fructose and mannose metabolism);00500(Starch and sucrose metabolism);00230(Purine metabolism)	green4
Sph_LG10G002607	GO:0008422(beta-glucosidase activity);GO:1901657(glycosyl compound metabolic process)	00500(Starch and sucrose metabolism);00460(Cyanoamino acid metabolism);00940(Phenylpropanoid biosynthesis)	darkorange2
Sph_LG0G003286	GO:0004518(nuclease activity);GO:0005634(nucleus);GO:0006281(DNA repair)	03430(Mismatch repair)	indianred3
Sph_LG11G003479	GO:0005509(calcium ion binding);GO:0005783(endoplasmic reticulum);GO:0005788(endoplasmic reticulum lumen);GO:0005789(endoplasmic reticulum membrane);GO:0006457(protein folding);GO:0009507(chloroplast);GO:0009626(plant-type hypersensitive response);GO:0010204(defense response signaling pathway, resistance gene-independent);GO:0030246(carbohydrate binding);GO:0042742(defense response to bacterium);…	04141(Protein processing in endoplasmic reticulum);04145(Phagosome)	green4
Sph_LG11G001978	GO:0000139(Golgi membrane);GO:0003674(molecular_function);GO:0005794(Golgi apparatus);GO:0009834(plant-type secondary cell wall biogenesis);GO:0016021(integral component of membrane);GO:0045492(xylan biosynthetic process)	NA	mediumpurple3
Sph_LG9G000681	NA	NA	indianred3
Sph_LG9G003146	GO:0004672(protein kinase activity);GO:0005515(protein binding);GO:0005524(ATP binding);GO:0005634(nucleus);GO:0005737(cytoplasm);GO:0006952(defense response);GO:0007623(circadian rhythm);GO:0009414(response to water deprivation);GO:0009416(response to light stimulus);GO:0009583(detection of light stimulus);GO:0009637(response to blue light);GO:0009638(phototropism);GO:0009640(photomorphogenesis)…	04712(Circadian rhythm - plant)	green4
Sph_LG5G001256	GO:0005737(cytoplasm);GO:0006537(glutamate biosynthetic process);GO:0015930(glutamate synthase activity);GO:0019676(ammonia assimilation cycle)	00630(Glyoxylate and dicarboxylate metabolism);00910(Nitrogen metabolism)	green4
Sph_LG9G003880	NA	NA	lavenderblush2
Sph_LG0G002050	GO:0003677(DNA binding);GO:0003700(DNA binding transcription factor activity);GO:0005515(protein binding);GO:0005622(intracellular);GO:0005634(nucleus);GO:0006351(transcription, DNA-templated);GO:0006355(regulation of transcription, DNA-templated);GO:0006417(regulation of translation);GO:0009733(response to auxin);GO:0009734(auxin-activated signaling pathway);GO:0043565(sequence-specific DNA bind…	04075(Plant hormone signal transduction)	grey
Sph_LG9G000868	NA	NA	brown2
Sph_LG3G001115	GO:0005737(cytoplasm)	04016(MAPK signaling pathway - plant);04626(Plant-pathogen interaction)	indianred3
Sph_LG2G001979	GO:0003674(molecular_function);GO:0005634(nucleus);GO:0008150(biological_process);GO:0016020(membrane);GO:0016021(integral component of membrane)	NA	darkorange2
Sph_LG11G003211	GO:0003674(molecular_function);GO:0005739(mitochondrion);GO:0008150(biological_process);GO:0016021(integral component of membrane)	NA	brown2
Sph_LG0G000336	GO:0005634(nucleus);GO:0005886(plasma membrane);GO:0016301(kinase activity);GO:0016310(phosphorylation)	NA	green4
Sph_LG0G002084	NA	NA	green4
Sph_LG2G000910	GO:0005249(voltage-gated potassium channel activity);GO:0005887(integral component of plasma membrane);GO:0042391(regulation of membrane potential)	04626(Plant-pathogen interaction)	green4
Sph_LG11G002592	GO:0005794(Golgi apparatus);GO:0016021(integral component of membrane)	NA	green4
Sph_LG2G000679	GO:0005829(cytosol);GO:0008171(O-methyltransferase activity);GO:0008757(S-adenosylmethionine-dependent methyltransferase activity);GO:0019438(aromatic compound biosynthetic process)	00940(Phenylpropanoid biosynthesis)	plum1
Sph_LG11G002156	NA	NA	green4
Sph_LG7G000568	GO:0003700(DNA binding transcription factor activity);GO:0005515(protein binding);GO:0005634(nucleus);GO:0006351(transcription, DNA-templated);GO:0006355(regulation of transcription, DNA-templated);GO:0009873(ethylene-activated signaling pathway);GO:0010200(response to chitin);GO:0016036(cellular response to phosphate starvation);GO:0043565(sequence-specific DNA binding);GO:0044212(transcription …	00970(Aminoacyl-tRNA biosynthesis)	brown2
Sph_LG2G001592	GO:0006891(intra-Golgi vesicle-mediated transport);GO:0007030(Golgi organization);GO:0017119(Golgi transport complex)	NA	darkorange
Sph_LG5G000309	GO:0003674(molecular_function);GO:0009507(chloroplast);GO:0009737(response to abscisic acid);GO:0016021(integral component of membrane)	NA	green4
Sph_LG11G003768	GO:0004674(protein serine/threonine kinase activity);GO:0005515(protein binding);GO:0005524(ATP binding);GO:0005886(plasma membrane);GO:0009506(plasmodesma);GO:0009755(hormone-mediated signaling pathway);GO:0009786(regulation of asymmetric cell division);GO:0009793(embryo development ending in seed dormancy);GO:0009986(cell surface);GO:0010311(lateral root formation);GO:0016021(integral component…	NA	green4
Sph_LG1G002406	GO:0004657(proline dehydrogenase activity);GO:0005739(mitochondrion);GO:0006537(glutamate biosynthetic process);GO:0006562(proline catabolic process);GO:0006970(response to osmotic stress);GO:0009414(response to water deprivation);GO:0010133(proline catabolic process to glutamate);GO:0055114(oxidation-reduction process)	00330(Arginine and proline metabolism)	indianred3
Sph_LG2G001696	GO:0003674(molecular_function);GO:0005634(nucleus);GO:0009651(response to salt stress)	NA	green4
Sph_LG5G001231	GO:0002679(respiratory burst involved in defense response);GO:0004842(ubiquitin-protein transferase activity);GO:0005515(protein binding);GO:0005737(cytoplasm);GO:0005829(cytosol);GO:0006952(defense response);GO:0009414(response to water deprivation);GO:0010200(response to chitin);GO:0016567(protein ubiquitination);GO:0051865(protein autoubiquitination)	NA	indianred3
Sph_LG10G001515	GO:0004565(beta-galactosidase activity);GO:0005618(cell wall);GO:0005773(vacuole)	00052(Galactose metabolism);00600(Sphingolipid metabolism);00531(Glycosaminoglycan degradation);00604(Glycosphingolipid biosynthesis - ganglio series);00511(Other glycan degradation)	green4
Sph_LG1G000436	GO:0005737(cytoplasm);GO:0016740(transferase activity);GO:0016747(transferase activity, transferring acyl groups other than amino-acyl groups)	00073(Cutin, suberine and wax biosynthesis)	green4
Sph_LG5G001221	GO:0006952(defense response);GO:0009506(plasmodesma);GO:0046658(anchored component of plasma membrane)	NA	mediumpurple3
Sph_LG2G001596	GO:0008422(beta-glucosidase activity);GO:0009651(response to salt stress);GO:0009725(response to hormone);GO:0019762(glucosinolate catabolic process)	00500(Starch and sucrose metabolism);00460(Cyanoamino acid metabolism);00940(Phenylpropanoid biosynthesis)	green4
Sph_LG1G002562	GO:0003755(peptidyl-prolyl cis-trans isomerase activity);GO:0006457(protein folding);GO:0009507(chloroplast);GO:0009570(chloroplast stroma);GO:0009941(chloroplast envelope);GO:0015031(protein transport)	NA	green4
Sph_LG5G000734	GO:0004190(aspartic-type endopeptidase activity);GO:0006508(proteolysis);GO:0030163(protein catabolic process)	NA	darkorange2
Sph_LG6G000768	GO:0003674(molecular_function);GO:0008150(biological_process);GO:0009507(chloroplast)	NA	green4
Sph_LG2G000488	GO:0005737(cytoplasm);GO:0010090(trichome morphogenesis)	NA	darkorange2
Sph_LG3G001985	GO:0004674(protein serine/threonine kinase activity);GO:0005634(nucleus);GO:0046777(protein autophosphorylation)	NA	green4
Sph_LG0G001113	GO:0006855(drug transmembrane transport)	NA	green4
Sph_LG2G001644	GO:0005515(protein binding);GO:0005737(cytoplasm);GO:0005777(peroxisome);GO:0005829(cytosol);GO:0009058(biosynthetic process);GO:0016779(nucleotidyltransferase activity);GO:0043565(sequence-specific DNA binding);GO:0046686(response to cadmium ion);GO:2000082(regulation of L-ascorbic acid biosynthetic process)	00051(Fructose and mannose metabolism);00520(Amino sugar and nucleotide sugar metabolism)	green4
Sph_LG5G000106	GO:0003677(DNA binding);GO:0003700(DNA binding transcription factor activity);GO:0005515(protein binding);GO:0005634(nucleus);GO:0006351(transcription, DNA-templated);GO:0006355(regulation of transcription, DNA-templated);GO:0009555(pollen development);GO:0009793(embryo development ending in seed dormancy);GO:0010262(somatic embryogenesis);GO:0016602(CCAAT-binding factor complex);GO:0045892(negat…	NA	lavenderblush2
Sph_LG4G000229	GO:0009507(chloroplast);GO:0009517(PSII associated light-harvesting complex II);GO:0009523(photosystem II);GO:0009534(chloroplast thylakoid);GO:0009535(chloroplast thylakoid membrane);GO:0009579(thylakoid);GO:0010027(thylakoid membrane organization);GO:0010196(nonphotochemical quenching);GO:0015979(photosynthesis);GO:0016020(membrane);GO:0016021(integral component of membrane);GO:0016168(chloroph…	00195(Photosynthesis)	green4
Sph_LG5G000211	GO:0003677(DNA binding);GO:0003700(DNA binding transcription factor activity);GO:0005515(protein binding);GO:0005634(nucleus);GO:0006351(transcription, DNA-templated);GO:0006355(regulation of transcription, DNA-templated);GO:0043565(sequence-specific DNA binding);GO:0046983(protein dimerization activity)	NA	mediumpurple3
Sph_LG4G001445	GO:0005524(ATP binding);GO:0005886(plasma membrane);GO:0016021(integral component of membrane);GO:0016887(ATPase activity)	NA	green4
Sph_LG0G001279	GO:0005351(carbohydrate:proton symporter activity);GO:0005355(glucose transmembrane transporter activity);GO:0005887(integral component of plasma membrane);GO:0046323(glucose import)	NA	brown2
Sph_LG9G001115	NA	NA	lavenderblush2
Sph_LG0G001894	GO:0003677(DNA binding);GO:0003700(DNA binding transcription factor activity);GO:0005634(nucleus);GO:0006351(transcription, DNA-templated);GO:0006355(regulation of transcription, DNA-templated);GO:0009793(embryo development ending in seed dormancy);GO:0010262(somatic embryogenesis);GO:0016602(CCAAT-binding factor complex);GO:0048316(seed development);GO:0048510(regulation of timing of transition …	NA	brown2
Sph_LG5G000297	GO:0003735(structural constituent of ribosome);GO:0006412(translation)	NA	brown2
Sph_LG8G000347	GO:0003677(DNA binding);GO:0003700(DNA binding transcription factor activity);GO:0005515(protein binding);GO:0005634(nucleus);GO:0006351(transcription, DNA-templated);GO:0006355(regulation of transcription, DNA-templated);GO:0006971(hypotonic response);GO:0009267(cellular response to starvation);GO:0043565(sequence-specific DNA binding);GO:0045735(nutrient reservoir activity);GO:0045893(positive …	NA	green4
Sph_LG1G002275	GO:0003824(catalytic activity);GO:0003978(UDP-glucose 4-epimerase activity);GO:0005794(Golgi apparatus);GO:0006012(galactose metabolic process);GO:0009225(nucleotide-sugar metabolic process);GO:0009832(plant-type cell wall biogenesis);GO:0016021(integral component of membrane);GO:0019567(arabinose biosynthetic process);GO:0032580(Golgi cisterna membrane);GO:0033358(UDP-L-arabinose biosynthetic pr…	00520(Amino sugar and nucleotide sugar metabolism)	green4
Sph_LG3G001969	GO:0005737(cytoplasm);GO:0006952(defense response);GO:0007165(signal transduction);GO:0016021(integral component of membrane);GO:0043531(ADP binding)	NA	darkorange
Sph_LG3G001759	GO:0000932(P-body);GO:0003674(molecular_function);GO:0005634(nucleus);GO:0009737(response to abscisic acid);GO:0010162(seed dormancy process);GO:0010494(cytoplasmic stress granule)	NA	green4
Sph_LG9G002668	GO:0003677(DNA binding);GO:0003700(DNA binding transcription factor activity);GO:0005634(nucleus);GO:0006351(transcription, DNA-templated);GO:0006355(regulation of transcription, DNA-templated);GO:0007275(multicellular organism development)	NA	brown2
Sph_LG5G000572	GO:0003924(GTPase activity);GO:0005198(structural molecule activity);GO:0005200(structural constituent of cytoskeleton);GO:0005525(GTP binding);GO:0005737(cytoplasm);GO:0005773(vacuole);GO:0005874(microtubule);GO:0007017(microtubule-based process);GO:0009416(response to light stimulus);GO:0009826(unidimensional cell growth)	04145(Phagosome)	green4
Sph_LG7G000087	GO:0003674(molecular_function);GO:0005576(extracellular region);GO:0008150(biological_process)	NA	darkorange2
Sph_LG9G001342	GO:0003743(translation initiation factor activity);GO:0006413(translational initiation)	03013(RNA transport)	indianred3
Sph_LG5G001546	GO:0005634(nucleus);GO:0008168(methyltransferase activity);GO:0032259(methylation)	NA	green4
Sph_LG5G000590	GO:0005515(protein binding);GO:0009718(anthocyanin-containing compound biosynthetic process);GO:0042406(extrinsic component of endoplasmic reticulum membrane);GO:0045552(dihydrokaempferol 4-reductase activity);GO:0047890(flavanone 4-reductase activity);GO:0050662(coenzyme binding);GO:0055114(oxidation-reduction process)	00941(Flavonoid biosynthesis)	maroon
Sph_LG2G001550	GO:0005515(protein binding);GO:0005739(mitochondrion);GO:0005747(mitochondrial respiratory chain complex I);GO:0005774(vacuolar membrane);GO:0009507(chloroplast);GO:0009651(response to salt stress);GO:0009737(response to abscisic acid);GO:0009853(photorespiration);GO:0010228(vegetative to reproductive phase transition of meristem);GO:0031966(mitochondrial membrane);GO:0045271(respiratory chain co…	NA	palevioletred2
Sph_LG10G001068	GO:0004069(L-aspartate:2-oxoglutarate aminotransferase activity);GO:0030170(pyridoxal phosphate binding);GO:0042802(identical protein binding)	00710(Carbon fixation in photosynthetic organisms);00250(Alanine, aspartate and glutamate metabolism);00270(Cysteine and methionine metabolism);00220(Arginine biosynthesis);00330(Arginine and proline metabolism);00350(Tyrosine metabolism);00360(Phenylalanine metabolism);00400(Phenylalanine, tyrosine and tryptophan biosynthesis);00950(Isoquinoline alkaloid biosynthesis);00960(Tropane, piperidine a…	grey
Sph_LG10G002754	GO:0000062(fatty-acyl-CoA binding);GO:0005739(mitochondrion);GO:0008470(isovaleryl-CoA dehydrogenase activity);GO:0009055(electron transfer activity);GO:0033539(fatty acid beta-oxidation using acyl-CoA dehydrogenase);GO:0050660(flavin adenine dinucleotide binding);GO:0052890(oxidoreductase activity, acting on the CH-CH group of donors, with a flavin as acceptor);GO:0055088(lipid homeostasis)	00280(Valine, leucine and isoleucine degradation)	brown2
Sph_Contig03880_ERROPOS14700000G000780	GO:0004061(arylformamidase activity);GO:0019441(tryptophan catabolic process to kynurenine)	NA	sienna4
Sph_LG11G002741	GO:0005634(nucleus);GO:0008150(biological_process)	NA	green4
Sph_LG7G000010	GO:0005634(nucleus)	NA	indianred3
Sph_LG11G002620	GO:0004674(protein serine/threonine kinase activity);GO:0005524(ATP binding);GO:0005886(plasma membrane);GO:0006468(protein phosphorylation);GO:0009506(plasmodesma);GO:0016021(integral component of membrane);GO:0016301(kinase activity);GO:0046777(protein autophosphorylation)	NA	green4
Sph_LG3G001705	GO:0005634(nucleus);GO:0005737(cytoplasm);GO:0006995(cellular response to nitrogen starvation);GO:0008794(arsenate reductase (glutaredoxin) activity);GO:0009055(electron transfer activity);GO:0015035(protein disulfide oxidoreductase activity);GO:0045454(cell redox homeostasis)	NA	tan
Sph_LG0G001374	GO:0004197(cysteine-type endopeptidase activity);GO:0005615(extracellular space);GO:0005764(lysosome);GO:0051603(proteolysis involved in cellular protein catabolic process)	04145(Phagosome)	green4
Sph_LG1G001877	NA	NA	lavenderblush2
Sph_LG5G001027	GO:0005384(manganese ion transmembrane transporter activity);GO:0005737(cytoplasm);GO:0005773(vacuole);GO:0005774(vacuolar membrane);GO:0005794(Golgi apparatus);GO:0006828(manganese ion transport);GO:0006875(cellular metal ion homeostasis);GO:0009506(plasmodesma);GO:0009617(response to bacterium);GO:0010043(response to zinc ion);GO:0015103(inorganic anion transmembrane transporter activity);GO:00…	NA	brown2
Sph_LG0G000748	GO:0003674(molecular_function);GO:0005634(nucleus);GO:0006351(transcription, DNA-templated);GO:0006355(regulation of transcription, DNA-templated);GO:0007623(circadian rhythm)	NA	green4
Sph_LG0G000433	GO:0000400(four-way junction DNA binding);GO:0004519(endonuclease activity);GO:0016887(ATPase activity);GO:0030983(mismatched DNA binding);GO:0045910(negative regulation of DNA recombination)	03430(Mismatch repair)	lavenderblush2
Sph_LG6G000003	GO:0005789(endoplasmic reticulum membrane);GO:0009672(auxin:proton symporter activity);GO:0009733(response to auxin);GO:0009734(auxin-activated signaling pathway);GO:0009926(auxin polar transport);GO:0016021(integral component of membrane);GO:0055085(transmembrane transport)	NA	brown2
Sph_LG9G003140	GO:0003674(molecular_function);GO:0005634(nucleus);GO:0005886(plasma membrane);GO:0008150(biological_process)	NA	green4
Sph_LG11G001891	GO:0004674(protein serine/threonine kinase activity);GO:0005634(nucleus);GO:0005737(cytoplasm);GO:0006468(protein phosphorylation);GO:0035556(intracellular signal transduction)	04016(MAPK signaling pathway - plant);04075(Plant hormone signal transduction)	indianred3
Sph_LG5G001477	GO:0002020(protease binding);GO:0004869(cysteine-type endopeptidase inhibitor activity);GO:0005515(protein binding);GO:0005576(extracellular region);GO:0005783(endoplasmic reticulum);GO:0005829(cytosol);GO:0006952(defense response);GO:0006972(hyperosmotic response);GO:0006979(response to oxidative stress);GO:0009409(response to cold);GO:0009414(response to water deprivation);GO:0050897(cobalt ion…	NA	brown2
Sph_LG5G000308	GO:0006672(ceramide metabolic process);GO:0009507(chloroplast);GO:0016021(integral component of membrane);GO:0016811(hydrolase activity, acting on carbon-nitrogen (but not peptide) bonds, in linear amides)	NA	green4
Sph_LG4G001525	GO:0005515(protein binding)	NA	indianred3
Sph_LG11G000578	GO:0004842(ubiquitin-protein transferase activity);GO:0010305(leaf vascular tissue pattern formation);GO:0010928(regulation of auxin mediated signaling pathway);GO:0019005(SCF ubiquitin ligase complex);GO:0031146(SCF-dependent proteasomal ubiquitin-dependent protein catabolic process);GO:0060776(simple leaf morphogenesis)	NA	green4
Sph_LG10G000503	GO:0004842(ubiquitin-protein transferase activity);GO:0005576(extracellular region);GO:0005886(plasma membrane);GO:0008270(zinc ion binding)	NA	darkorange2
Sph_LG4G000269	GO:0003677(DNA binding);GO:0003700(DNA binding transcription factor activity);GO:0005515(protein binding);GO:0005634(nucleus);GO:0005829(cytosol);GO:0006355(regulation of transcription, DNA-templated);GO:0009416(response to light stimulus);GO:0009722(detection of cytokinin stimulus);GO:0071345(cellular response to cytokine stimulus)	NA	green4
Sph_LG10G001061	GO:0003885(D-arabinono-1,4-lactone oxidase activity);GO:0005739(mitochondrion);GO:0005773(vacuole);GO:0016020(membrane);GO:0019853(L-ascorbic acid biosynthetic process);GO:0050105(L-gulonolactone oxidase activity);GO:0050660(flavin adenine dinucleotide binding);GO:0055114(oxidation-reduction process)	00053(Ascorbate and aldarate metabolism)	green4
Sph_LG3G000126	GO:0004672(protein kinase activity);GO:0004674(protein serine/threonine kinase activity);GO:0005515(protein binding);GO:0005524(ATP binding);GO:0005622(intracellular);GO:0005886(plasma membrane);GO:0006468(protein phosphorylation);GO:0009268(response to pH);GO:0016301(kinase activity);GO:0018105(peptidyl-serine phosphorylation);GO:0018107(peptidyl-threonine phosphorylation);GO:0035556(intracellul…	NA	brown2
Sph_LG3G000714	GO:0019745(pentacyclic triterpenoid biosynthetic process);GO:0042300(beta-amyrin synthase activity)	00909(Sesquiterpenoid and triterpenoid biosynthesis)	darkorange2
Sph_LG6G000717	GO:0009715(chalcone biosynthetic process);GO:0016210(naringenin-chalcone synthase activity);GO:0034081(polyketide synthase complex);GO:1901696(cannabinoid biosynthetic process)	00941(Flavonoid biosynthesis);04712(Circadian rhythm - plant)	green4
Sph_LG3G001855	GO:0008836(diaminopimelate decarboxylase activity)	00300(Lysine biosynthesis)	green4
Sph_LG9G002273	GO:0005778(peroxisomal membrane);GO:0007031(peroxisome organization)	04146(Peroxisome)	darkorange
Sph_LG11G001552	GO:0003677(DNA binding);GO:0003700(DNA binding transcription factor activity);GO:0005515(protein binding);GO:0005634(nucleus);GO:0006351(transcription, DNA-templated);GO:0006355(regulation of transcription, DNA-templated);GO:0009739(response to gibberellin);GO:0046983(protein dimerization activity)	NA	darkorange2
Sph_LG9G002691	GO:0003674(molecular_function);GO:0005634(nucleus);GO:0008150(biological_process)	NA	green4
Sph_LG0G001446	GO:0004503(monophenol monooxygenase activity);GO:0036263(L-DOPA monooxygenase activity)	00350(Tyrosine metabolism);00950(Isoquinoline alkaloid biosynthesis)	brown2
Sph_LG2G002057	GO:0005737(cytoplasm);GO:0016491(oxidoreductase activity);GO:0055114(oxidation-reduction process)	00906(Carotenoid biosynthesis)	plum1
Sph_LG10G001826	GO:0003674(molecular_function);GO:0005634(nucleus);GO:0008150(biological_process)	NA	lavenderblush2
Sph_LG11G002059	GO:0003674(molecular_function);GO:0005874(microtubule);GO:0008150(biological_process)	NA	green4
Sph_LG9G000323	GO:0005886(plasma membrane);GO:0016021(integral component of membrane);GO:0042626(ATPase activity, coupled to transmembrane movement of substances)	02010(ABC transporters)	darkorange2
Sph_LG4G001157	GO:0003333(amino acid transmembrane transport);GO:0005774(vacuolar membrane);GO:0005886(plasma membrane);GO:0015171(amino acid transmembrane transporter activity)	NA	green4
Sph_LG11G003129	GO:0003955(NAD(P)H dehydrogenase (quinone) activity);GO:0005737(cytoplasm);GO:0005886(plasma membrane);GO:0009506(plasmodesma);GO:0010181(FMN binding);GO:0055114(oxidation-reduction process)	00130(Ubiquinone and other terpenoid-quinone biosynthesis)	sienna4
Sph_LG11G002339	GO:0004641(phosphoribosylformylglycinamidine cyclo-ligase activity);GO:0005507(copper ion binding);GO:0005524(ATP binding);GO:0005739(mitochondrion);GO:0006164(purine nucleotide biosynthetic process);GO:0006189('de novo' IMP biosynthetic process);GO:0009507(chloroplast);GO:0009570(chloroplast stroma)	00230(Purine metabolism)	green4
Sph_LG2G000130	GO:0005886(plasma membrane);GO:0016491(oxidoreductase activity);GO:0031225(anchored component of membrane);GO:0046658(anchored component of plasma membrane);GO:0055114(oxidation-reduction process)	NA	green4
Sph_LG1G001015	GO:0003700(DNA binding transcription factor activity);GO:0005516(calmodulin binding);GO:0005634(nucleus);GO:0006351(transcription, DNA-templated);GO:0006355(regulation of transcription, DNA-templated);GO:0010200(response to chitin);GO:0043565(sequence-specific DNA binding);GO:0044212(transcription regulatory region DNA binding)	04016(MAPK signaling pathway - plant);04626(Plant-pathogen interaction)	green4
Sph_LG8G000319	GO:0005886(plasma membrane)	NA	green4
Sph_Contig03978G000240	GO:0003682(chromatin binding);GO:0005576(extracellular region);GO:0007165(signal transduction);GO:0008270(zinc ion binding);GO:0008536(Ran GTPase binding);GO:0035091(phosphatidylinositol binding)	NA	darkorange
Sph_LG4G000996	GO:0005737(cytoplasm);GO:0016740(transferase activity)	00940(Phenylpropanoid biosynthesis);00945(Stilbenoid, diarylheptanoid and gingerol biosynthesis);00941(Flavonoid biosynthesis)	green4
Sph_LG0G000992	GO:0000783(nuclear telomere cap complex);GO:0003691(double-stranded telomeric DNA binding);GO:0031627(telomeric loop formation)	NA	brown2
Sph_LG1G001941	GO:0003674(molecular_function);GO:0005634(nucleus);GO:0009506(plasmodesma);GO:0051513(regulation of monopolar cell growth)	NA	mediumpurple3
Sph_LG2G000266	GO:0001228(transcriptional activator activity, RNA polymerase II transcription regulatory region sequence-specific DNA binding);GO:0003677(DNA binding);GO:0003700(DNA binding transcription factor activity);GO:0005515(protein binding);GO:0005634(nucleus);GO:0006351(transcription, DNA-templated);GO:0006355(regulation of transcription, DNA-templated);GO:0042802(identical protein binding);GO:0046982(…	NA	green4
Sph_LG0G000303	GO:0009507(chloroplast);GO:0016491(oxidoreductase activity);GO:0055114(oxidation-reduction process)	NA	green4
Sph_LG9G000766	GO:0005634(nucleus)	03022(Basal transcription factors);03420(Nucleotide excision repair)	green4
Sph_LG6G000756	GO:0012505(endomembrane system)	NA	brown2
Sph_LG0G002305	GO:0016020(membrane)	NA	tan
Sph_LG9G003673	GO:0001671(ATPase activator activity);GO:0005737(cytoplasm);GO:0051087(chaperone binding)	NA	indianred3
Sph_LG2G001957	GO:0003674(molecular_function);GO:0005634(nucleus);GO:0008150(biological_process)	NA	green4
Sph_LG11G002687	NA	NA	green4
Sph_LG3G000010	GO:0005634(nucleus);GO:0030246(carbohydrate binding)	NA	brown2
Sph_LG11G002333	GO:0005515(protein binding);GO:0005634(nucleus);GO:0008150(biological_process)	NA	brown2
Sph_LG11G003193	GO:0004842(ubiquitin-protein transferase activity);GO:0031463(Cul3-RING ubiquitin ligase complex)	03013(RNA transport)	indianred3
Sph_LG5G001049	GO:0003677(DNA binding);GO:0003700(DNA binding transcription factor activity);GO:0005634(nucleus);GO:0006351(transcription, DNA-templated);GO:0006355(regulation of transcription, DNA-templated);GO:0009908(flower development);GO:0010073(meristem maintenance);GO:0010093(specification of floral organ identity);GO:0019953(sexual reproduction);GO:0030154(cell differentiation);GO:0048316(seed developme…	NA	green4
Sph_LG0G002768	GO:0003674(molecular_function);GO:0005634(nucleus);GO:0009733(response to auxin)	00510(N-Glycan biosynthesis)	green4
Sph_Contig03047G000040	GO:0003682(chromatin binding);GO:0005576(extracellular region);GO:0007165(signal transduction);GO:0008270(zinc ion binding);GO:0008536(Ran GTPase binding);GO:0035091(phosphatidylinositol binding)	NA	darkorange
Sph_LG11G001029	GO:0005634(nucleus);GO:0006633(fatty acid biosynthetic process);GO:0009409(response to cold);GO:0009416(response to light stimulus);GO:0009922(fatty acid elongase activity);GO:0016021(integral component of membrane);GO:0102336(3-oxo-arachidoyl-CoA synthase activity);GO:0102337(3-oxo-cerotoyl-CoA synthase activity);GO:0102338(3-oxo-lignoceronyl-CoA synthase activity);GO:0102756(very-long-chain 3-k…	00062(Fatty acid elongation)	mediumpurple3
Sph_LG11G003243	GO:0005215(transporter activity);GO:0005634(nucleus);GO:0006810(transport)	00260(Glycine, serine and threonine metabolism);00270(Cysteine and methionine metabolism);00300(Lysine biosynthesis);00261(Monobactam biosynthesis)	green4
Sph_LG7G000366	GO:0003674(molecular_function);GO:0005739(mitochondrion);GO:0008150(biological_process);GO:0016021(integral component of membrane)	NA	darkorange2
Sph_LG11G000869	GO:0005351(carbohydrate:proton symporter activity);GO:0005355(glucose transmembrane transporter activity);GO:0005887(integral component of plasma membrane);GO:0046323(glucose import)	NA	indianred3
Sph_LG11G002753	GO:0004864(protein phosphatase inhibitor activity);GO:0005634(nucleus);GO:0005737(cytoplasm);GO:0009738(abscisic acid-activated signaling pathway);GO:0010427(abscisic acid binding);GO:0080163(regulation of protein serine/threonine phosphatase activity)	04016(MAPK signaling pathway - plant);04075(Plant hormone signal transduction)	brown2
Sph_LG9G001151	GO:0005634(nucleus);GO:0005829(cytosol)	NA	lavenderblush2
Sph_LG3G001846	GO:0004004(ATP-dependent RNA helicase activity);GO:0010501(RNA secondary structure unwinding)	03440(Homologous recombination)	green4
Sph_LG0G002229	GO:0005737(cytoplasm);GO:0005783(endoplasmic reticulum);GO:0005788(endoplasmic reticulum lumen);GO:0005886(plasma membrane);GO:0006457(protein folding);GO:0051082(unfolded protein binding);GO:0052033(pathogen-associated molecular pattern dependent induction by symbiont of host innate immune response)	04141(Protein processing in endoplasmic reticulum)	tan
Sph_LG9G003473	GO:0000049(tRNA binding);GO:0004813(alanine-tRNA ligase activity);GO:0005739(mitochondrion);GO:0005829(cytosol);GO:0006400(tRNA modification);GO:0006419(alanyl-tRNA aminoacylation);GO:0009507(chloroplast);GO:0016597(amino acid binding)	00970(Aminoacyl-tRNA biosynthesis)	green4
Sph_LG10G001911	GO:0003690(double-stranded DNA binding);GO:0046403(polynucleotide 3'-phosphatase activity);GO:0046404(ATP-dependent polydeoxyribonucleotide 5'-hydroxyl-kinase activity);GO:0098504(DNA 3' dephosphorylation involved in DNA repair);GO:0098506(polynucleotide 3' dephosphorylation)	NA	green4
Sph_LG10G000562	GO:0005524(ATP binding);GO:0005634(nucleus);GO:0006139(nucleobase-containing compound metabolic process);GO:0009157(deoxyribonucleoside monophosphate biosynthetic process);GO:0009165(nucleotide biosynthetic process);GO:0016310(phosphorylation);GO:0016773(phosphotransferase activity, alcohol group as acceptor);GO:0016787(hydrolase activity);GO:0019136(deoxynucleoside kinase activity)	00230(Purine metabolism);00240(Pyrimidine metabolism)	lavenderblush2
Sph_LG3G001768	GO:0005515(protein binding);GO:0005634(nucleus);GO:0009873(ethylene-activated signaling pathway);GO:0010364(regulation of ethylene biosynthetic process);GO:0016567(protein ubiquitination)	NA	indianred3
Sph_LG0G000077	GO:0003333(amino acid transmembrane transport);GO:0015171(amino acid transmembrane transporter activity)	NA	deeppink
Sph_LG10G002456	GO:0008540(proteasome regulatory particle, base subcomplex);GO:0017025(TBP-class protein binding);GO:0030433(ubiquitin-dependent ERAD pathway);GO:0031595(nuclear proteasome complex);GO:0031597(cytosolic proteasome complex);GO:0036402(proteasome-activating ATPase activity);GO:0045899(positive regulation of RNA polymerase II transcriptional preinitiation complex assembly)	03050(Proteasome)	lightsteelblue1
Sph_LG2G000723	GO:0004489(methylenetetrahydrofolate reductase (NAD(P)H) activity);GO:0005829(cytosol);GO:0006730(one-carbon metabolic process)	00670(One carbon pool by folate)	brown2
Sph_LG11G000034	GO:0002229(defense response to oomycetes);GO:0004674(protein serine/threonine kinase activity);GO:0005524(ATP binding);GO:0005886(plasma membrane);GO:0006468(protein phosphorylation);GO:0016021(integral component of membrane);GO:0016301(kinase activity);GO:0030246(carbohydrate binding)	NA	green4
Sph_LG9G003499	NA	NA	indianred3
Sph_LG0G002270	GO:0003674(molecular_function);GO:0005576(extracellular region);GO:0008150(biological_process)	NA	green4
Sph_LG10G000782	GO:0003774(motor activity);GO:0003779(actin binding);GO:0005516(calmodulin binding);GO:0005524(ATP binding);GO:0005737(cytoplasm);GO:0005773(vacuole);GO:0016459(myosin complex);GO:0030048(actin filament-based movement)	NA	green4
Sph_LG11G000580	GO:0000502(proteasome complex);GO:0005739(mitochondrion);GO:0005768(endosome);GO:0005794(Golgi apparatus);GO:0005802(trans-Golgi network);GO:0008168(methyltransferase activity);GO:0016021(integral component of membrane);GO:0032259(methylation);GO:0045492(xylan biosynthetic process)	NA	darkorange2
Sph_LG9G001654	GO:0003674(molecular_function);GO:0005576(extracellular region);GO:0008150(biological_process);GO:0009506(plasmodesma);GO:0016020(membrane);GO:0016021(integral component of membrane)	NA	green4
Sph_LG11G003320	GO:0003735(structural constituent of ribosome);GO:0022627(cytosolic small ribosomal subunit)	03010(Ribosome)	lavenderblush2
Sph_LG10G001824	GO:0004674(protein serine/threonine kinase activity);GO:0004842(ubiquitin-protein transferase activity);GO:0005524(ATP binding);GO:0005886(plasma membrane);GO:0006468(protein phosphorylation);GO:0016301(kinase activity);GO:0016567(protein ubiquitination);GO:0046777(protein autophosphorylation)	NA	indianred3
Sph_LG0G001560	GO:0003674(molecular_function);GO:0005737(cytoplasm);GO:0009408(response to heat);GO:0009644(response to high light intensity);GO:0042542(response to hydrogen peroxide)	04141(Protein processing in endoplasmic reticulum)	palevioletred2
Sph_LG10G000096	GO:0012505(endomembrane system);GO:0016020(membrane)	NA	darkorange2
Sph_LG8G000556	GO:0003676(nucleic acid binding);GO:0003723(RNA binding);GO:0005634(nucleus);GO:0008150(biological_process)	NA	brown2
Sph_LG11G001972	GO:0009507(chloroplast);GO:0016301(kinase activity);GO:0016310(phosphorylation)	NA	green4
Sph_LG0G001146	GO:0005634(nucleus);GO:0005829(cytosol);GO:0005886(plasma membrane);GO:0006629(lipid metabolic process);GO:0009536(plastid);GO:0009741(response to brassinosteroid);GO:0009742(brassinosteroid mediated signaling pathway);GO:0019210(kinase inhibitor activity)	04075(Plant hormone signal transduction)	lavenderblush2
Sph_LG3G000689	GO:0003674(molecular_function);GO:0005634(nucleus)	NA	brown2
Sph_LG11G002316	GO:0005739(mitochondrion);GO:0008150(biological_process);GO:0009507(chloroplast);GO:0009536(plastid);GO:0009706(chloroplast inner membrane);GO:0009941(chloroplast envelope);GO:0016021(integral component of membrane)	NA	darkorange
Sph_LG1G002874	GO:0003674(molecular_function);GO:0005634(nucleus);GO:0008150(biological_process)	NA	indianred3
Sph_LG9G002131	GO:0001664(G-protein coupled receptor binding);GO:0003924(GTPase activity);GO:0005525(GTP binding);GO:0005634(nucleus);GO:0005834(heterotrimeric G-protein complex);GO:0005886(plasma membrane);GO:0007186(G-protein coupled receptor signaling pathway);GO:0007188(adenylate cyclase-modulating G-protein coupled receptor signaling pathway);GO:0009737(response to abscisic acid);GO:0009744(response to suc…	NA	grey
Sph_LG1G000608	GO:0005789(endoplasmic reticulum membrane);GO:0009672(auxin:proton symporter activity);GO:0009733(response to auxin);GO:0009734(auxin-activated signaling pathway);GO:0009926(auxin polar transport);GO:0016021(integral component of membrane);GO:0055085(transmembrane transport)	NA	green4
Sph_LG11G000655	GO:0003674(molecular_function);GO:0005634(nucleus);GO:0008150(biological_process)	NA	darkorange
Sph_LG11G002238	GO:0006952(defense response);GO:0009506(plasmodesma);GO:0046658(anchored component of plasma membrane)	NA	tan
Sph_LG9G002328	GO:0000325(plant-type vacuole);GO:0004553(hydrolase activity, hydrolyzing O-glycosyl compounds);GO:0004575(sucrose alpha-glucosidase activity);GO:0005773(vacuole);GO:0005775(vacuolar lumen);GO:0005975(carbohydrate metabolic process);GO:0005985(sucrose metabolic process);GO:0009617(response to bacterium);GO:0009738(abscisic acid-activated signaling pathway);GO:0016021(integral component of membran…	00052(Galactose metabolism);00500(Starch and sucrose metabolism)	green4
Sph_LG1G001694	GO:0007154(cell communication);GO:0009505(plant-type cell wall);GO:0030247(polysaccharide binding);GO:0042973(glucan endo-1,3-beta-D-glucosidase activity);GO:0046658(anchored component of plasma membrane)	00500(Starch and sucrose metabolism)	green4
Sph_LG2G000623	GO:0005507(copper ion binding);GO:0005794(Golgi apparatus);GO:0005829(cytosol);GO:0008150(biological_process);GO:0008270(zinc ion binding);GO:0009506(plasmodesma);GO:0045735(nutrient reservoir activity)	NA	green4
Sph_LG4G001396	GO:0003677(DNA binding);GO:0003700(DNA binding transcription factor activity);GO:0005634(nucleus);GO:0006351(transcription, DNA-templated);GO:0006355(regulation of transcription, DNA-templated);GO:0009965(leaf morphogenesis)	NA	darkorange
Sph_LG0G003324	GO:0004197(cysteine-type endopeptidase activity);GO:0005515(protein binding);GO:0006508(proteolysis);GO:0006952(defense response);GO:0043068(positive regulation of programmed cell death)	NA	indianred3
Sph_LG11G003554	NA	NA	tan
Sph_LG0G000786	GO:0005634(nucleus);GO:0005794(Golgi apparatus);GO:0005829(cytosol);GO:0005854(nascent polypeptide-associated complex);GO:0009506(plasmodesma);GO:0009651(response to salt stress);GO:0015031(protein transport);GO:0022626(cytosolic ribosome)	NA	darkorange2
Sph_LG0G001021	GO:0009813(flavonoid biosynthetic process);GO:0043231(intracellular membrane-bounded organelle);GO:0052696(flavonoid glucuronidation);GO:0080043(quercetin 3-O-glucosyltransferase activity);GO:0080044(quercetin 7-O-glucosyltransferase activity)	NA	grey
Sph_LG5G001273	GO:0005634(nucleus);GO:0005737(cytoplasm);GO:0006355(regulation of transcription, DNA-templated);GO:0017025(TBP-class protein binding);GO:0046872(metal ion binding);GO:0070897(DNA-templated transcriptional preinitiation complex assembly)	03022(Basal transcription factors)	indianred3
Sph_LG4G000654	GO:0003676(nucleic acid binding);GO:0003700(DNA binding transcription factor activity);GO:0005634(nucleus);GO:0006355(regulation of transcription, DNA-templated);GO:0008270(zinc ion binding);GO:0044212(transcription regulatory region DNA binding)	NA	brown2
Sph_LG5G000396	GO:0003677(DNA binding);GO:0003700(DNA binding transcription factor activity);GO:0005515(protein binding);GO:0005634(nucleus);GO:0006351(transcription, DNA-templated);GO:0006355(regulation of transcription, DNA-templated);GO:0006971(hypotonic response);GO:0009267(cellular response to starvation);GO:0043565(sequence-specific DNA binding);GO:0045735(nutrient reservoir activity);GO:0045893(positive …	NA	green4
Sph_LG6G000251	GO:0005516(calmodulin binding);GO:0005634(nucleus)	NA	green4
Sph_LG8G000408	GO:0004601(peroxidase activity);GO:0005576(extracellular region);GO:0005773(vacuole);GO:0005829(cytosol);GO:0006979(response to oxidative stress);GO:0009505(plant-type cell wall);GO:0009809(lignin biosynthetic process);GO:0010228(vegetative to reproductive phase transition of meristem);GO:0020037(heme binding);GO:0042744(hydrogen peroxide catabolic process);GO:0046872(metal ion binding);GO:005511…	00940(Phenylpropanoid biosynthesis)	tan
Sph_LG11G001394	GO:0005887(integral component of plasma membrane);GO:0009055(electron transfer activity);GO:0015035(protein disulfide oxidoreductase activity);GO:0017004(cytochrome complex assembly);GO:0045454(cell redox homeostasis)	NA	green4
Sph_LG4G000855	GO:0005576(extracellular region);GO:0005623(cell);GO:0005774(vacuolar membrane);GO:0005783(endoplasmic reticulum);GO:0017040(N-acylsphingosine amidohydrolase activity);GO:0034599(cellular response to oxidative stress);GO:0090156(cellular sphingolipid homeostasis)	00600(Sphingolipid metabolism)	green4
Sph_LG0G002124	NA	NA	brown2
Sph_LG9G003204	GO:0005634(nucleus);GO:0005737(cytoplasm)	03015(mRNA surveillance pathway)	lavenderblush2
Sph_LG2G002061	GO:0004601(peroxidase activity);GO:0005515(protein binding);GO:0005576(extracellular region);GO:0005618(cell wall);GO:0005794(Golgi apparatus);GO:0005829(cytosol);GO:0006979(response to oxidative stress);GO:0009809(lignin biosynthetic process);GO:0010089(xylem development);GO:0020037(heme binding);GO:0042744(hydrogen peroxide catabolic process);GO:0046872(metal ion binding);GO:0048046(apoplast);G…	00940(Phenylpropanoid biosynthesis)	brown2
Sph_LG7G000108	NA	NA	tan
Sph_LG10G002506	GO:0005507(copper ion binding);GO:0005525(GTP binding);GO:0005774(vacuolar membrane);GO:0005794(Golgi apparatus);GO:0005829(cytosol);GO:0005886(plasma membrane);GO:0007264(small GTPase mediated signal transduction);GO:0016004(phospholipase activator activity);GO:0016020(membrane)	04144(Endocytosis)	brown2
Sph_LG2G002017	GO:0010143(cutin biosynthetic process);GO:0016020(membrane);GO:0016311(dephosphorylation);GO:0016791(phosphatase activity);GO:0090447(glycerol-3-phosphate 2-O-acyltransferase activity)	00561(Glycerolipid metabolism);00564(Glycerophospholipid metabolism)	green4
Sph_LG0G000683	GO:0006999(nuclear pore organization);GO:0017056(structural constituent of nuclear pore);GO:0044611(nuclear pore inner ring)	NA	green4
Sph_LG0G002711	GO:0003729(mRNA binding);GO:0005515(protein binding);GO:0005634(nucleus);GO:0005849(mRNA cleavage factor complex);GO:0006378(mRNA polyadenylation);GO:0016787(hydrolase activity);GO:0046872(metal ion binding)	03015(mRNA surveillance pathway)	green4
Sph_LG5G000485	GO:0003723(RNA binding);GO:0005634(nucleus);GO:0005730(nucleolus);GO:0005829(cytosol);GO:0009535(chloroplast thylakoid membrane)	03008(Ribosome biogenesis in eukaryotes)	green4
Sph_LG9G001660	GO:0005351(carbohydrate:proton symporter activity);GO:0005355(glucose transmembrane transporter activity);GO:0005886(plasma membrane);GO:0015144(carbohydrate transmembrane transporter activity);GO:0016020(membrane);GO:0016021(integral component of membrane);GO:0046323(glucose import)	NA	darkorange2
Sph_LG9G001603	GO:0009507(chloroplast)	NA	darkorange2
Sph_LG1G002411	GO:0009690(cytokinin metabolic process)	NA	green4
Sph_LG2G001116	GO:0004190(aspartic-type endopeptidase activity);GO:0006508(proteolysis);GO:0030163(protein catabolic process)	NA	green4
Sph_LG1G002378	GO:0003674(molecular_function);GO:0005634(nucleus);GO:0008150(biological_process)	NA	darkorange2
Sph_LG0G002389	GO:0003674(molecular_function);GO:0005634(nucleus);GO:0008150(biological_process)	NA	brown2
Sph_LG1G000197	GO:0003824(catalytic activity)	NA	green4
Sph_LG2G002210	GO:0003674(molecular_function);GO:0005634(nucleus);GO:0008150(biological_process)	NA	brown2
Sph_LG0G000971	GO:0003700(DNA binding transcription factor activity);GO:0005515(protein binding);GO:0005634(nucleus);GO:0006351(transcription, DNA-templated);GO:0006355(regulation of transcription, DNA-templated);GO:0043565(sequence-specific DNA binding);GO:0046982(protein heterodimerization activity)	NA	brown2
Sph_LG11G001843	GO:0000145(exocyst);GO:0005829(cytosol);GO:0006887(exocytosis);GO:0006904(vesicle docking involved in exocytosis)	NA	green4
Sph_LG4G000404	GO:0003824(catalytic activity);GO:0005975(carbohydrate metabolic process);GO:0009507(chloroplast);GO:0009535(chloroplast thylakoid membrane);GO:0009773(photosynthetic electron transport in photosystem I);GO:0010628(positive regulation of gene expression);GO:0016020(membrane);GO:0030246(carbohydrate binding)	NA	darkorange2
Sph_LG10G001043	GO:0005634(nucleus);GO:0010427(abscisic acid binding)	NA	green4
Sph_LG2G002506	GO:0009507(chloroplast);GO:0009706(chloroplast inner membrane);GO:0009941(chloroplast envelope);GO:0016021(integral component of membrane)	NA	green4
Sph_LG10G002140	GO:0000302(response to reactive oxygen species);GO:0003674(molecular_function);GO:0005739(mitochondrion);GO:0006950(response to stress);GO:0006952(defense response);GO:0006979(response to oxidative stress);GO:0009409(response to cold);GO:0009414(response to water deprivation);GO:0009416(response to light stimulus);GO:0009507(chloroplast);GO:0009625(response to insect);GO:0009646(response to absen…	NA	darkorange2
Sph_LG9G000736	GO:0004672(protein kinase activity);GO:0004674(protein serine/threonine kinase activity);GO:0005524(ATP binding);GO:0005886(plasma membrane);GO:0006468(protein phosphorylation);GO:0007169(transmembrane receptor protein tyrosine kinase signaling pathway);GO:0016021(integral component of membrane)	NA	green4
Sph_LG2G002081	GO:0004106(chorismate mutase activity);GO:0005829(cytosol);GO:0009073(aromatic amino acid family biosynthetic process);GO:0009507(chloroplast);GO:0009536(plastid);GO:0016688(L-ascorbate peroxidase activity);GO:0046417(chorismate metabolic process);GO:0055114(oxidation-reduction process);GO:0098869(cellular oxidant detoxification)	00400(Phenylalanine, tyrosine and tryptophan biosynthesis)	green4
Sph_LG6G001173	GO:0004351(glutamate decarboxylase activity);GO:0005516(calmodulin binding);GO:0005829(cytosol);GO:0006536(glutamate metabolic process);GO:0030170(pyridoxal phosphate binding);GO:0046686(response to cadmium ion)	00650(Butanoate metabolism);00250(Alanine, aspartate and glutamate metabolism);00410(beta-Alanine metabolism);00430(Taurine and hypotaurine metabolism)	green4
Sph_LG4G000011	GO:0005829(cytosol);GO:0016597(amino acid binding)	NA	indianred3
Sph_LG1G000587	GO:0005524(ATP binding);GO:0005886(plasma membrane);GO:0009507(chloroplast);GO:0016301(kinase activity);GO:0016310(phosphorylation)	NA	brown2
Sph_LG11G000187	GO:0005634(nucleus);GO:0009056(catabolic process);GO:0016787(hydrolase activity);GO:0052689(carboxylic ester hydrolase activity)	04075(Plant hormone signal transduction)	brown2
Sph_LG0G002507	GO:0003674(molecular_function);GO:0005634(nucleus);GO:0008150(biological_process)	NA	green4
Sph_LG11G002870	GO:0000977(RNA polymerase II regulatory region sequence-specific DNA binding);GO:0003700(DNA binding transcription factor activity);GO:0005515(protein binding);GO:0005634(nucleus);GO:0006351(transcription, DNA-templated);GO:0006355(regulation of transcription, DNA-templated);GO:0009838(abscission);GO:0009909(regulation of flower development);GO:0010150(leaf senescence);GO:0030154(cell differentia…	NA	green4
Sph_LG4G001110	GO:0008540(proteasome regulatory particle, base subcomplex);GO:0017025(TBP-class protein binding);GO:0030433(ubiquitin-dependent ERAD pathway);GO:0031595(nuclear proteasome complex);GO:0031597(cytosolic proteasome complex);GO:0036402(proteasome-activating ATPase activity);GO:0045899(positive regulation of RNA polymerase II transcriptional preinitiation complex assembly)	03050(Proteasome)	lavenderblush2
Sph_LG0G002214	GO:0003677(DNA binding);GO:0003700(DNA binding transcription factor activity);GO:0005515(protein binding);GO:0005634(nucleus);GO:0005737(cytoplasm);GO:0005886(plasma membrane);GO:0006351(transcription, DNA-templated);GO:0006355(regulation of transcription, DNA-templated);GO:0008219(cell death);GO:0009723(response to ethylene);GO:0009735(response to cytokinin);GO:0009753(response to jasmonic acid)…	NA	brown2
Sph_LG0G001466	GO:0005515(protein binding);GO:0006397(mRNA processing);GO:0009507(chloroplast);GO:0009570(chloroplast stroma);GO:0009941(chloroplast envelope);GO:1900865(chloroplast RNA modification)	00640(Propanoate metabolism);00280(Valine, leucine and isoleucine degradation)	green4
Sph_LG5G001422	GO:0018364(peptidyl-glutamine methylation);GO:0030488(tRNA methylation);GO:0070476(rRNA (guanine-N7)-methylation)	NA	darkorange2
Sph_LG1G001450	GO:0043161(proteasome-mediated ubiquitin-dependent protein catabolic process);GO:0061630(ubiquitin protein ligase activity)	NA	green4
Sph_LG2G002565	GO:0004190(aspartic-type endopeptidase activity);GO:0006508(proteolysis);GO:0030163(protein catabolic process)	NA	brown2
Sph_LG6G001046	GO:0003674(molecular_function);GO:0005680(anaphase-promoting complex);GO:0009507(chloroplast);GO:0090266(regulation of mitotic cell cycle spindle assembly checkpoint)	NA	green4
Sph_LG4G001296	GO:0005515(protein binding);GO:0005739(mitochondrion);GO:0008150(biological_process)	NA	brown2
Sph_LG10G001706	GO:0003674(molecular_function);GO:0005634(nucleus);GO:0009648(photoperiodism);GO:0042753(positive regulation of circadian rhythm);GO:0048511(rhythmic process)	NA	green4
Sph_LG0G002858	GO:0003674(molecular_function);GO:0008150(biological_process);GO:0009507(chloroplast)	NA	indianred3
Sph_LG2G002411	GO:0003674(molecular_function);GO:0008150(biological_process);GO:0016021(integral component of membrane)	NA	green4
Sph_LG3G002198	GO:0016787(hydrolase activity)	NA	lavenderblush2
Sph_LG0G001373	GO:0004197(cysteine-type endopeptidase activity);GO:0005615(extracellular space);GO:0005764(lysosome);GO:0051603(proteolysis involved in cellular protein catabolic process)	04145(Phagosome)	green4
Sph_LG2G001375	GO:0005634(nucleus);GO:0009416(response to light stimulus);GO:0009909(regulation of flower development)	04712(Circadian rhythm - plant)	brown2
Sph_LG4G000917	GO:0004674(protein serine/threonine kinase activity);GO:0005634(nucleus);GO:0005737(cytoplasm);GO:0005886(plasma membrane);GO:0035556(intracellular signal transduction)	NA	brown2
Sph_LG1G000920	GO:0003700(DNA binding transcription factor activity);GO:0005634(nucleus);GO:0006351(transcription, DNA-templated);GO:0006355(regulation of transcription, DNA-templated);GO:0009733(response to auxin);GO:0009734(auxin-activated signaling pathway);GO:0043565(sequence-specific DNA binding)	04075(Plant hormone signal transduction)	green4
Sph_LG5G000916	GO:0000139(Golgi membrane);GO:0003824(catalytic activity);GO:0005886(plasma membrane);GO:0006486(protein glycosylation);GO:0016020(membrane);GO:0016021(integral component of membrane);GO:0016757(transferase activity, transferring glycosyl groups)	NA	green4
Sph_LG9G000747	GO:0003677(DNA binding);GO:0003700(DNA binding transcription factor activity);GO:0005634(nucleus);GO:0006351(transcription, DNA-templated);GO:0006355(regulation of transcription, DNA-templated);GO:0009408(response to heat);GO:0009414(response to water deprivation);GO:0009651(response to salt stress);GO:0010371(regulation of gibberellin biosynthetic process);GO:0019760(glucosinolate metabolic proc…	NA	green4
Sph_LG11G001898	GO:0000977(RNA polymerase II regulatory region sequence-specific DNA binding);GO:0001085(RNA polymerase II transcription factor binding);GO:0001228(transcriptional activator activity, RNA polymerase II transcription regulatory region sequence-specific DNA binding);GO:0003682(chromatin binding);GO:0005634(nucleus);GO:0005667(transcription factor complex);GO:0030154(cell differentiation)	NA	darkorange2
Sph_LG11G003221	GO:0003674(molecular_function);GO:0005739(mitochondrion);GO:0008150(biological_process)	NA	green4
Sph_LG1G002014	GO:0002161(aminoacyl-tRNA editing activity);GO:0004812(aminoacyl-tRNA ligase activity)	NA	green4
Sph_LG1G001412	GO:0004185(serine-type carboxypeptidase activity);GO:0016747(transferase activity, transferring acyl groups other than amino-acyl groups);GO:0019748(secondary metabolic process);GO:0051603(proteolysis involved in cellular protein catabolic process)	NA	mediumorchid
Sph_LG0G001586	GO:0000981(RNA polymerase II transcription factor activity, sequence-specific DNA binding);GO:0001135(transcription factor activity, RNA polymerase II transcription factor recruiting);GO:0003677(DNA binding);GO:0003700(DNA binding transcription factor activity);GO:0005515(protein binding);GO:0005634(nucleus);GO:0006351(transcription, DNA-templated);GO:0006355(regulation of transcription, DNA-temp…	NA	green4
Sph_LG9G000585	GO:0003676(nucleic acid binding);GO:0005634(nucleus);GO:0005737(cytoplasm);GO:0005886(plasma membrane);GO:0006950(response to stress);GO:0006979(response to oxidative stress);GO:0009408(response to heat);GO:0009409(response to cold);GO:0009506(plasmodesma);GO:0016787(hydrolase activity);GO:0034337(RNA folding);GO:0061077(chaperone-mediated protein folding)	NA	darkorange2
Sph_Contig03961_ERROPOS3400000G001850	GO:0005737(cytoplasm);GO:0016192(vesicle-mediated transport);GO:0042594(response to starvation)	NA	brown2
Sph_LG11G003069	GO:0006511(ubiquitin-dependent protein catabolic process)	NA	green4
Sph_LG0G002787	GO:0003824(catalytic activity);GO:0004519(endonuclease activity);GO:0004527(exonuclease activity);GO:0005509(calcium ion binding);GO:0005634(nucleus);GO:0009409(response to cold);GO:0016021(integral component of membrane);GO:0016491(oxidoreductase activity);GO:0055114(oxidation-reduction process)	NA	brown2
Sph_LG1G001043	GO:0003677(DNA binding);GO:0005634(nucleus);GO:0006351(transcription, DNA-templated);GO:0006355(regulation of transcription, DNA-templated)	NA	green4
Sph_LG11G003225	GO:0008643(carbohydrate transport);GO:0016021(integral component of membrane);GO:0051119(sugar transmembrane transporter activity)	NA	maroon
Sph_LG9G001408	GO:0000287(magnesium ion binding);GO:0004450(isocitrate dehydrogenase (NADP+) activity);GO:0005739(mitochondrion);GO:0006099(tricarboxylic acid cycle);GO:0006102(isocitrate metabolic process);GO:0009507(chloroplast);GO:0009534(chloroplast thylakoid);GO:0009570(chloroplast stroma);GO:0051287(NAD binding)	00020(Citrate cycle (TCA cycle));00480(Glutathione metabolism);04146(Peroxisome)	indianred3
Sph_LG1G000518	GO:0003723(RNA binding);GO:0003729(mRNA binding);GO:0006397(mRNA processing);GO:0008266(poly(U) RNA binding);GO:0009409(response to cold);GO:0009507(chloroplast);GO:0009534(chloroplast thylakoid);GO:0009535(chloroplast thylakoid membrane);GO:0009570(chloroplast stroma);GO:0009579(thylakoid);GO:0009737(response to abscisic acid);GO:0009941(chloroplast envelope);GO:0010319(stromule);GO:0045087(inna…	NA	green4
Sph_LG1G001557	GO:0005576(extracellular region);GO:0005773(vacuole);GO:0008150(biological_process);GO:0016740(transferase activity)	NA	green4
Sph_LG2G000293	GO:0005783(endoplasmic reticulum)	NA	green4
Sph_LG0G001408	GO:0005634(nucleus);GO:0007275(multicellular organism development)	NA	brown2
Sph_LG11G003628	GO:0004672(protein kinase activity);GO:0004674(protein serine/threonine kinase activity);GO:0005524(ATP binding);GO:0005886(plasma membrane);GO:0006468(protein phosphorylation);GO:0006952(defense response);GO:0016301(kinase activity);GO:0016310(phosphorylation)	NA	lavenderblush2
Sph_LG6G000999	GO:0005777(peroxisome);GO:0016021(integral component of membrane);GO:0016491(oxidoreductase activity)	00906(Carotenoid biosynthesis)	indianred3
Sph_LG5G001416	GO:0005777(peroxisome);GO:0016491(oxidoreductase activity)	00061(Fatty acid biosynthesis);01040(Biosynthesis of unsaturated fatty acids);00780(Biotin metabolism);00333(Prodigiosin biosyntheses)	tan
Sph_LG11G002571	GO:0004056(argininosuccinate lyase activity);GO:0005829(cytosol);GO:0006526(arginine biosynthetic process);GO:0051262(protein tetramerization)	00250(Alanine, aspartate and glutamate metabolism);00220(Arginine biosynthesis)	green4
Sph_LG10G002221	GO:0005783(endoplasmic reticulum);GO:0016020(membrane);GO:0016788(hydrolase activity, acting on ester bonds)	NA	green4
Sph_LG0G001399	GO:0003674(molecular_function);GO:0005576(extracellular region);GO:0008150(biological_process)	NA	green4
Sph_LG9G003516	GO:0005515(protein binding);GO:0005524(ATP binding);GO:0005730(nucleolus);GO:0005737(cytoplasm);GO:0005794(Golgi apparatus);GO:0005829(cytosol);GO:0005886(plasma membrane);GO:0006457(protein folding);GO:0009408(response to heat);GO:0016020(membrane);GO:0045087(innate immune response);GO:0051082(unfolded protein binding);GO:0051131(chaperone-mediated protein complex assembly);GO:0071277(cellular r…	04141(Protein processing in endoplasmic reticulum);04626(Plant-pathogen interaction)	indianred3
Sph_LG10G001884	GO:0005576(extracellular region);GO:0005783(endoplasmic reticulum);GO:0009507(chloroplast);GO:0016021(integral component of membrane)	00650(Butanoate metabolism);00660(C5-Branched dibasic acid metabolism);00290(Valine, leucine and isoleucine biosynthesis);00770(Pantothenate and CoA biosynthesis)	tan
Sph_LG8G000051	GO:0000786(nucleosome);GO:0003677(DNA binding);GO:0005634(nucleus);GO:0005730(nucleolus);GO:0005739(mitochondrion);GO:0006334(nucleosome assembly)	NA	indianred3
Sph_LG9G002978	GO:0005737(cytoplasm);GO:0006508(proteolysis);GO:0008234(cysteine-type peptidase activity)	NA	brown2
Sph_LG10G000162	GO:0000271(polysaccharide biosynthetic process);GO:0005794(Golgi apparatus);GO:0016757(transferase activity, transferring glycosyl groups)	NA	darkorange
Sph_LG0G001595	GO:0003677(DNA binding);GO:0003700(DNA binding transcription factor activity);GO:0005634(nucleus);GO:0006351(transcription, DNA-templated);GO:0006355(regulation of transcription, DNA-templated);GO:0016602(CCAAT-binding factor complex)	NA	darkorange2
Sph_LG11G000383	GO:0009813(flavonoid biosynthetic process);GO:0043231(intracellular membrane-bounded organelle);GO:0052696(flavonoid glucuronidation);GO:0080043(quercetin 3-O-glucosyltransferase activity);GO:0080044(quercetin 7-O-glucosyltransferase activity)	NA	lavenderblush2
Sph_LG9G000969	GO:0004842(ubiquitin-protein transferase activity);GO:0005515(protein binding);GO:0005789(endoplasmic reticulum membrane);GO:0006970(response to osmotic stress);GO:0009409(response to cold);GO:0009414(response to water deprivation);GO:0009611(response to wounding);GO:0009723(response to ethylene);GO:0016567(protein ubiquitination);GO:0043161(proteasome-mediated ubiquitin-dependent protein catabol…	04141(Protein processing in endoplasmic reticulum)	green4
Sph_LG0G002665	GO:0005773(vacuole);GO:0005774(vacuolar membrane);GO:0006508(proteolysis);GO:0006751(glutathione catabolic process);GO:0006805(xenobiotic metabolic process);GO:0009636(response to toxic substance);GO:0016021(integral component of membrane);GO:0016756(glutathione gamma-glutamylcysteinyltransferase activity);GO:0036374(glutathione hydrolase activity);GO:0102953(hypoglycin A gamma-glutamyl transpept…	00590(Arachidonic acid metabolism);00430(Taurine and hypotaurine metabolism);00460(Cyanoamino acid metabolism);00480(Glutathione metabolism)	brown2
Sph_LG7G000400	GO:0005576(extracellular region);GO:0005737(cytoplasm);GO:0009055(electron transfer activity);GO:0016614(oxidoreductase activity, acting on CH-OH group of donors);GO:0045551(cinnamyl-alcohol dehydrogenase activity);GO:0050268(coniferyl-alcohol dehydrogenase activity);GO:0050660(flavin adenine dinucleotide binding);GO:0052747(sinapyl alcohol dehydrogenase activity);GO:0055114(oxidation-reduction p…	00052(Galactose metabolism);00500(Starch and sucrose metabolism)	maroon
Sph_LG1G002305	GO:0005576(extracellular region);GO:0016042(lipid catabolic process);GO:0016788(hydrolase activity, acting on ester bonds);GO:0052689(carboxylic ester hydrolase activity)	NA	green4
Sph_LG7G000370	GO:0005575(cellular_component);GO:0009813(flavonoid biosynthetic process);GO:0016210(naringenin-chalcone synthase activity)	00941(Flavonoid biosynthesis);04712(Circadian rhythm - plant)	maroon
Sph_LG2G000909	GO:0003674(molecular_function);GO:0005576(extracellular region);GO:0005794(Golgi apparatus);GO:0005886(plasma membrane);GO:0007568(aging);GO:0009506(plasmodesma);GO:0016020(membrane);GO:0016021(integral component of membrane);GO:0050829(defense response to Gram-negative bacterium);GO:0099402(plant organ development)	NA	brown2
Sph_LG2G001712	GO:0003700(DNA binding transcription factor activity);GO:0005515(protein binding);GO:0005622(intracellular);GO:0005634(nucleus);GO:0006355(regulation of transcription, DNA-templated);GO:0008270(zinc ion binding);GO:0009409(response to cold);GO:0009555(pollen development)	NA	brown2
Sph_LG10G000583	GO:0003746(translation elongation factor activity);GO:0005759(mitochondrial matrix);GO:0070125(mitochondrial translational elongation)	NA	green4
Sph_LG4G000060	GO:0030599(pectinesterase activity);GO:0046910(pectinesterase inhibitor activity);GO:0071944(cell periphery)	00040(Pentose and glucuronate interconversions)	indianred3
Sph_LG5G000588	GO:0008878(glucose-1-phosphate adenylyltransferase activity)	00500(Starch and sucrose metabolism);00520(Amino sugar and nucleotide sugar metabolism)	green4
Sph_LG2G000551	GO:0003735(structural constituent of ribosome);GO:0006412(translation)	04146(Peroxisome)	brown2
Sph_LG7G000106	GO:0003674(molecular_function);GO:0005634(nucleus);GO:0008150(biological_process)	NA	green4
Sph_LG9G002440	GO:0005829(cytosol);GO:0016491(oxidoreductase activity);GO:0055114(oxidation-reduction process)	00960(Tropane, piperidine and pyridine alkaloid biosynthesis)	green4
Sph_LG0G001913	GO:0005507(copper ion binding);GO:0016722(oxidoreductase activity, oxidizing metal ions)	NA	green4
Sph_LG10G001285	GO:0004842(ubiquitin-protein transferase activity);GO:0005524(ATP binding);GO:0005737(cytoplasm);GO:0006511(ubiquitin-dependent protein catabolic process);GO:0016567(protein ubiquitination);GO:0031625(ubiquitin protein ligase binding)	04141(Protein processing in endoplasmic reticulum);04120(Ubiquitin mediated proteolysis)	lavenderblush2
Sph_LG10G000296	GO:0043161(proteasome-mediated ubiquitin-dependent protein catabolic process);GO:0061630(ubiquitin protein ligase activity)	NA	green4
Sph_LG0G001923	GO:0004683(calmodulin-dependent protein kinase activity);GO:0005516(calmodulin binding);GO:0005634(nucleus);GO:0005737(cytoplasm);GO:0005886(plasma membrane);GO:0009738(abscisic acid-activated signaling pathway);GO:0009931(calcium-dependent protein serine/threonine kinase activity);GO:0018105(peptidyl-serine phosphorylation);GO:0035556(intracellular signal transduction);GO:0046777(protein autopho…	NA	brown2
Sph_LG2G002498	GO:0003674(molecular_function);GO:0008150(biological_process)	NA	lavenderblush2
Sph_LG2G000101	GO:0005509(calcium ion binding);GO:0009507(chloroplast);GO:0009534(chloroplast thylakoid);GO:0009535(chloroplast thylakoid membrane);GO:0009543(chloroplast thylakoid lumen);GO:0009570(chloroplast stroma);GO:0009579(thylakoid);GO:0009654(photosystem II oxygen evolving complex);GO:0015979(photosynthesis);GO:0019898(extrinsic component of membrane);GO:0030095(chloroplast photosystem II);GO:0031977(t…	00195(Photosynthesis)	brown2
Sph_LG9G003771	GO:0003674(molecular_function);GO:0005634(nucleus);GO:0008150(biological_process)	NA	darkorange2
Sph_LG9G000741	GO:0005783(endoplasmic reticulum);GO:0005886(plasma membrane);GO:0048235(pollen sperm cell differentiation)	NA	green4
Sph_Contig03904_ERROPOS4337078G000020	GO:0016491(oxidoreductase activity);GO:0055114(oxidation-reduction process)	00960(Tropane, piperidine and pyridine alkaloid biosynthesis)	brown2
Sph_LG2G001500	GO:0005960(glycine cleavage complex)	00630(Glyoxylate and dicarboxylate metabolism);00260(Glycine, serine and threonine metabolism)	green4
Sph_LG10G001694	GO:0004722(protein serine/threonine phosphatase activity);GO:0005515(protein binding);GO:0006469(negative regulation of protein kinase activity);GO:0006470(protein dephosphorylation);GO:0006970(response to osmotic stress);GO:0008287(protein serine/threonine phosphatase complex);GO:0009408(response to heat);GO:0009414(response to water deprivation);GO:0009737(response to abscisic acid);GO:0009738(…	04016(MAPK signaling pathway - plant);04075(Plant hormone signal transduction)	brown2
Sph_LG1G001729	GO:0005737(cytoplasm);GO:0009505(plant-type cell wall);GO:0016491(oxidoreductase activity)	00902(Monoterpenoid biosynthesis)	green4
Sph_LG10G001906	GO:0003674(molecular_function);GO:0005737(cytoplasm);GO:0008150(biological_process)	NA	lavenderblush2
Sph_LG9G001374	GO:0004674(protein serine/threonine kinase activity);GO:0005886(plasma membrane);GO:0006468(protein phosphorylation);GO:0006952(defense response);GO:0009506(plasmodesma)	NA	green4
Sph_LG1G000386	GO:0004674(protein serine/threonine kinase activity);GO:0005886(plasma membrane);GO:0006468(protein phosphorylation);GO:0006952(defense response);GO:0009506(plasmodesma)	NA	darkorange2
Sph_LG11G002755	GO:0003700(DNA binding transcription factor activity);GO:0005634(nucleus);GO:0043565(sequence-specific DNA binding);GO:0044212(transcription regulatory region DNA binding);GO:0045893(positive regulation of transcription, DNA-templated)	NA	indianred3
Sph_LG9G002141	GO:0003674(molecular_function);GO:0005575(cellular_component);GO:0008150(biological_process)	NA	brown2
Sph_LG1G002354	GO:0005509(calcium ion binding)	NA	green4
Sph_LG9G000904	GO:0004106(chorismate mutase activity);GO:0005829(cytosol);GO:0009073(aromatic amino acid family biosynthetic process);GO:0009507(chloroplast);GO:0009536(plastid);GO:0016688(L-ascorbate peroxidase activity);GO:0046417(chorismate metabolic process);GO:0055114(oxidation-reduction process);GO:0098869(cellular oxidant detoxification)	00400(Phenylalanine, tyrosine and tryptophan biosynthesis)	green4
Sph_LG10G002395	GO:0003674(molecular_function);GO:0005634(nucleus);GO:0008150(biological_process)	NA	green4
Sph_LG0G003311	GO:0000079(regulation of cyclin-dependent protein serine/threonine kinase activity);GO:0004693(cyclin-dependent protein serine/threonine kinase activity);GO:0005515(protein binding);GO:0007049(cell cycle);GO:0019901(protein kinase binding);GO:0051301(cell division);GO:0051726(regulation of cell cycle)	00480(Glutathione metabolism)	green4
Sph_LG9G001508	GO:0004338(glucan exo-1,3-beta-glucosidase activity);GO:0004565(beta-galactosidase activity);GO:0008422(beta-glucosidase activity);GO:0033907(beta-D-fucosidase activity);GO:0047701(beta-L-arabinosidase activity);GO:0080083(beta-gentiobiose beta-glucosidase activity);GO:1901657(glycosyl compound metabolic process)	00500(Starch and sucrose metabolism);00460(Cyanoamino acid metabolism);00940(Phenylpropanoid biosynthesis)	darkorange
Sph_LG2G002509	GO:0003674(molecular_function);GO:0005739(mitochondrion);GO:0007275(multicellular organism development);GO:0009507(chloroplast);GO:0009536(plastid);GO:0009706(chloroplast inner membrane);GO:0009941(chloroplast envelope);GO:0016021(integral component of membrane)	04016(MAPK signaling pathway - plant);04070(Phosphatidylinositol signaling system);04626(Plant-pathogen interaction)	green4
Sph_LG10G000178	GO:0005737(cytoplasm);GO:0006898(receptor-mediated endocytosis);GO:0007015(actin filament organization);GO:0009507(chloroplast);GO:0009903(chloroplast avoidance movement);GO:0009904(chloroplast accumulation movement);GO:0030276(clathrin binding);GO:0031982(vesicle);GO:0071483(cellular response to blue light);GO:0072318(clathrin coat disassembly)	NA	green4
Sph_LG2G000080	GO:0003825(alpha,alpha-trehalose-phosphate synthase (UDP-forming) activity);GO:0004805(trehalose-phosphatase activity);GO:0005634(nucleus);GO:0005737(cytoplasm);GO:0005992(trehalose biosynthetic process);GO:0016757(transferase activity, transferring glycosyl groups);GO:0016791(phosphatase activity);GO:0070413(trehalose metabolism in response to stress)	00500(Starch and sucrose metabolism)	brown2
Sph_LG11G001798	GO:0005515(protein binding);GO:0005634(nucleus);GO:0006351(transcription, DNA-templated);GO:0006355(regulation of transcription, DNA-templated);GO:0009740(gibberellic acid mediated signaling pathway);GO:0040008(regulation of growth);GO:0046983(protein dimerization activity)	NA	green4
Sph_LG2G002466	GO:0004553(hydrolase activity, hydrolyzing O-glycosyl compounds);GO:0005768(endosome);GO:0005769(early endosome);GO:0005794(Golgi apparatus);GO:0005802(trans-Golgi network);GO:0005886(plasma membrane);GO:0008810(cellulase activity);GO:0009504(cell plate);GO:0009735(response to cytokinin);GO:0009826(unidimensional cell growth);GO:0016021(integral component of membrane);GO:0030244(cellulose biosynt…	00500(Starch and sucrose metabolism)	darkorange
Sph_LG0G003006	GO:0000103(sulfate assimilation);GO:0006457(protein folding);GO:0009507(chloroplast);GO:0015035(protein disulfide oxidoreductase activity);GO:0016671(oxidoreductase activity, acting on a sulfur group of donors, disulfide as acceptor);GO:0034599(cellular response to oxidative stress);GO:0045454(cell redox homeostasis);GO:0055114(oxidation-reduction process)	NA	darkorange2
Sph_LG1G002034	GO:0005634(nucleus);GO:0006203(dGTP catabolic process);GO:0008832(dGTPase activity)	NA	green4
Sph_LG1G002982	GO:0005886(plasma membrane);GO:0006857(oligopeptide transport);GO:0016021(integral component of membrane);GO:0022857(transmembrane transporter activity);GO:0055085(transmembrane transport)	NA	brown2
Sph_LG10G002457	GO:0003779(actin binding);GO:0005634(nucleus);GO:0005737(cytoplasm);GO:0007015(actin filament organization);GO:0008290(F-actin capping protein complex);GO:0030036(actin cytoskeleton organization);GO:0051016(barbed-end actin filament capping);GO:0051693(actin filament capping)	04144(Endocytosis)	green4
Sph_LG3G000954	GO:0004536(deoxyribonuclease activity);GO:0006308(DNA catabolic process)	NA	green4
Sph_LG3G001747	NA	NA	lavenderblush2
Sph_LG9G002716	GO:0005886(plasma membrane);GO:0016021(integral component of membrane);GO:0042626(ATPase activity, coupled to transmembrane movement of substances)	02010(ABC transporters)	green4
Sph_LG10G001977	GO:0010143(cutin biosynthetic process);GO:0016020(membrane);GO:0016311(dephosphorylation);GO:0016791(phosphatase activity);GO:0090447(glycerol-3-phosphate 2-O-acyltransferase activity)	00561(Glycerolipid metabolism);00564(Glycerophospholipid metabolism)	green4
Sph_Contig00076G000010	GO:0003682(chromatin binding);GO:0005576(extracellular region);GO:0007165(signal transduction);GO:0008270(zinc ion binding);GO:0008536(Ran GTPase binding);GO:0035091(phosphatidylinositol binding)	NA	darkorange
Sph_LG3G000953	GO:0004553(hydrolase activity, hydrolyzing O-glycosyl compounds);GO:0030247(polysaccharide binding);GO:0046658(anchored component of plasma membrane)	NA	tan
Sph_LG9G001403	GO:0000166(nucleotide binding);GO:0003682(chromatin binding);GO:0005634(nucleus);GO:0005737(cytoplasm);GO:0009908(flower development);GO:0016571(histone methylation);GO:0042800(histone methyltransferase activity (H3-K4 specific));GO:0048188(Set1C/COMPASS complex);GO:0048510(regulation of timing of transition from vegetative to reproductive phase);GO:0048586(regulation of long-day photoperiodism, …	03015(mRNA surveillance pathway)	green4
Sph_LG4G000358	GO:0016104(triterpenoid biosynthetic process);GO:0016866(intramolecular transferase activity)	00909(Sesquiterpenoid and triterpenoid biosynthesis)	brown2
Sph_LG10G000257	GO:0003674(molecular_function);GO:0005739(mitochondrion);GO:0009733(response to auxin)	04075(Plant hormone signal transduction)	brown2
Sph_LG10G002294	GO:0004725(protein tyrosine phosphatase activity);GO:0006470(protein dephosphorylation)	NA	green4
Sph_LG0G002853	GO:0003674(molecular_function);GO:0005634(nucleus);GO:0008150(biological_process)	NA	lavenderblush2
Sph_LG5G001541	GO:0005634(nucleus);GO:0005829(cytosol);GO:0005886(plasma membrane);GO:0006629(lipid metabolic process);GO:0009536(plastid);GO:0009741(response to brassinosteroid);GO:0009742(brassinosteroid mediated signaling pathway);GO:0019210(kinase inhibitor activity)	04075(Plant hormone signal transduction)	green4
Sph_LG11G004729	GO:0004129(cytochrome-c oxidase activity);GO:0005507(copper ion binding);GO:0005739(mitochondrion);GO:0009507(chloroplast);GO:0009535(chloroplast thylakoid membrane);GO:0009579(thylakoid);GO:0009651(response to salt stress);GO:0055114(oxidation-reduction process)	00190(Oxidative phosphorylation)	darkorange2
Sph_LG2G001286	GO:0003700(DNA binding transcription factor activity);GO:0005515(protein binding);GO:0005634(nucleus);GO:0006351(transcription, DNA-templated);GO:0006355(regulation of transcription, DNA-templated);GO:0009873(ethylene-activated signaling pathway);GO:0010200(response to chitin);GO:0016036(cellular response to phosphate starvation);GO:0043565(sequence-specific DNA binding);GO:0044212(transcription …	00970(Aminoacyl-tRNA biosynthesis)	brown2
Sph_LG10G002753	GO:0005515(protein binding);GO:0016925(protein sumoylation);GO:0061665(SUMO ligase activity)	04120(Ubiquitin mediated proteolysis)	darkorange
Sph_Contig03942G000040	GO:0004066(asparagine synthase (glutamine-hydrolyzing) activity);GO:0005829(cytosol);GO:0006529(asparagine biosynthetic process);GO:0006541(glutamine metabolic process);GO:0042803(protein homodimerization activity)	NA	indianred3
Sph_LG1G000604	GO:0003677(DNA binding);GO:0005634(nucleus);GO:0005829(cytosol);GO:0006351(transcription, DNA-templated);GO:0006355(regulation of transcription, DNA-templated)	NA	green4
Sph_LG5G001580	GO:0004656(procollagen-proline 4-dioxygenase activity);GO:0005506(iron ion binding);GO:0005576(extracellular region);GO:0005634(nucleus);GO:0005737(cytoplasm);GO:0005783(endoplasmic reticulum);GO:0005789(endoplasmic reticulum membrane);GO:0005794(Golgi apparatus);GO:0016021(integral component of membrane);GO:0016706(oxidoreductase activity, acting on paired donors, with incorporation or reduction…	00330(Arginine and proline metabolism)	green4
Sph_LG10G001914	GO:0005618(cell wall);GO:0005794(Golgi apparatus);GO:0005829(cytosol);GO:0005886(plasma membrane);GO:0009505(plant-type cell wall);GO:0009506(plasmodesma);GO:0009735(response to cytokinin);GO:0030246(carbohydrate binding);GO:0048046(apoplast)	NA	maroon
Sph_LG6G000666	GO:0003825(alpha,alpha-trehalose-phosphate synthase (UDP-forming) activity);GO:0004805(trehalose-phosphatase activity);GO:0005634(nucleus);GO:0005737(cytoplasm);GO:0005992(trehalose biosynthetic process);GO:0016757(transferase activity, transferring glycosyl groups);GO:0016791(phosphatase activity);GO:0070413(trehalose metabolism in response to stress)	00500(Starch and sucrose metabolism)	brown2
Sph_LG2G002064	GO:0005634(nucleus);GO:0005737(cytoplasm)	NA	brown2
Sph_LG2G002004	GO:0003674(molecular_function);GO:0005634(nucleus);GO:0008150(biological_process)	NA	darkorange2
Sph_LG1G001238	GO:0005737(cytoplasm);GO:0006537(glutamate biosynthetic process);GO:0015930(glutamate synthase activity);GO:0019676(ammonia assimilation cycle)	00630(Glyoxylate and dicarboxylate metabolism);00910(Nitrogen metabolism)	green4
Sph_LG6G000822	GO:0051213(dioxygenase activity)	00941(Flavonoid biosynthesis)	darkorange2
Sph_LG1G002255	GO:0005829(cytosol);GO:0008964(phosphoenolpyruvate carboxylase activity);GO:0009507(chloroplast);GO:0048046(apoplast);GO:0048366(leaf development)	00620(Pyruvate metabolism);00710(Carbon fixation in photosynthetic organisms)	mediumpurple3
Sph_LG10G000745	GO:0003674(molecular_function);GO:0005739(mitochondrion);GO:0008150(biological_process)	00511(Other glycan degradation)	indianred3
Sph_LG0G001290	GO:0009416(response to light stimulus);GO:0009535(chloroplast thylakoid membrane);GO:0009768(photosynthesis, light harvesting in photosystem I);GO:0009941(chloroplast envelope);GO:0010287(plastoglobule);GO:0016168(chlorophyll binding);GO:0031409(pigment binding)	00196(Photosynthesis - antenna proteins)	indianred3
Sph_LG1G000629	GO:0003674(molecular_function);GO:0005634(nucleus);GO:0005886(plasma membrane);GO:0008150(biological_process)	NA	green4
Sph_LG5G000036	GO:0000032(cell wall mannoprotein biosynthetic process);GO:0004169(dolichyl-phosphate-mannose-protein mannosyltransferase activity);GO:0007275(multicellular organism development);GO:0031502(dolichyl-phosphate-mannose-protein mannosyltransferase complex);GO:0044845(chain elongation of O-linked mannose residue);GO:1900101(regulation of endoplasmic reticulum unfolded protein response)	NA	green4
Sph_LG10G000284	GO:0005739(mitochondrion);GO:0009055(electron transfer activity);GO:0015035(protein disulfide oxidoreductase activity);GO:0016740(transferase activity);GO:0045454(cell redox homeostasis);GO:0050220(prostaglandin-E synthase activity)	00590(Arachidonic acid metabolism)	lavenderblush2
Sph_LG0G002899	GO:0008643(carbohydrate transport);GO:0016021(integral component of membrane);GO:0051119(sugar transmembrane transporter activity)	NA	darkorange
Sph_LG4G001081	GO:0009813(flavonoid biosynthetic process);GO:0043231(intracellular membrane-bounded organelle);GO:0052696(flavonoid glucuronidation);GO:0080043(quercetin 3-O-glucosyltransferase activity);GO:0080044(quercetin 7-O-glucosyltransferase activity)	NA	green4
Sph_LG5G001404	GO:0009809(lignin biosynthetic process);GO:0016020(membrane);GO:0016709(oxidoreductase activity, acting on paired donors, with incorporation or reduction of molecular oxygen, NAD(P)H as one donor, and incorporation of one atom of oxygen)	00940(Phenylpropanoid biosynthesis);00945(Stilbenoid, diarylheptanoid and gingerol biosynthesis);00941(Flavonoid biosynthesis)	green4
Sph_LG1G000822	NA	NA	indianred3
Sph_LG9G003483	GO:0006855(drug transmembrane transport)	NA	green4
Sph_LG0G002791	GO:0005829(cytosol);GO:0008171(O-methyltransferase activity);GO:0008757(S-adenosylmethionine-dependent methyltransferase activity);GO:0019438(aromatic compound biosynthetic process)	00940(Phenylpropanoid biosynthesis)	darkorange2
Sph_LG1G001088	GO:0001666(response to hypoxia);GO:0004674(protein serine/threonine kinase activity);GO:0004712(protein serine/threonine/tyrosine kinase activity);GO:0005515(protein binding);GO:0005524(ATP binding);GO:0005634(nucleus);GO:0005789(endoplasmic reticulum membrane);GO:0009686(gibberellin biosynthetic process);GO:0009723(response to ethylene);GO:0009744(response to sucrose);GO:0009750(response to fruc…	04016(MAPK signaling pathway - plant);04075(Plant hormone signal transduction)	indianred3
Sph_LG1G000887	GO:0003872(6-phosphofructokinase activity);GO:0005524(ATP binding);GO:0005945(6-phosphofructokinase complex);GO:0006002(fructose 6-phosphate metabolic process);GO:0006096(glycolytic process);GO:0009507(chloroplast);GO:0046872(metal ion binding)	00010(Glycolysis / Gluconeogenesis);00030(Pentose phosphate pathway);00051(Fructose and mannose metabolism);00052(Galactose metabolism);03018(RNA degradation)	green4
Sph_LG11G003185	GO:0005737(cytoplasm);GO:0031625(ubiquitin protein ligase binding);GO:0061630(ubiquitin protein ligase activity)	04120(Ubiquitin mediated proteolysis)	darkorange2
Sph_LG9G003661	GO:0004806(triglyceride lipase activity);GO:0005576(extracellular region);GO:0006629(lipid metabolic process)	00564(Glycerophospholipid metabolism);00592(alpha-Linolenic acid metabolism)	brown2
Sph_LG6G000839	GO:0006869(lipid transport);GO:0008289(lipid binding);GO:0009506(plasmodesma);GO:0009507(chloroplast);GO:0009535(chloroplast thylakoid membrane);GO:0016020(membrane);GO:0048046(apoplast)	NA	green4
Sph_LG0G002957	GO:0005829(cytosol);GO:0008964(phosphoenolpyruvate carboxylase activity);GO:0009507(chloroplast);GO:0048046(apoplast);GO:0048366(leaf development)	00620(Pyruvate metabolism);00710(Carbon fixation in photosynthetic organisms)	green4
Sph_LG2G001563	GO:0005515(protein binding);GO:0005739(mitochondrion);GO:0005747(mitochondrial respiratory chain complex I);GO:0005774(vacuolar membrane);GO:0009507(chloroplast);GO:0009651(response to salt stress);GO:0009737(response to abscisic acid);GO:0009853(photorespiration);GO:0010228(vegetative to reproductive phase transition of meristem);GO:0031966(mitochondrial membrane);GO:0045271(respiratory chain co…	NA	palevioletred2
Sph_LG4G001269	GO:0009813(flavonoid biosynthetic process);GO:0043231(intracellular membrane-bounded organelle);GO:0052696(flavonoid glucuronidation);GO:0080043(quercetin 3-O-glucosyltransferase activity);GO:0080044(quercetin 7-O-glucosyltransferase activity)	NA	indianred3
Sph_LG7G000268	GO:0003674(molecular_function);GO:0005634(nucleus);GO:0009739(response to gibberellin)	NA	brown2
Sph_LG2G000197	GO:0030586([methionine synthase] reductase activity)	NA	darkorange2
Sph_LG3G000076	NA	NA	green4
Sph_LG1G000650	GO:0001666(response to hypoxia);GO:0002213(defense response to insect);GO:0004806(triglyceride lipase activity);GO:0005515(protein binding);GO:0005634(nucleus);GO:0005737(cytoplasm);GO:0006629(lipid metabolic process);GO:0009617(response to bacterium);GO:0009625(response to insect);GO:0009626(plant-type hypersensitive response);GO:0009627(systemic acquired resistance);GO:0009751(response to salic…	04626(Plant-pathogen interaction)	darkorange2
Sph_LG2G000612	GO:0004721(phosphoprotein phosphatase activity);GO:0005634(nucleus)	NA	darkorange2
Sph_LG2G000753	GO:0005515(protein binding);GO:0005634(nucleus);GO:0009793(embryo development ending in seed dormancy);GO:0016567(protein ubiquitination)	NA	brown2
Sph_LG1G002951	GO:0003674(molecular_function);GO:0008150(biological_process);GO:0009507(chloroplast);GO:0009543(chloroplast thylakoid lumen)	NA	green4
Sph_LG1G001298	GO:0005576(extracellular region);GO:0016787(hydrolase activity)	NA	brown2
Sph_LG7G000558	GO:0005739(mitochondrion)	NA	brown2
Sph_LG11G002007	GO:0003677(DNA binding);GO:0003700(DNA binding transcription factor activity);GO:0005634(nucleus);GO:0006351(transcription, DNA-templated);GO:0006355(regulation of transcription, DNA-templated);GO:0010371(regulation of gibberellin biosynthetic process);GO:0048510(regulation of timing of transition from vegetative to reproductive phase)	NA	lavenderblush2
Sph_LG2G002042	GO:0005887(integral component of plasma membrane);GO:0008519(ammonium transmembrane transporter activity);GO:0015695(organic cation transport);GO:0019740(nitrogen utilization);GO:0072488(ammonium transmembrane transport)	NA	lightsteelblue1
Sph_LG3G000372	GO:0005768(endosome);GO:0005794(Golgi apparatus);GO:0005802(trans-Golgi network);GO:0008150(biological_process);GO:0009507(chloroplast);GO:0016021(integral component of membrane);GO:0016757(transferase activity, transferring glycosyl groups)	03013(RNA transport)	green4
Sph_LG9G003388	GO:0003674(molecular_function);GO:0005634(nucleus);GO:0008150(biological_process)	NA	darkorange
Sph_LG1G002017	GO:0006869(lipid transport);GO:0008289(lipid binding)	NA	darkorange2
Sph_LG2G001495	GO:0005515(protein binding);GO:0005576(extracellular region);GO:0005773(vacuole);GO:0005794(Golgi apparatus);GO:0009506(plasmodesma);GO:0009705(plant-type vacuole membrane);GO:0016020(membrane);GO:0016021(integral component of membrane);GO:0043621(protein self-association);GO:0046786(viral replication complex formation and maintenance)	NA	green4
Sph_LG10G000511	GO:0004867(serine-type endopeptidase inhibitor activity);GO:0005576(extracellular region);GO:0005618(cell wall);GO:0006508(proteolysis);GO:0008233(peptidase activity);GO:0009611(response to wounding);GO:0050832(defense response to fungus)	NA	indianred3
Sph_LG2G001675	GO:0003677(DNA binding);GO:0003886(DNA (cytosine-5-)-methyltransferase activity);GO:0005515(protein binding);GO:0005634(nucleus);GO:0005654(nucleoplasm);GO:0006306(DNA methylation);GO:0008170(N-methyltransferase activity);GO:0009008(DNA-methyltransferase activity);GO:0016458(gene silencing);GO:0050832(defense response to fungus);GO:0051567(histone H3-K9 methylation)	00270(Cysteine and methionine metabolism)	sienna4
Sph_LG3G001485	GO:0003735(structural constituent of ribosome);GO:0006412(translation);GO:0022625(cytosolic large ribosomal subunit)	03010(Ribosome)	brown2
Sph_LG4G001345	GO:0003677(DNA binding);GO:0003700(DNA binding transcription factor activity);GO:0005634(nucleus);GO:0006351(transcription, DNA-templated);GO:0006355(regulation of transcription, DNA-templated);GO:0009908(flower development);GO:0010073(meristem maintenance);GO:0010093(specification of floral organ identity);GO:0019953(sexual reproduction);GO:0030154(cell differentiation);GO:0048316(seed developme…	NA	lavenderblush2
Sph_LG4G000469	GO:0003729(mRNA binding);GO:0005634(nucleus);GO:0005774(vacuolar membrane);GO:0005783(endoplasmic reticulum);GO:0005794(Golgi apparatus);GO:0005829(cytosol);GO:0005886(plasma membrane);GO:0009506(plasmodesma);GO:0016020(membrane)	NA	brown2
Sph_Contig03961_ERROPOS3400000G000700	GO:0005886(plasma membrane)	NA	brown2
Sph_LG0G000879	GO:0000788(nuclear nucleosome);GO:0003677(DNA binding);GO:0006334(nucleosome assembly)	NA	green4
Sph_LG2G000958	GO:0009408(response to heat)	04141(Protein processing in endoplasmic reticulum)	indianred3
Sph_LG10G000035	GO:0005515(protein binding);GO:0005737(cytoplasm);GO:0016021(integral component of membrane);GO:0030154(cell differentiation);GO:0040008(regulation of growth);GO:2000012(regulation of auxin polar transport)	NA	palevioletred2
Sph_LG3G001202	GO:0004864(protein phosphatase inhibitor activity);GO:0005634(nucleus);GO:0005737(cytoplasm);GO:0009738(abscisic acid-activated signaling pathway);GO:0010427(abscisic acid binding);GO:0080163(regulation of protein serine/threonine phosphatase activity)	NA	green4
Sph_LG9G000148	GO:0004475(mannose-1-phosphate guanylyltransferase activity);GO:0005515(protein binding);GO:0005525(GTP binding);GO:0005634(nucleus);GO:0005737(cytoplasm);GO:0005829(cytosol);GO:0009058(biosynthetic process);GO:0009298(GDP-mannose biosynthetic process);GO:0009408(response to heat);GO:0009651(response to salt stress);GO:0009753(response to jasmonic acid);GO:0010193(response to ozone);GO:0016779(nu…	00051(Fructose and mannose metabolism);00520(Amino sugar and nucleotide sugar metabolism)	tan
Sph_LG4G001349	GO:0004514(nicotinate-nucleotide diphosphorylase (carboxylating) activity);GO:0004516(nicotinate phosphoribosyltransferase activity);GO:0005737(cytoplasm);GO:0009435(NAD biosynthetic process);GO:0016874(ligase activity);GO:0019358(nicotinate nucleotide salvage)	00760(Nicotinate and nicotinamide metabolism)	brown2
Sph_LG11G000734	GO:0003674(molecular_function);GO:0008150(biological_process);GO:0009507(chloroplast);GO:0016021(integral component of membrane)	00040(Pentose and glucuronate interconversions)	green4
Sph_LG5G000411	GO:0005515(protein binding)	NA	palevioletred2
Sph_LG9G003111	GO:0000987(proximal promoter sequence-specific DNA binding);GO:0003700(DNA binding transcription factor activity);GO:0005634(nucleus);GO:0006351(transcription, DNA-templated);GO:0006355(regulation of transcription, DNA-templated);GO:0009555(pollen development);GO:0009653(anatomical structure morphogenesis);GO:0009734(auxin-activated signaling pathway);GO:0010208(pollen wall assembly);GO:0048830(a…	04075(Plant hormone signal transduction)	brown2
Sph_LG0G002793	GO:0004739(pyruvate dehydrogenase (acetyl-transferring) activity);GO:0005739(mitochondrion);GO:0005829(cytosol);GO:0006086(acetyl-CoA biosynthetic process from pyruvate);GO:0006096(glycolytic process);GO:0009507(chloroplast);GO:0009536(plastid);GO:0009570(chloroplast stroma);GO:0009941(chloroplast envelope);GO:0055114(oxidation-reduction process)	00010(Glycolysis / Gluconeogenesis);00020(Citrate cycle (TCA cycle));00620(Pyruvate metabolism)	green4
Sph_LG0G000155	GO:0005576(extracellular region);GO:0005634(nucleus);GO:0005737(cytoplasm);GO:0005774(vacuolar membrane)	NA	tan
Sph_LG3G000224	GO:0005739(mitochondrion);GO:0005802(trans-Golgi network);GO:0016021(integral component of membrane);GO:0030148(sphingolipid biosynthetic process);GO:0045140(inositol phosphoceramide synthase activity)	00600(Sphingolipid metabolism)	green4
Sph_LG5G000377	GO:0004190(aspartic-type endopeptidase activity);GO:0006508(proteolysis);GO:0030163(protein catabolic process)	NA	sienna4
Sph_LG11G002993	GO:0003677(DNA binding);GO:0005622(intracellular);GO:0005634(nucleus);GO:0006351(transcription, DNA-templated);GO:0006355(regulation of transcription, DNA-templated);GO:0046872(metal ion binding)	NA	brown2
Sph_LG3G001778	GO:0003677(DNA binding);GO:0003700(DNA binding transcription factor activity);GO:0005515(protein binding);GO:0005622(intracellular);GO:0005634(nucleus);GO:0006351(transcription, DNA-templated);GO:0006355(regulation of transcription, DNA-templated);GO:0006417(regulation of translation);GO:0009733(response to auxin);GO:0009734(auxin-activated signaling pathway);GO:0043565(sequence-specific DNA bind…	04075(Plant hormone signal transduction)	mediumpurple3
Sph_LG5G000867	GO:0005634(nucleus);GO:0008150(biological_process)	NA	green4
Sph_LG10G000256	GO:0005515(protein binding);GO:0005737(cytoplasm);GO:0005886(plasma membrane);GO:0008017(microtubule binding);GO:0010090(trichome morphogenesis);GO:0046785(microtubule polymerization)	NA	green4
Sph_LG9G000613	GO:0005524(ATP binding);GO:0005634(nucleus);GO:0006952(defense response);GO:0043531(ADP binding)	NA	lavenderblush2
Sph_LG10G000474	GO:0003756(protein disulfide isomerase activity);GO:0005783(endoplasmic reticulum);GO:0006457(protein folding);GO:0034976(response to endoplasmic reticulum stress)	04141(Protein processing in endoplasmic reticulum)	brown2
Sph_LG11G001724	GO:0010638(positive regulation of organelle organization);GO:0045893(positive regulation of transcription, DNA-templated)	04075(Plant hormone signal transduction)	darkorange2
Sph_LG5G000928	GO:0001510(RNA methylation);GO:0008168(methyltransferase activity)	NA	lavenderblush2
Sph_LG5G000949	GO:0003735(structural constituent of ribosome);GO:0006412(translation)	NA	green4
Sph_LG1G001671	NA	NA	lavenderblush2
Sph_LG4G001315	GO:0004656(procollagen-proline 4-dioxygenase activity);GO:0005506(iron ion binding);GO:0005789(endoplasmic reticulum membrane);GO:0005794(Golgi apparatus);GO:0016021(integral component of membrane);GO:0016706(oxidoreductase activity, acting on paired donors, with incorporation or reduction of molecular oxygen, 2-oxoglutarate as one donor, and incorporation of one atom each of oxygen into both don…	00330(Arginine and proline metabolism)	green4
Sph_LG10G001093	GO:0003677(DNA binding);GO:0003700(DNA binding transcription factor activity);GO:0005515(protein binding);GO:0005634(nucleus);GO:0006351(transcription, DNA-templated);GO:0006355(regulation of transcription, DNA-templated);GO:0042803(protein homodimerization activity);GO:0046982(protein heterodimerization activity);GO:0071333(cellular response to glucose stimulus)	NA	green4
Sph_LG10G001337	GO:0003735(structural constituent of ribosome);GO:0005762(mitochondrial large ribosomal subunit)	03010(Ribosome)	green4
Sph_LG11G002195	GO:0002229(defense response to oomycetes);GO:0004674(protein serine/threonine kinase activity);GO:0005524(ATP binding);GO:0005886(plasma membrane);GO:0006468(protein phosphorylation);GO:0016021(integral component of membrane);GO:0016301(kinase activity);GO:0030246(carbohydrate binding);GO:0042742(defense response to bacterium)	NA	maroon
Sph_LG2G000692	GO:0004430(1-phosphatidylinositol 4-kinase activity);GO:0005524(ATP binding);GO:0005575(cellular_component);GO:0016301(kinase activity);GO:0016310(phosphorylation);GO:0046777(protein autophosphorylation);GO:0046854(phosphatidylinositol phosphorylation)	03008(Ribosome biogenesis in eukaryotes)	darkorange2
Sph_LG9G001860	GO:0004372(glycine hydroxymethyltransferase activity);GO:0005515(protein binding);GO:0005737(cytoplasm);GO:0005829(cytosol);GO:0005886(plasma membrane);GO:0006544(glycine metabolic process);GO:0006563(L-serine metabolic process);GO:0007623(circadian rhythm);GO:0009506(plasmodesma);GO:0016020(membrane);GO:0019264(glycine biosynthetic process from serine);GO:0030170(pyridoxal phosphate binding);GO:…	00630(Glyoxylate and dicarboxylate metabolism);00260(Glycine, serine and threonine metabolism);00460(Cyanoamino acid metabolism);00670(One carbon pool by folate)	brown2
Sph_LG0G002668	GO:0000981(RNA polymerase II transcription factor activity, sequence-specific DNA binding);GO:0001135(transcription factor activity, RNA polymerase II transcription factor recruiting);GO:0003677(DNA binding);GO:0003700(DNA binding transcription factor activity);GO:0005634(nucleus);GO:0006355(regulation of transcription, DNA-templated);GO:0006357(regulation of transcription by RNA polymerase II);G…	NA	brown2
Sph_LG9G002342	GO:0004674(protein serine/threonine kinase activity);GO:0004842(ubiquitin-protein transferase activity);GO:0005524(ATP binding);GO:0005634(nucleus);GO:0006468(protein phosphorylation);GO:0006950(response to stress);GO:0016301(kinase activity);GO:0016567(protein ubiquitination);GO:0046777(protein autophosphorylation)	NA	sienna4
Sph_LG4G001541	GO:0005789(endoplasmic reticulum membrane);GO:0009672(auxin:proton symporter activity);GO:0009733(response to auxin);GO:0009734(auxin-activated signaling pathway);GO:0009926(auxin polar transport);GO:0016021(integral component of membrane);GO:0055085(transmembrane transport)	NA	brown2
Sph_LG0G002905	GO:0016301(kinase activity)	NA	green4
Sph_LG10G000145	GO:0000271(polysaccharide biosynthetic process);GO:0005794(Golgi apparatus);GO:0016757(transferase activity, transferring glycosyl groups)	NA	darkorange
Sph_LG9G001853	GO:0003883(CTP synthase activity);GO:0005737(cytoplasm)	00240(Pyrimidine metabolism)	green4
Sph_LG10G002677	GO:0005634(nucleus);GO:0016787(hydrolase activity)	NA	brown2
Sph_LG1G002069	GO:0004252(serine-type endopeptidase activity);GO:0016485(protein processing)	00510(N-Glycan biosynthesis)	darkorange2
Sph_LG6G000859	GO:0003677(DNA binding);GO:0005634(nucleus);GO:0005829(cytosol);GO:0006351(transcription, DNA-templated);GO:0006355(regulation of transcription, DNA-templated);GO:0008327(methyl-CpG binding)	NA	indianred3
Sph_LG10G000699	GO:0000325(plant-type vacuole);GO:0005516(calmodulin binding);GO:0005524(ATP binding);GO:0005773(vacuole);GO:0005774(vacuolar membrane);GO:0008559(xenobiotic transmembrane transporting ATPase activity);GO:0016021(integral component of membrane);GO:0042626(ATPase activity, coupled to transmembrane movement of substances);GO:0055085(transmembrane transport);GO:1902417((+)-abscisic acid D-glucopyran…	02010(ABC transporters)	lavenderblush2
Sph_LG0G000555	GO:0000271(polysaccharide biosynthetic process);GO:0005794(Golgi apparatus);GO:0016757(transferase activity, transferring glycosyl groups)	NA	lavenderblush2
Sph_LG10G001420	GO:0005737(cytoplasm);GO:0005829(cytosol);GO:0008270(zinc ion binding);GO:0009809(lignin biosynthetic process);GO:0016491(oxidoreductase activity);GO:0045551(cinnamyl-alcohol dehydrogenase activity);GO:0052747(sinapyl alcohol dehydrogenase activity);GO:0055114(oxidation-reduction process)	00940(Phenylpropanoid biosynthesis)	brown2
Sph_LG10G001113	GO:0003674(molecular_function);GO:0005634(nucleus);GO:0008150(biological_process)	NA	brown2
Sph_LG11G003480	GO:0003723(RNA binding);GO:0003735(structural constituent of ribosome);GO:0006412(translation);GO:0022618(ribonucleoprotein complex assembly);GO:0022625(cytosolic large ribosomal subunit)	03010(Ribosome)	green4
Sph_LG9G000902	GO:0007623(circadian rhythm);GO:0009507(chloroplast);GO:0016874(ligase activity)	03030(DNA replication);03420(Nucleotide excision repair);03430(Mismatch repair)	green4
Sph_LG5G000812	GO:0001735(prenylcysteine oxidase activity);GO:0005774(vacuolar membrane);GO:0030327(prenylated protein catabolic process);GO:0030328(prenylcysteine catabolic process)	00900(Terpenoid backbone biosynthesis)	sienna4
Sph_LG9G002174	GO:0005887(integral component of plasma membrane);GO:0015116(sulfate transmembrane transporter activity)	NA	green4
Sph_LG6G000135	GO:0000210(NAD+ diphosphatase activity);GO:0005634(nucleus);GO:0005737(cytoplasm);GO:0005829(cytosol);GO:0009507(chloroplast);GO:0016787(hydrolase activity);GO:0016818(hydrolase activity, acting on acid anhydrides, in phosphorus-containing anhydrides);GO:0046872(metal ion binding);GO:0047631(ADP-ribose diphosphatase activity)	NA	green4
Sph_LG9G003095	GO:0005829(cytosol);GO:0006412(translation);GO:0015935(small ribosomal subunit);GO:0042254(ribosome biogenesis)	03010(Ribosome)	green4
Sph_LG4G000052	GO:0005576(extracellular region);GO:0006869(lipid transport);GO:0008289(lipid binding);GO:0009535(chloroplast thylakoid membrane)	NA	mediumorchid
Sph_LG11G003057	GO:0003674(molecular_function);GO:0008150(biological_process);GO:0009507(chloroplast)	NA	darkorange2
Sph_LG0G000574	GO:0003723(RNA binding);GO:0004829(threonine-tRNA ligase activity);GO:0005737(cytoplasm);GO:0006435(threonyl-tRNA aminoacylation)	00970(Aminoacyl-tRNA biosynthesis)	green4
Sph_LG10G002420	NA	NA	skyblue2
Sph_LG11G001387	GO:0003674(molecular_function);GO:0005634(nucleus);GO:0009611(response to wounding)	NA	green4
Sph_LG10G002489	GO:0003697(single-stranded DNA binding);GO:0004176(ATP-dependent peptidase activity);GO:0005759(mitochondrial matrix);GO:0006515(protein quality control for misfolded or incompletely synthesized proteins);GO:0007005(mitochondrion organization);GO:0051131(chaperone-mediated protein complex assembly)	NA	green4
Sph_LG2G000431	GO:0005451(monovalent cation:proton antiporter activity);GO:0006885(regulation of pH);GO:0012505(endomembrane system)	NA	green4
Sph_LG5G000437	GO:0043161(proteasome-mediated ubiquitin-dependent protein catabolic process);GO:0061630(ubiquitin protein ligase activity)	NA	green4
Sph_LG3G000121	GO:0003729(mRNA binding);GO:0005634(nucleus);GO:0008150(biological_process)	03018(RNA degradation)	brown2
Sph_LG2G000805	GO:0005509(calcium ion binding);GO:0005811(lipid droplet);GO:0009507(chloroplast);GO:0009737(response to abscisic acid);GO:0009819(drought recovery);GO:0046872(metal ion binding);GO:0055114(oxidation-reduction process);GO:1990137(plant seed peroxidase activity)	00073(Cutin, suberine and wax biosynthesis)	indianred3
Sph_LG11G004225	GO:0005634(nucleus);GO:0005737(cytoplasm);GO:0005773(vacuole);GO:0005829(cytosol);GO:0006508(proteolysis);GO:0009507(chloroplast);GO:0051289(protein homotetramerization);GO:0070009(serine-type aminopeptidase activity)	NA	green4
Sph_LG11G001257	GO:0005618(cell wall);GO:0005886(plasma membrane);GO:0031225(anchored component of membrane);GO:0046658(anchored component of plasma membrane);GO:0048046(apoplast);GO:0048364(root development);GO:0048367(shoot system development)	NA	green4
Sph_LG4G001442	GO:0006457(protein folding);GO:0006898(receptor-mediated endocytosis);GO:0009507(chloroplast);GO:0030276(clathrin binding);GO:0031982(vesicle);GO:0043231(intracellular membrane-bounded organelle)	NA	tan
Sph_LG9G001042	GO:0003824(catalytic activity);GO:0003978(UDP-glucose 4-epimerase activity);GO:0005794(Golgi apparatus);GO:0006012(galactose metabolic process);GO:0009225(nucleotide-sugar metabolic process);GO:0009832(plant-type cell wall biogenesis);GO:0016021(integral component of membrane);GO:0019567(arabinose biosynthetic process);GO:0032580(Golgi cisterna membrane);GO:0033358(UDP-L-arabinose biosynthetic pr…	00520(Amino sugar and nucleotide sugar metabolism)	brown2
Sph_LG10G000642	GO:0005351(carbohydrate:proton symporter activity);GO:0005355(glucose transmembrane transporter activity);GO:0005887(integral component of plasma membrane);GO:0046323(glucose import)	NA	brown2
Sph_LG3G001931	GO:0003729(mRNA binding);GO:0003735(structural constituent of ribosome);GO:0005730(nucleolus);GO:0005737(cytoplasm);GO:0005774(vacuolar membrane);GO:0005794(Golgi apparatus);GO:0005829(cytosol);GO:0005840(ribosome);GO:0005886(plasma membrane);GO:0006412(translation);GO:0009507(chloroplast);GO:0016020(membrane);GO:0016021(integral component of membrane);GO:0022626(cytosolic ribosome);GO:0022627(cy…	03010(Ribosome)	green4
Sph_LG11G000571	GO:0000122(negative regulation of transcription by RNA polymerase II);GO:0000978(RNA polymerase II proximal promoter sequence-specific DNA binding);GO:0003700(DNA binding transcription factor activity);GO:0005634(nucleus);GO:0006351(transcription, DNA-templated);GO:0006355(regulation of transcription, DNA-templated);GO:0010055(atrichoblast differentiation);GO:0032107(regulation of response to nut…	04016(MAPK signaling pathway - plant);04626(Plant-pathogen interaction)	indianred3
Sph_LG3G001488	GO:0005515(protein binding);GO:0005739(mitochondrion);GO:0005783(endoplasmic reticulum);GO:0006744(ubiquinone biosynthetic process);GO:0008299(isoprenoid biosynthetic process);GO:0009536(plastid);GO:0010236(plastoquinone biosynthetic process);GO:0015979(photosynthesis);GO:0046872(metal ion binding);GO:0050347(trans-octaprenyltranstransferase activity);GO:0052924(all-trans-nonaprenyl-diphosphate s…	00900(Terpenoid backbone biosynthesis)	green4
Sph_LG2G000552	GO:0004828(serine-tRNA ligase activity);GO:0005737(cytoplasm);GO:0006434(seryl-tRNA aminoacylation)	00970(Aminoacyl-tRNA biosynthesis)	darkorange2
Sph_LG10G002467	GO:0004721(phosphoprotein phosphatase activity);GO:0004722(protein serine/threonine phosphatase activity);GO:0005634(nucleus);GO:0005737(cytoplasm);GO:0006470(protein dephosphorylation);GO:0046872(metal ion binding)	03015(mRNA surveillance pathway)	brown2
Sph_LG2G001745	GO:0003887(DNA-directed DNA polymerase activity);GO:0005737(cytoplasm);GO:0006261(DNA-dependent DNA replication);GO:0008409(5'-3' exonuclease activity)	00230(Purine metabolism);00240(Pyrimidine metabolism);03030(DNA replication);03410(Base excision repair);03420(Nucleotide excision repair);03440(Homologous recombination)	tan
Sph_LG9G002710	GO:0000145(exocyst);GO:0006904(vesicle docking involved in exocytosis)	NA	lavenderblush2
Sph_LG10G001767	NA	NA	darkorange2
Sph_LG1G001983	GO:0003674(molecular_function);GO:0005575(cellular_component);GO:0008150(biological_process)	NA	green4
Sph_LG10G001229	GO:0005886(plasma membrane);GO:0006952(defense response);GO:0008061(chitin binding);GO:0009506(plasmodesma);GO:0016998(cell wall macromolecule catabolic process);GO:0031225(anchored component of membrane);GO:0046658(anchored component of plasma membrane)	04626(Plant-pathogen interaction)	tan
Sph_Contig03961_ERROPOS3400000G001650	NA	NA	green4
Sph_LG1G000023	GO:0003913(DNA photolyase activity);GO:0005634(nucleus);GO:0006281(DNA repair);GO:0009881(photoreceptor activity);GO:0018298(protein-chromophore linkage)	NA	green4
Sph_LG11G003217	NA	NA	brown2
Sph_LG9G003059	GO:0003677(DNA binding);GO:0003700(DNA binding transcription factor activity);GO:0005634(nucleus);GO:0006351(transcription, DNA-templated);GO:0006355(regulation of transcription, DNA-templated);GO:0009751(response to salicylic acid);GO:0009753(response to jasmonic acid);GO:0009873(ethylene-activated signaling pathway);GO:0034605(cellular response to heat);GO:0043565(sequence-specific DNA binding)…	NA	darkorange
Sph_LG1G002565	NA	NA	lavenderblush2
Sph_LG11G001589	NA	NA	brown2
Sph_LG5G001501	GO:0004596(peptide alpha-N-acetyltransferase activity);GO:0006474(N-terminal protein amino acid acetylation);GO:0031248(protein acetyltransferase complex)	NA	lavenderblush2
Sph_LG3G000322	GO:0004674(protein serine/threonine kinase activity);GO:0005524(ATP binding);GO:0005634(nucleus);GO:0006468(protein phosphorylation);GO:0006952(defense response);GO:0016301(kinase activity);GO:0016310(phosphorylation)	NA	brown2
Sph_LG0G001962	GO:0000398(mRNA splicing, via spliceosome);GO:0003723(RNA binding);GO:0005682(U5 snRNP);GO:0005685(U1 snRNP);GO:0005686(U2 snRNP);GO:0005687(U4 snRNP);GO:0005689(U12-type spliceosomal complex);GO:0034719(SMN-Sm protein complex);GO:0043186(P granule);GO:0071004(U2-type prespliceosome);GO:0071011(precatalytic spliceosome);GO:0071013(catalytic step 2 spliceosome);GO:0097526(spliceosomal tri-snRNP co…	03040(Spliceosome)	darkorange
Sph_LG3G000381	GO:0005515(protein binding);GO:0005634(nucleus);GO:0005737(cytoplasm);GO:0009056(catabolic process);GO:0009739(response to gibberellin);GO:0009939(positive regulation of gibberellic acid mediated signaling pathway);GO:0010325(raffinose family oligosaccharide biosynthetic process);GO:0010331(gibberellin binding);GO:0010476(gibberellin mediated signaling pathway);GO:0016787(hydrolase activity);GO:0…	04075(Plant hormone signal transduction)	green4
Sph_LG2G001295	GO:0004970(ionotropic glutamate receptor activity);GO:0005217(intracellular ligand-gated ion channel activity);GO:0005515(protein binding);GO:0005576(extracellular region);GO:0006874(cellular calcium ion homeostasis);GO:0009416(response to light stimulus);GO:0009506(plasmodesma);GO:0016021(integral component of membrane)	NA	green4
Sph_LG3G002090	GO:0005794(Golgi apparatus);GO:0005829(cytosol);GO:0009832(plant-type cell wall biogenesis);GO:0033356(UDP-L-arabinose metabolic process);GO:0052691(UDP-arabinopyranose mutase activity)	00520(Amino sugar and nucleotide sugar metabolism)	green4
Sph_LG0G002765	GO:0005575(cellular_component);GO:0008150(biological_process);GO:0016020(membrane);GO:0016021(integral component of membrane);GO:0016209(antioxidant activity);GO:0016491(oxidoreductase activity);GO:0045454(cell redox homeostasis);GO:0055114(oxidation-reduction process)	NA	darkorange2
Sph_LG1G000278	GO:0004791(thioredoxin-disulfide reductase activity);GO:0005515(protein binding);GO:0005737(cytoplasm);GO:0005829(cytosol);GO:0006662(glycerol ether metabolic process);GO:0008047(enzyme activator activity);GO:0015035(protein disulfide oxidoreductase activity);GO:0016671(oxidoreductase activity, acting on a sulfur group of donors, disulfide as acceptor);GO:0034599(cellular response to oxidative st…	NA	palevioletred2
Sph_LG3G000801	GO:0003674(molecular_function);GO:0005739(mitochondrion);GO:0006886(intracellular protein transport);GO:0006888(ER to Golgi vesicle-mediated transport);GO:0016021(integral component of membrane)	NA	green4
Sph_LG7G000545	GO:0004601(peroxidase activity);GO:0009505(plant-type cell wall);GO:0009664(plant-type cell wall organization)	00940(Phenylpropanoid biosynthesis)	green4
Sph_LG3G000845	GO:0005515(protein binding);GO:0006783(heme biosynthetic process);GO:0009507(chloroplast);GO:0009534(chloroplast thylakoid);GO:0009570(chloroplast stroma);GO:0009767(photosynthetic electron transport chain);GO:0009791(post-embryonic development);GO:0015995(chlorophyll biosynthetic process);GO:0033014(tetrapyrrole biosynthetic process);GO:0043495(protein membrane anchor);GO:0048037(cofactor bindin…	NA	mediumpurple3
Sph_LG0G001384	GO:0005737(cytoplasm);GO:0016740(transferase activity);GO:0016747(transferase activity, transferring acyl groups other than amino-acyl groups)	NA	green4
Sph_LG2G002331	GO:0000245(spliceosomal complex assembly);GO:0000381(regulation of alternative mRNA splicing, via spliceosome);GO:0003729(mRNA binding);GO:0005634(nucleus);GO:0043065(positive regulation of apoptotic process)	NA	green4
Sph_LG1G000684	GO:0004364(glutathione transferase activity);GO:0005737(cytoplasm);GO:0006749(glutathione metabolic process);GO:0010731(protein glutathionylation)	00480(Glutathione metabolism)	brown2
Sph_LG10G000231	GO:0051213(dioxygenase activity)	00941(Flavonoid biosynthesis)	brown2
Sph_LG5G000153	GO:0003677(DNA binding);GO:0003700(DNA binding transcription factor activity);GO:0005515(protein binding);GO:0005634(nucleus);GO:0006351(transcription, DNA-templated);GO:0006355(regulation of transcription, DNA-templated);GO:0046983(protein dimerization activity)	NA	green4
Sph_LG2G001977	GO:0005886(plasma membrane)	04016(MAPK signaling pathway - plant);04626(Plant-pathogen interaction)	tan
Sph_LG3G000189	GO:0000278(mitotic cell cycle);GO:0016021(integral component of membrane)	NA	green4
Sph_LG11G003586	GO:0005516(calmodulin binding);GO:0005634(nucleus);GO:0005875(microtubule associated complex);GO:0005886(plasma membrane);GO:0008150(biological_process)	NA	darkorange2
Sph_LG1G002364	GO:0003674(molecular_function);GO:0005634(nucleus);GO:0009611(response to wounding)	NA	brown2
Sph_LG0G001324	GO:0006955(immune response);GO:0008219(cell death);GO:0009626(plant-type hypersensitive response);GO:0010337(regulation of salicylic acid metabolic process)	NA	brown2
Sph_LG9G003403	GO:0003674(molecular_function);GO:0005783(endoplasmic reticulum);GO:0009507(chloroplast);GO:0009555(pollen development)	NA	lavenderblush2
Sph_LG2G001871	GO:0004857(enzyme inhibitor activity)	00040(Pentose and glucuronate interconversions)	green4
Sph_LG4G001249	GO:0006664(glycolipid metabolic process);GO:0012505(endomembrane system);GO:0046527(glucosyltransferase activity)	00514(Other types of O-glycan biosynthesis)	brown2
Sph_LG11G000345	GO:0003674(molecular_function);GO:0005634(nucleus);GO:0005875(microtubule associated complex);GO:0008150(biological_process)	NA	green4
Sph_LG11G003166	GO:0004252(serine-type endopeptidase activity);GO:0005618(cell wall)	NA	darkorange2
Sph_LG1G001554	GO:0004674(protein serine/threonine kinase activity);GO:0005886(plasma membrane);GO:0006468(protein phosphorylation);GO:0031625(ubiquitin protein ligase binding)	NA	green4
Sph_LG2G001912	GO:0030173(integral component of Golgi membrane);GO:0030176(integral component of endoplasmic reticulum membrane);GO:0046964(3'-phosphoadenosine 5'-phosphosulfate transmembrane transporter activity)	NA	green4
Sph_LG11G001741	GO:0005524(ATP binding);GO:0005634(nucleus);GO:0005886(plasma membrane);GO:0016301(kinase activity)	NA	darkorange2
Sph_LG3G002018	GO:0005774(vacuolar membrane);GO:0005886(plasma membrane);GO:0009507(chloroplast);GO:0009620(response to fungus);GO:0009651(response to salt stress);GO:0009695(jasmonic acid biosynthetic process);GO:0016020(membrane);GO:0046423(allene-oxide cyclase activity)	00592(alpha-Linolenic acid metabolism)	green4
Sph_LG9G002541	GO:0003777(microtubule motor activity);GO:0005871(kinesin complex);GO:0007018(microtubule-based movement);GO:0016887(ATPase activity)	NA	darkorange2
Sph_LG2G002069	GO:0003700(DNA binding transcription factor activity);GO:0005515(protein binding);GO:0005634(nucleus);GO:0006351(transcription, DNA-templated);GO:0006355(regulation of transcription, DNA-templated);GO:0008270(zinc ion binding);GO:0010030(positive regulation of seed germination);GO:0043565(sequence-specific DNA binding);GO:2000034(regulation of seed maturation)	NA	brown2
Sph_LG10G002028	GO:0005215(transporter activity);GO:0005634(nucleus);GO:0006810(transport)	00260(Glycine, serine and threonine metabolism);00270(Cysteine and methionine metabolism);00300(Lysine biosynthesis);00261(Monobactam biosynthesis)	green4
Sph_LG11G000667	NA	NA	brown2
Sph_LG11G002002	GO:0005576(extracellular region);GO:0016614(oxidoreductase activity, acting on CH-OH group of donors);GO:0016832(aldehyde-lyase activity);GO:0050660(flavin adenine dinucleotide binding);GO:0055114(oxidation-reduction process)	NA	green4
Sph_LG3G001975	GO:0005886(plasma membrane);GO:0016301(kinase activity);GO:0016310(phosphorylation)	NA	green4
Sph_LG3G001137	GO:0006950(response to stress);GO:0016787(hydrolase activity)	NA	plum1
Sph_LG10G001934	GO:0005432(calcium:sodium antiporter activity);GO:0005509(calcium ion binding);GO:0055074(calcium ion homeostasis)	NA	tan
Sph_LG0G003390	GO:0005886(plasma membrane);GO:0016021(integral component of membrane);GO:0018230(peptidyl-L-cysteine S-palmitoylation);GO:0019706(protein-cysteine S-palmitoyltransferase activity)	NA	sienna4
Sph_LG5G000961	GO:0005515(protein binding);GO:0008661(1-deoxy-D-xylulose-5-phosphate synthase activity);GO:0009228(thiamine biosynthetic process);GO:0009507(chloroplast);GO:0009570(chloroplast stroma);GO:0015995(chlorophyll biosynthetic process);GO:0016114(terpenoid biosynthetic process);GO:0019288(isopentenyl diphosphate biosynthetic process, methylerythritol 4-phosphate pathway);GO:0046872(metal ion binding);…	00730(Thiamine metabolism);00900(Terpenoid backbone biosynthesis)	darkorange2
Sph_LG0G001835	GO:0003674(molecular_function);GO:0008150(biological_process);GO:0009507(chloroplast);GO:0016021(integral component of membrane)	NA	darkorange2
Sph_LG1G002101	GO:0005634(nucleus);GO:0016567(protein ubiquitination)	NA	green4
Sph_LG4G000136	GO:0001682(tRNA 5'-leader removal);GO:0004526(ribonuclease P activity);GO:0005739(mitochondrion);GO:0008033(tRNA processing);GO:0009507(chloroplast);GO:0046872(metal ion binding)	03013(RNA transport)	green4
Sph_LG9G001693	GO:0003677(DNA binding);GO:0005515(protein binding);GO:0008150(biological_process);GO:0009507(chloroplast);GO:0009570(chloroplast stroma);GO:0009941(chloroplast envelope)	NA	green4
Sph_LG2G001308	GO:0003674(molecular_function);GO:0008150(biological_process);GO:0016021(integral component of membrane)	NA	green4
Sph_LG9G001577	NA	NA	green4
Sph_LG5G000149	NA	NA	green4
Sph_LG6G000759	GO:0004674(protein serine/threonine kinase activity);GO:0005515(protein binding);GO:0005524(ATP binding);GO:0005622(intracellular);GO:0005783(endoplasmic reticulum);GO:0005886(plasma membrane);GO:0007275(multicellular organism development);GO:0009414(response to water deprivation);GO:0009651(response to salt stress);GO:0010540(basipetal auxin transport);GO:0016301(kinase activity);GO:0018105(pept…	NA	brown2
Sph_LG1G001794	GO:0005509(calcium ion binding);GO:0005543(phospholipid binding);GO:0005544(calcium-dependent phospholipid binding);GO:0009408(response to heat);GO:0009409(response to cold);GO:0009414(response to water deprivation);GO:0009555(pollen development);GO:0009639(response to red or far red light);GO:0009651(response to salt stress);GO:0009846(pollen germination);GO:0009860(pollen tube growth);GO:005101…	NA	tan
Sph_LG11G001841	GO:0009813(flavonoid biosynthetic process);GO:0043231(intracellular membrane-bounded organelle);GO:0052696(flavonoid glucuronidation);GO:0080043(quercetin 3-O-glucosyltransferase activity);GO:0080044(quercetin 7-O-glucosyltransferase activity)	00565(Ether lipid metabolism);00600(Sphingolipid metabolism)	green4
Sph_LG11G001712	GO:0005634(nucleus)	NA	darkorange2
Sph_Contig03880_ERROPOS15600000G000330	GO:0003674(molecular_function);GO:0005739(mitochondrion);GO:0008150(biological_process)	NA	darkorange2
Sph_LG7G000103	GO:0003674(molecular_function);GO:0005634(nucleus);GO:0008150(biological_process)	NA	mediumpurple3
Sph_LG2G001534	GO:0003824(catalytic activity);GO:0005524(ATP binding);GO:0005975(carbohydrate metabolic process);GO:0006633(fatty acid biosynthetic process);GO:0009505(plant-type cell wall);GO:0019887(protein kinase regulator activity);GO:0042128(nitrate assimilation)	NA	brown2
Sph_LG3G001876	GO:0004674(protein serine/threonine kinase activity);GO:0005515(protein binding);GO:0005524(ATP binding);GO:0005634(nucleus);GO:0005886(plasma membrane);GO:0006468(protein phosphorylation);GO:0009506(plasmodesma);GO:0009755(hormone-mediated signaling pathway);GO:0010183(pollen tube guidance);GO:0016020(membrane);GO:0016021(integral component of membrane);GO:0016301(kinase activity);GO:0090406(pol…	NA	green4
Sph_LG4G000129	GO:0004672(protein kinase activity);GO:0005524(ATP binding);GO:0005739(mitochondrion);GO:0006468(protein phosphorylation)	NA	green4
Sph_LG11G000737	GO:0009813(flavonoid biosynthetic process);GO:0043231(intracellular membrane-bounded organelle);GO:0052696(flavonoid glucuronidation);GO:0080043(quercetin 3-O-glucosyltransferase activity);GO:0080044(quercetin 7-O-glucosyltransferase activity)	NA	brown2
Sph_LG3G000574	GO:0005737(cytoplasm);GO:0030001(metal ion transport);GO:0046914(transition metal ion binding);GO:0046916(cellular transition metal ion homeostasis)	NA	tan
Sph_LG11G003807	GO:0003674(molecular_function);GO:0005634(nucleus);GO:0009409(response to cold);GO:0009414(response to water deprivation);GO:0009737(response to abscisic acid);GO:0016021(integral component of membrane);GO:0042538(hyperosmotic salinity response)	NA	green4
Sph_LG10G001581	GO:0005249(voltage-gated potassium channel activity);GO:0005887(integral component of plasma membrane);GO:0042391(regulation of membrane potential)	NA	green4
Sph_LG1G001204	GO:0004675(transmembrane receptor protein serine/threonine kinase activity);GO:0005515(protein binding);GO:0005524(ATP binding);GO:0005576(extracellular region);GO:0005886(plasma membrane);GO:0006468(protein phosphorylation);GO:0007165(signal transduction);GO:0016021(integral component of membrane)	NA	green4
Sph_LG7G000026	GO:0003677(DNA binding);GO:0003700(DNA binding transcription factor activity);GO:0005515(protein binding);GO:0005634(nucleus);GO:0006351(transcription, DNA-templated);GO:0006355(regulation of transcription, DNA-templated);GO:0009723(response to ethylene);GO:0009737(response to abscisic acid);GO:0009864(induced systemic resistance, jasmonic acid mediated signaling pathway);GO:0009873(ethylene-acti…	NA	darkorange2
Sph_LG1G003066	GO:0003676(nucleic acid binding);GO:0003700(DNA binding transcription factor activity);GO:0005634(nucleus);GO:0006351(transcription, DNA-templated);GO:0006355(regulation of transcription, DNA-templated);GO:0008270(zinc ion binding);GO:0009909(regulation of flower development);GO:0010582(floral meristem determinacy);GO:0030154(cell differentiation);GO:0046872(metal ion binding)	NA	lavenderblush2
Sph_LG5G001531	GO:0004332(fructose-bisphosphate aldolase activity);GO:0006094(gluconeogenesis);GO:0006096(glycolytic process);GO:0006098(pentose-phosphate shunt);GO:0009507(chloroplast);GO:0009534(chloroplast thylakoid);GO:0009570(chloroplast stroma);GO:0009579(thylakoid);GO:0009941(chloroplast envelope);GO:0010287(plastoglobule);GO:0022626(cytosolic ribosome);GO:0031977(thylakoid lumen);GO:0046686(response to …	00010(Glycolysis / Gluconeogenesis);00030(Pentose phosphate pathway);00051(Fructose and mannose metabolism);00710(Carbon fixation in photosynthetic organisms)	darkorange2
Sph_LG11G003500	GO:0043161(proteasome-mediated ubiquitin-dependent protein catabolic process);GO:0061630(ubiquitin protein ligase activity)	NA	lavenderblush2
Sph_LG5G001054	GO:0005737(cytoplasm)	04016(MAPK signaling pathway - plant)	tan
Sph_LG4G000077	GO:0003674(molecular_function);GO:0005575(cellular_component);GO:0008150(biological_process)	NA	green4
Sph_LG5G000937	NA	NA	brown2
Sph_LG0G002802	GO:0003713(transcription coactivator activity);GO:0005515(protein binding);GO:0005634(nucleus);GO:0006351(transcription, DNA-templated);GO:0006355(regulation of transcription, DNA-templated);GO:0008283(cell proliferation);GO:0016021(integral component of membrane);GO:0048366(leaf development)	NA	lavenderblush2
Sph_LG0G001822	GO:0003676(nucleic acid binding);GO:0003677(DNA binding);GO:0003729(mRNA binding);GO:0004518(nuclease activity);GO:0005634(nucleus);GO:0005829(cytosol);GO:0010313(phytochrome binding);GO:0017148(negative regulation of translation);GO:0046872(metal ion binding);GO:0048027(mRNA 5'-UTR binding)	03015(mRNA surveillance pathway)	lavenderblush2
Sph_LG0G002769	GO:0004175(endopeptidase activity);GO:0005634(nucleus);GO:0016926(protein desumoylation);GO:0016929(SUMO-specific protease activity)	NA	green4
Sph_LG4G001423	GO:0005215(transporter activity);GO:0005886(plasma membrane);GO:0006810(transport)	NA	tan
Sph_LG5G000071	GO:0010686(tetracyclic triterpenoid biosynthetic process);GO:0016871(cycloartenol synthase activity)	00100(Steroid biosynthesis)	green4
Sph_LG10G001847	GO:0004615(phosphomannomutase activity);GO:0005515(protein binding);GO:0005737(cytoplasm);GO:0005829(cytosol);GO:0006013(mannose metabolic process);GO:0006487(protein N-linked glycosylation);GO:0009298(GDP-mannose biosynthetic process);GO:0009651(response to salt stress);GO:0019307(mannose biosynthetic process);GO:0019853(L-ascorbic acid biosynthetic process);GO:0045047(protein targeting to ER)	00051(Fructose and mannose metabolism);00520(Amino sugar and nucleotide sugar metabolism)	green4
Sph_LG5G000719	GO:0005634(nucleus);GO:0005737(cytoplasm)	00260(Glycine, serine and threonine metabolism);00350(Tyrosine metabolism);00360(Phenylalanine metabolism);00410(beta-Alanine metabolism);00950(Isoquinoline alkaloid biosynthesis);00960(Tropane, piperidine and pyridine alkaloid biosynthesis)	lavenderblush2
Sph_LG0G000697	GO:0005634(nucleus);GO:0016567(protein ubiquitination)	NA	green4
Sph_LG0G002020	GO:0000139(Golgi membrane);GO:0005794(Golgi apparatus);GO:0006486(protein glycosylation);GO:0008378(galactosyltransferase activity);GO:0016021(integral component of membrane);GO:0016758(transferase activity, transferring hexosyl groups)	NA	green4
Sph_LG2G001794	GO:0005618(cell wall);GO:0005886(plasma membrane);GO:0031225(anchored component of membrane);GO:0046658(anchored component of plasma membrane);GO:0048046(apoplast);GO:0048364(root development);GO:0048367(shoot system development)	NA	green4
Sph_LG3G000202	GO:0003676(nucleic acid binding);GO:0003700(DNA binding transcription factor activity);GO:0005576(extracellular region);GO:0006355(regulation of transcription, DNA-templated);GO:0008270(zinc ion binding);GO:0016021(integral component of membrane);GO:0031225(anchored component of membrane)	NA	indianred3
Sph_LG11G002171	GO:0016491(oxidoreductase activity);GO:0055114(oxidation-reduction process)	NA	grey
Sph_LG11G001351	GO:0005576(extracellular region);GO:0006629(lipid metabolic process);GO:0006979(response to oxidative stress);GO:0009408(response to heat);GO:0009414(response to water deprivation);GO:0009507(chloroplast);GO:0009535(chloroplast thylakoid membrane);GO:0009543(chloroplast thylakoid lumen);GO:0009644(response to high light intensity);GO:0009737(response to abscisic acid);GO:0010431(seed maturation);…	NA	green4
Sph_LG4G001088	GO:0005886(plasma membrane);GO:0006952(defense response)	NA	green4
Sph_LG0G000930	GO:0005215(transporter activity);GO:0005886(plasma membrane);GO:0006810(transport);GO:0016301(kinase activity);GO:0016310(phosphorylation)	NA	green4
Sph_LG0G000437	GO:0002229(defense response to oomycetes);GO:0003674(molecular_function);GO:0005634(nucleus);GO:0009651(response to salt stress);GO:0009658(chloroplast organization);GO:0010438(cellular response to sulfur starvation);GO:0031347(regulation of defense response);GO:0042742(defense response to bacterium);GO:0045893(positive regulation of transcription, DNA-templated);GO:0047484(regulation of response…	NA	brown2
Sph_LG1G001058	GO:0003729(mRNA binding);GO:0003735(structural constituent of ribosome);GO:0004812(aminoacyl-tRNA ligase activity);GO:0005739(mitochondrion)	03010(Ribosome)	darkorange2
Sph_LG1G001479	GO:0005794(Golgi apparatus);GO:0008150(biological_process);GO:0016021(integral component of membrane);GO:0016740(transferase activity);GO:0016757(transferase activity, transferring glycosyl groups)	00514(Other types of O-glycan biosynthesis)	darkorange
Sph_LG6G001185	GO:0004674(protein serine/threonine kinase activity);GO:0005886(plasma membrane)	NA	darkorange
Sph_LG4G001439	GO:0005515(protein binding);GO:0005524(ATP binding);GO:0005634(nucleus);GO:0006952(defense response);GO:0007165(signal transduction);GO:0009626(plant-type hypersensitive response);GO:0042742(defense response to bacterium);GO:0043531(ADP binding)	NA	darkorange
Sph_LG11G003026	GO:0004674(protein serine/threonine kinase activity);GO:0005634(nucleus);GO:0005737(cytoplasm);GO:0005886(plasma membrane);GO:0035556(intracellular signal transduction)	NA	green4
Sph_LG0G001776	GO:0005739(mitochondrion);GO:0008150(biological_process);GO:0009507(chloroplast)	NA	brown2
Sph_LG1G000580	GO:0005739(mitochondrion);GO:0008150(biological_process);GO:0009507(chloroplast)	NA	green4
Sph_LG10G000024	GO:0003674(molecular_function);GO:0005634(nucleus);GO:0009734(auxin-activated signaling pathway)	NA	indianred3
Sph_LG0G000540	GO:0003674(molecular_function);GO:0005634(nucleus);GO:0005886(plasma membrane)	NA	brown2
Sph_LG5G000085	GO:0004402(histone acetyltransferase activity);GO:0004407(histone deacetylase activity);GO:0005634(nucleus);GO:0005737(cytoplasm);GO:0006338(chromatin remodeling);GO:0006351(transcription, DNA-templated);GO:0006355(regulation of transcription, DNA-templated);GO:0010053(root epidermal cell differentiation);GO:0016575(histone deacetylation);GO:0032041(NAD-dependent histone deacetylase activity (H3-…	NA	green4
Sph_LG0G000627	GO:0005315(inorganic phosphate transmembrane transporter activity);GO:0005887(integral component of plasma membrane);GO:0035435(phosphate ion transmembrane transport)	NA	green4
Sph_LG0G002052	GO:0000162(tryptophan biosynthetic process);GO:0004834(tryptophan synthase activity);GO:0005737(cytoplasm);GO:0009507(chloroplast);GO:0030170(pyridoxal phosphate binding)	00260(Glycine, serine and threonine metabolism);00400(Phenylalanine, tyrosine and tryptophan biosynthesis)	green4
Sph_LG5G000935	GO:0003700(DNA binding transcription factor activity);GO:0005634(nucleus);GO:0006351(transcription, DNA-templated);GO:0006355(regulation of transcription, DNA-templated);GO:0009737(response to abscisic acid);GO:0009738(abscisic acid-activated signaling pathway);GO:0009787(regulation of abscisic acid-activated signaling pathway);GO:0042803(protein homodimerization activity);GO:0043565(sequence-spe…	NA	green4
Sph_LG9G000637	NA	NA	darkorange2
Sph_LG1G001822	GO:0003674(molecular_function);GO:0005634(nucleus);GO:0009409(response to cold);GO:0009414(response to water deprivation);GO:0009737(response to abscisic acid);GO:0016021(integral component of membrane);GO:0042538(hyperosmotic salinity response)	NA	lavenderblush2
Sph_LG2G001263	GO:0005094(Rho GDP-dissociation inhibitor activity);GO:0005096(GTPase activator activity);GO:0005515(protein binding);GO:0005737(cytoplasm);GO:0009932(cell tip growth);GO:0010053(root epidermal cell differentiation)	NA	green4
Sph_LG0G001304	GO:0003674(molecular_function);GO:0009507(chloroplast);GO:0009535(chloroplast thylakoid membrane);GO:0009631(cold acclimation);GO:0009737(response to abscisic acid);GO:0009941(chloroplast envelope);GO:0031357(integral component of chloroplast inner membrane);GO:0042631(cellular response to water deprivation);GO:0070417(cellular response to cold)	03013(RNA transport)	darkorange2
Sph_LG0G001054	GO:0000978(RNA polymerase II proximal promoter sequence-specific DNA binding);GO:0003700(DNA binding transcription factor activity);GO:0005515(protein binding);GO:0005634(nucleus);GO:0006351(transcription, DNA-templated);GO:0006355(regulation of transcription, DNA-templated);GO:0044212(transcription regulatory region DNA binding)	04712(Circadian rhythm - plant)	green4
Sph_LG7G000101	GO:0008171(O-methyltransferase activity);GO:0008757(S-adenosylmethionine-dependent methyltransferase activity);GO:0019438(aromatic compound biosynthetic process)	00380(Tryptophan metabolism)	brown2
Sph_LG10G000525	GO:0005543(phospholipid binding);GO:0012505(endomembrane system);GO:0019898(extrinsic component of membrane)	NA	darkorange2
Sph_LG11G004542	GO:0004864(protein phosphatase inhibitor activity);GO:0005634(nucleus);GO:0005737(cytoplasm);GO:0009738(abscisic acid-activated signaling pathway);GO:0010427(abscisic acid binding);GO:0080163(regulation of protein serine/threonine phosphatase activity)	NA	darkorange2
Sph_LG1G001627	GO:0004553(hydrolase activity, hydrolyzing O-glycosyl compounds);GO:0005576(extracellular region);GO:0008810(cellulase activity);GO:0030245(cellulose catabolic process);GO:0030246(carbohydrate binding);GO:0071555(cell wall organization)	00500(Starch and sucrose metabolism)	mediumpurple3
Sph_LG3G001261	GO:0001678(cellular glucose homeostasis);GO:0004340(glucokinase activity);GO:0005829(cytosol);GO:0006096(glycolytic process);GO:0008865(fructokinase activity);GO:0019158(mannokinase activity)	00010(Glycolysis / Gluconeogenesis);00051(Fructose and mannose metabolism);00052(Galactose metabolism);00500(Starch and sucrose metabolism);00520(Amino sugar and nucleotide sugar metabolism);00524(Neomycin, kanamycin and gentamicin biosynthesis)	brown2
Sph_LG1G000896	GO:0004672(protein kinase activity);GO:0004842(ubiquitin-protein transferase activity);GO:0005524(ATP binding);GO:0005634(nucleus);GO:0005886(plasma membrane);GO:0006468(protein phosphorylation);GO:0016301(kinase activity);GO:0016567(protein ubiquitination)	NA	brown2
Sph_LG11G000209	GO:0003735(structural constituent of ribosome);GO:0005730(nucleolus);GO:0006412(translation);GO:0022627(cytosolic small ribosomal subunit);GO:0070181(small ribosomal subunit rRNA binding)	03010(Ribosome)	green4
Sph_LG7G000189	GO:0009813(flavonoid biosynthetic process);GO:0043231(intracellular membrane-bounded organelle);GO:0052696(flavonoid glucuronidation);GO:0080043(quercetin 3-O-glucosyltransferase activity);GO:0080044(quercetin 7-O-glucosyltransferase activity)	00944(Flavone and flavonol biosynthesis)	lavenderblush2
Sph_LG0G002166	NA	NA	brown2
Sph_LG10G000216	GO:0003677(DNA binding);GO:0003700(DNA binding transcription factor activity);GO:0005515(protein binding);GO:0005634(nucleus);GO:0006351(transcription, DNA-templated);GO:0006355(regulation of transcription, DNA-templated);GO:0009845(seed germination);GO:0043565(sequence-specific DNA binding);GO:0044212(transcription regulatory region DNA binding);GO:0046982(protein heterodimerization activity)	NA	sienna4
Sph_LG5G000940	GO:0004842(ubiquitin-protein transferase activity);GO:0005576(extracellular region);GO:0005886(plasma membrane);GO:0008270(zinc ion binding);GO:0009814(defense response, incompatible interaction);GO:0009816(defense response to bacterium, incompatible interaction);GO:0010200(response to chitin);GO:0016021(integral component of membrane);GO:0016567(protein ubiquitination);GO:0043161(proteasome-medi…	NA	green4
Sph_LG5G001505	GO:0003674(molecular_function);GO:0005634(nucleus);GO:0006351(transcription, DNA-templated);GO:0006355(regulation of transcription, DNA-templated);GO:0007623(circadian rhythm)	NA	green4
Sph_LG11G003357	GO:0003674(molecular_function);GO:0009507(chloroplast)	NA	green4
Sph_LG10G002020	GO:0003677(DNA binding);GO:0003700(DNA binding transcription factor activity);GO:0005634(nucleus);GO:0006351(transcription, DNA-templated);GO:0006355(regulation of transcription, DNA-templated);GO:0007275(multicellular organism development);GO:0009734(auxin-activated signaling pathway);GO:0010072(primary shoot apical meristem specification);GO:0048527(lateral root development)	NA	grey
Sph_LG3G002045	NA	NA	lavenderblush2
Sph_LG2G002399	GO:0003674(molecular_function);GO:0008150(biological_process);GO:0016021(integral component of membrane)	NA	green4
Sph_LG9G001488	GO:0004252(serine-type endopeptidase activity);GO:0005634(nucleus);GO:0005829(cytosol);GO:0006508(proteolysis);GO:0008233(peptidase activity);GO:0008236(serine-type peptidase activity);GO:0009507(chloroplast);GO:0010205(photoinhibition)	NA	green4
Sph_LG11G003248	GO:0006268(DNA unwinding involved in DNA replication)	03030(DNA replication)	darkorange
Sph_LG10G002183	GO:0004721(phosphoprotein phosphatase activity);GO:0004722(protein serine/threonine phosphatase activity);GO:0005515(protein binding);GO:0005634(nucleus);GO:0005829(cytosol);GO:0005886(plasma membrane);GO:0009742(brassinosteroid mediated signaling pathway);GO:0046872(metal ion binding)	NA	indianred3
Sph_LG11G001083	GO:0005634(nucleus);GO:0006355(regulation of transcription, DNA-templated)	NA	green4
Sph_LG9G001797	GO:0004623(phospholipase A2 activity);GO:0005509(calcium ion binding);GO:0005515(protein binding);GO:0005576(extracellular region);GO:0005634(nucleus);GO:0005773(vacuole);GO:0005794(Golgi apparatus);GO:0006644(phospholipid metabolic process);GO:0016042(lipid catabolic process);GO:0031410(cytoplasmic vesicle);GO:0050482(arachidonic acid secretion);GO:0102567(phospholipase A2 activity (consuming 1,…	00564(Glycerophospholipid metabolism);00565(Ether lipid metabolism);00590(Arachidonic acid metabolism);00591(Linoleic acid metabolism);00592(alpha-Linolenic acid metabolism)	green4
Sph_LG1G003023	GO:0004197(cysteine-type endopeptidase activity);GO:0005615(extracellular space);GO:0005764(lysosome);GO:0051603(proteolysis involved in cellular protein catabolic process)	04145(Phagosome)	brown2
Sph_LG4G000062	GO:0003674(molecular_function);GO:0005774(vacuolar membrane);GO:0008150(biological_process)	NA	lavenderblush2
Sph_LG11G002478	GO:0009813(flavonoid biosynthetic process);GO:0043231(intracellular membrane-bounded organelle);GO:0052696(flavonoid glucuronidation);GO:0080043(quercetin 3-O-glucosyltransferase activity);GO:0080044(quercetin 7-O-glucosyltransferase activity)	00942(Anthocyanin biosynthesis)	green4
Sph_LG2G000947	GO:0005634(nucleus);GO:0016301(kinase activity);GO:0016310(phosphorylation)	00511(Other glycan degradation)	darkorange2
Sph_LG2G001369	GO:0003674(molecular_function);GO:0009908(flower development);GO:0030154(cell differentiation)	00010(Glycolysis / Gluconeogenesis);00020(Citrate cycle (TCA cycle));00620(Pyruvate metabolism)	palevioletred2
Sph_LG0G001148	GO:0003674(molecular_function);GO:0005634(nucleus);GO:0005982(starch metabolic process);GO:0006979(response to oxidative stress);GO:0009414(response to water deprivation);GO:0009737(response to abscisic acid);GO:0032502(developmental process);GO:0042752(regulation of circadian rhythm);GO:0048511(rhythmic process)	03010(Ribosome)	green4
Sph_LG7G000273	GO:0000339(RNA cap binding);GO:0000932(P-body);GO:0003723(RNA binding);GO:0003743(translation initiation factor activity);GO:0005515(protein binding);GO:0005634(nucleus);GO:0005730(nucleolus);GO:0005737(cytoplasm);GO:0006413(translational initiation);GO:0006417(regulation of translation);GO:0009615(response to virus);GO:0010494(cytoplasmic stress granule)	03013(RNA transport)	green4
Sph_LG5G001617	GO:0004857(enzyme inhibitor activity)	NA	brown2
Sph_LG9G002284	GO:0005634(nucleus);GO:0005739(mitochondrion);GO:0005829(cytosol);GO:0006633(fatty acid biosynthetic process);GO:0016020(membrane);GO:0016208(AMP binding);GO:0090409(malonyl-CoA synthetase activity);GO:0090410(malonate catabolic process)	00280(Valine, leucine and isoleucine degradation)	green4
Sph_LG11G000471	GO:0016020(membrane);GO:0016709(oxidoreductase activity, acting on paired donors, with incorporation or reduction of molecular oxygen, NAD(P)H as one donor, and incorporation of one atom of oxygen);GO:0044550(secondary metabolite biosynthetic process)	NA	darkorange
Sph_LG11G001365	GO:0000103(sulfate assimilation);GO:0005829(cytosol);GO:0005886(plasma membrane);GO:0006457(protein folding);GO:0015035(protein disulfide oxidoreductase activity);GO:0016671(oxidoreductase activity, acting on a sulfur group of donors, disulfide as acceptor);GO:0034599(cellular response to oxidative stress);GO:0045454(cell redox homeostasis);GO:0055114(oxidation-reduction process)	NA	lavenderblush2
Sph_LG0G002703	GO:0004674(protein serine/threonine kinase activity);GO:0005634(nucleus);GO:0005737(cytoplasm);GO:0006897(endocytosis);GO:0008360(regulation of cell shape);GO:0016055(Wnt signaling pathway);GO:0018105(peptidyl-serine phosphorylation)	NA	brown2
Sph_LG3G000617	GO:0005739(mitochondrion);GO:0006412(translation)	03010(Ribosome)	green4
Sph_LG2G001610	GO:0003725(double-stranded RNA binding);GO:0004525(ribonuclease III activity);GO:0005634(nucleus);GO:0030422(production of siRNA involved in RNA interference);GO:0031053(primary miRNA processing);GO:0031054(pre-miRNA processing);GO:0090502(RNA phosphodiester bond hydrolysis, endonucleolytic)	NA	green4
Sph_LG10G001341	GO:0004506(squalene monooxygenase activity);GO:0005576(extracellular region);GO:0005783(endoplasmic reticulum);GO:0009611(response to wounding);GO:0009753(response to jasmonic acid);GO:0016021(integral component of membrane);GO:0016126(sterol biosynthetic process);GO:0050660(flavin adenine dinucleotide binding);GO:0055114(oxidation-reduction process)	00100(Steroid biosynthesis);00909(Sesquiterpenoid and triterpenoid biosynthesis)	grey
Sph_LG5G000544	GO:0005576(extracellular region);GO:0005618(cell wall);GO:0009664(plant-type cell wall organization);GO:0009826(unidimensional cell growth);GO:0009828(plant-type cell wall loosening);GO:0009831(plant-type cell wall modification involved in multidimensional cell growth);GO:0016020(membrane)	NA	green4
Sph_LG2G002260	GO:0008171(O-methyltransferase activity);GO:0008757(S-adenosylmethionine-dependent methyltransferase activity);GO:0019438(aromatic compound biosynthetic process)	00945(Stilbenoid, diarylheptanoid and gingerol biosynthesis)	mediumpurple3
Sph_LG11G004028	GO:0005739(mitochondrion);GO:0008150(biological_process);GO:0008270(zinc ion binding);GO:0009451(RNA modification)	NA	green4
Sph_LG9G001901	GO:0004197(cysteine-type endopeptidase activity);GO:0005615(extracellular space);GO:0005764(lysosome);GO:0051603(proteolysis involved in cellular protein catabolic process)	NA	green4
Sph_LG5G000329	NA	NA	green4
Sph_LG9G001137	GO:0005509(calcium ion binding)	NA	green4
Sph_LG0G003123	NA	NA	darkorange2
Sph_LG9G001835	GO:0004252(serine-type endopeptidase activity);GO:0005829(cytosol);GO:0006508(proteolysis);GO:0009507(chloroplast);GO:0009532(plastid stroma);GO:0009535(chloroplast thylakoid membrane);GO:0009570(chloroplast stroma);GO:0009579(thylakoid);GO:0009658(chloroplast organization);GO:0009840(chloroplastic endopeptidase Clp complex);GO:0009941(chloroplast envelope);GO:0048510(regulation of timing of tran…	NA	darkorange2
Sph_LG2G002440	GO:0000463(maturation of LSU-rRNA from tricistronic rRNA transcript (SSU-rRNA, 5.8S rRNA, LSU-rRNA));GO:0002181(cytoplasmic translation);GO:0003735(structural constituent of ribosome);GO:0022625(cytosolic large ribosomal subunit)	03010(Ribosome)	green4
Sph_LG5G001258	GO:0003674(molecular_function);GO:0005576(extracellular region);GO:0009739(response to gibberellin);GO:0009740(gibberellic acid mediated signaling pathway);GO:0009744(response to sucrose);GO:0009749(response to glucose);GO:0009750(response to fructose);GO:0080167(response to karrikin)	00563(Glycosylphosphatidylinositol(GPI)-anchor biosynthesis)	sienna4
Sph_LG11G000692	GO:0008175(tRNA methyltransferase activity);GO:0008649(rRNA methyltransferase activity);GO:0070475(rRNA base methylation)	NA	green4
Sph_LG0G000412	GO:0003700(DNA binding transcription factor activity);GO:0005515(protein binding);GO:0005634(nucleus);GO:0006351(transcription, DNA-templated);GO:0006355(regulation of transcription, DNA-templated);GO:0009414(response to water deprivation);GO:0009737(response to abscisic acid);GO:0009738(abscisic acid-activated signaling pathway);GO:0043565(sequence-specific DNA binding);GO:0045893(positive regul…	NA	brown2
Sph_LG9G001066	GO:0005634(nucleus);GO:0006355(regulation of transcription, DNA-templated);GO:0008270(zinc ion binding);GO:0009639(response to red or far red light)	NA	green4
Sph_LG11G002831	GO:0003924(GTPase activity);GO:0005739(mitochondrion);GO:0042254(ribosome biogenesis)	00220(Arginine biosynthesis);00330(Arginine and proline metabolism);04626(Plant-pathogen interaction)	lavenderblush2
Sph_LG2G002540	GO:0003677(DNA binding);GO:0003723(RNA binding);GO:0003729(mRNA binding);GO:0004518(nuclease activity);GO:0005575(cellular_component);GO:0008150(biological_process);GO:0046872(metal ion binding)	NA	darkorange2
Sph_LG1G001966	GO:0000266(mitochondrial fission);GO:0003924(GTPase activity);GO:0005525(GTP binding);GO:0005737(cytoplasm);GO:0005739(mitochondrion);GO:0005773(vacuole);GO:0005774(vacuolar membrane);GO:0005874(microtubule);GO:0005886(plasma membrane);GO:0007049(cell cycle);GO:0008017(microtubule binding);GO:0009506(plasmodesma);GO:0009524(phragmoplast);GO:0016192(vesicle-mediated transport);GO:0046686(response …	04144(Endocytosis)	green4
Sph_LG9G000762	GO:0005886(plasma membrane);GO:0006855(drug transmembrane transport);GO:1902456(regulation of stomatal opening)	NA	green4
Sph_LG11G004638	GO:0000338(protein deneddylation);GO:0005515(protein binding);GO:0005634(nucleus);GO:0005737(cytoplasm);GO:0005770(late endosome);GO:0005774(vacuolar membrane);GO:0006897(endocytosis);GO:0007033(vacuole organization);GO:0008237(metallopeptidase activity);GO:0015031(protein transport);GO:0016020(membrane);GO:0016021(integral component of membrane);GO:0016926(protein desumoylation);GO:0019941(modif…	04144(Endocytosis)	indianred3
Sph_LG4G001063	GO:0000272(polysaccharide catabolic process);GO:0004568(chitinase activity);GO:0005576(extracellular region);GO:0005618(cell wall);GO:0006032(chitin catabolic process);GO:0006952(defense response);GO:0008061(chitin binding);GO:0009611(response to wounding);GO:0009617(response to bacterium);GO:0009626(plant-type hypersensitive response);GO:0010262(somatic embryogenesis);GO:0016998(cell wall macrom…	00520(Amino sugar and nucleotide sugar metabolism)	brown2
Sph_LG1G001744	GO:0003674(molecular_function);GO:0005575(cellular_component);GO:0008150(biological_process)	NA	indianred3
Sph_LG7G000567	GO:0004190(aspartic-type endopeptidase activity);GO:0006508(proteolysis);GO:0030163(protein catabolic process)	NA	green4
Sph_LG3G000410	GO:0003824(catalytic activity);GO:0005737(cytoplasm);GO:0005829(cytosol);GO:0009225(nucleotide-sugar metabolic process);GO:0019853(L-ascorbic acid biosynthetic process);GO:0047918(GDP-mannose 3,5-epimerase activity);GO:0051287(NAD binding)	00053(Ascorbate and aldarate metabolism);00520(Amino sugar and nucleotide sugar metabolism)	green4
Sph_LG0G000170	GO:0000079(regulation of cyclin-dependent protein serine/threonine kinase activity);GO:0004693(cyclin-dependent protein serine/threonine kinase activity);GO:0005515(protein binding);GO:0007049(cell cycle);GO:0019901(protein kinase binding);GO:0051301(cell division);GO:0051726(regulation of cell cycle)	00480(Glutathione metabolism)	green4
Sph_LG7G000209	GO:0006869(lipid transport);GO:0042626(ATPase activity, coupled to transmembrane movement of substances);GO:0043231(intracellular membrane-bounded organelle)	02010(ABC transporters)	indianred3
Sph_LG0G000835	GO:0009507(chloroplast);GO:0009535(chloroplast thylakoid membrane);GO:0009570(chloroplast stroma)	00510(N-Glycan biosynthesis)	green4
Sph_LG0G000681	GO:0004321(fatty-acyl-CoA synthase activity);GO:0005515(protein binding);GO:0005524(ATP binding);GO:0005777(peroxisome);GO:0009695(jasmonic acid biosynthetic process);GO:0009850(auxin metabolic process);GO:0009851(auxin biosynthetic process);GO:0016207(4-coumarate-CoA ligase activity);GO:0016874(ligase activity);GO:0031408(oxylipin biosynthetic process)	00592(alpha-Linolenic acid metabolism)	green4
Sph_LG1G002025	GO:0051131(chaperone-mediated protein complex assembly);GO:0051879(Hsp90 protein binding);GO:0070678(preprotein binding)	NA	indianred3
Sph_Contig03932_ERROPOS2100000+G000270	GO:0005198(structural molecule activity);GO:0005515(protein binding);GO:0008150(biological_process);GO:0009507(chloroplast);GO:0009570(chloroplast stroma);GO:0010236(plastoquinone biosynthetic process)	NA	green4
Sph_LG11G000851	GO:0000272(polysaccharide catabolic process);GO:0005737(cytoplasm);GO:0009507(chloroplast);GO:0016161(beta-amylase activity)	00500(Starch and sucrose metabolism)	brown2
Sph_LG0G002936	GO:0003729(mRNA binding);GO:0003735(structural constituent of ribosome);GO:0006412(translation);GO:0022625(cytosolic large ribosomal subunit)	03010(Ribosome)	darkorange2
Sph_LG9G000852	GO:0005960(glycine cleavage complex)	00630(Glyoxylate and dicarboxylate metabolism);00260(Glycine, serine and threonine metabolism)	green4
Sph_LG1G000833	GO:0005634(nucleus);GO:0005737(cytoplasm)	NA	green4
Sph_LG11G002184	GO:0003700(DNA binding transcription factor activity);GO:0005634(nucleus);GO:0006355(regulation of transcription, DNA-templated);GO:0043565(sequence-specific DNA binding)	04075(Plant hormone signal transduction)	green4
Sph_LG11G001246	GO:0000398(mRNA splicing, via spliceosome);GO:0003674(molecular_function);GO:0003723(RNA binding);GO:0005634(nucleus);GO:0005681(spliceosomal complex)	03040(Spliceosome)	brown2
Sph_LG11G002365	GO:0003677(DNA binding);GO:0003700(DNA binding transcription factor activity);GO:0005515(protein binding);GO:0005622(intracellular);GO:0005634(nucleus);GO:0006351(transcription, DNA-templated);GO:0006355(regulation of transcription, DNA-templated);GO:0006417(regulation of translation);GO:0009733(response to auxin);GO:0009734(auxin-activated signaling pathway);GO:0043565(sequence-specific DNA bind…	04075(Plant hormone signal transduction)	tan
Sph_LG0G001141	GO:0009409(response to cold);GO:0009507(chloroplast);GO:0009522(photosystem I);GO:0009523(photosystem II);GO:0009535(chloroplast thylakoid membrane);GO:0010030(positive regulation of seed germination);GO:0010117(photoprotection);GO:0010380(regulation of chlorophyll biosynthetic process);GO:0015979(photosynthesis);GO:0016021(integral component of membrane);GO:0016168(chlorophyll binding);GO:003460…	NA	green4
Sph_LG0G000577	GO:0003824(catalytic activity);GO:0003825(alpha,alpha-trehalose-phosphate synthase (UDP-forming) activity);GO:0004805(trehalose-phosphatase activity);GO:0005634(nucleus);GO:0005737(cytoplasm);GO:0005992(trehalose biosynthetic process);GO:0016757(transferase activity, transferring glycosyl groups);GO:0016791(phosphatase activity);GO:0070413(trehalose metabolism in response to stress)	00500(Starch and sucrose metabolism)	brown2
Sph_LG11G000727	GO:0004721(phosphoprotein phosphatase activity);GO:0004722(protein serine/threonine phosphatase activity);GO:0005515(protein binding);GO:0005634(nucleus);GO:0005737(cytoplasm);GO:0005777(peroxisome);GO:0005829(cytosol);GO:0005886(plasma membrane);GO:0006470(protein dephosphorylation);GO:0009738(abscisic acid-activated signaling pathway);GO:0009788(negative regulation of abscisic acid-activated si…	03015(mRNA surveillance pathway);04136(Autophagy - other eukaryotes)	brown2
Sph_LG11G000688	GO:0004089(carbonate dehydratase activity);GO:0005515(protein binding);GO:0005737(cytoplasm);GO:0005886(plasma membrane);GO:0008270(zinc ion binding);GO:0009507(chloroplast);GO:0009941(chloroplast envelope);GO:0010037(response to carbon dioxide);GO:0010119(regulation of stomatal movement);GO:0015976(carbon utilization);GO:2000122(negative regulation of stomatal complex development)	00910(Nitrogen metabolism)	mediumpurple3
Sph_LG9G002926	GO:0003674(molecular_function);GO:0005634(nucleus);GO:0008150(biological_process);GO:0016021(integral component of membrane)	NA	green4
Sph_LG4G001527	GO:0003333(amino acid transmembrane transport);GO:0015171(amino acid transmembrane transporter activity)	NA	tan
Sph_LG11G002444	GO:0004373(glycogen (starch) synthase activity);GO:0005739(mitochondrion);GO:0009011(starch synthase activity);GO:0009501(amyloplast);GO:0009507(chloroplast);GO:0009570(chloroplast stroma);GO:0010021(amylopectin biosynthetic process);GO:0016757(transferase activity, transferring glycosyl groups);GO:0019252(starch biosynthetic process);GO:0033201(alpha-1,4-glucan synthase activity)	00500(Starch and sucrose metabolism)	green4
Sph_LG5G001592	GO:0004806(triglyceride lipase activity);GO:0005576(extracellular region);GO:0006629(lipid metabolic process);GO:0016787(hydrolase activity)	00564(Glycerophospholipid metabolism);00592(alpha-Linolenic acid metabolism)	brown2
Sph_LG8G000474	GO:0003674(molecular_function);GO:0005576(extracellular region);GO:0016021(integral component of membrane)	NA	green4
Sph_LG10G002000	GO:0005737(cytoplasm);GO:0030001(metal ion transport);GO:0046914(transition metal ion binding);GO:0046916(cellular transition metal ion homeostasis)	NA	green4
Sph_LG4G001443	GO:0003723(RNA binding);GO:0005525(GTP binding);GO:0009507(chloroplast)	NA	lavenderblush2
Sph_LG0G001313	GO:0003674(molecular_function);GO:0005739(mitochondrion);GO:0008150(biological_process);GO:0009536(plastid);GO:0009941(chloroplast envelope)	NA	lavenderblush2
Sph_LG11G002413	GO:0001676(long-chain fatty acid metabolic process);GO:0004467(long-chain fatty acid-CoA ligase activity);GO:0005524(ATP binding);GO:0005777(peroxisome);GO:0006631(fatty acid metabolic process);GO:0007275(multicellular organism development);GO:0009507(chloroplast);GO:0010193(response to ozone);GO:0016020(membrane);GO:0046861(glyoxysomal membrane);GO:0102391(decanoate-CoA ligase activity)	00061(Fatty acid biosynthesis);00071(Fatty acid degradation);04146(Peroxisome)	brown2
Sph_LG11G001147	GO:0005739(mitochondrion);GO:0008150(biological_process)	NA	indianred3
Sph_LG9G001682	GO:0006633(fatty acid biosynthetic process);GO:0006636(unsaturated fatty acid biosynthetic process);GO:0009507(chloroplast);GO:0009706(chloroplast inner membrane);GO:0009941(chloroplast envelope);GO:0010205(photoinhibition);GO:0016021(integral component of membrane);GO:0016491(oxidoreductase activity);GO:0045485(omega-6 fatty acid desaturase activity);GO:0055114(oxidation-reduction process)	NA	green4
Sph_LG0G001312	GO:0016021(integral component of membrane);GO:0042626(ATPase activity, coupled to transmembrane movement of substances);GO:0055085(transmembrane transport)	02010(ABC transporters)	darkorange2
Sph_LG11G002729	GO:0005515(protein binding);GO:0005634(nucleus);GO:0005737(cytoplasm);GO:0006351(transcription, DNA-templated);GO:0006355(regulation of transcription, DNA-templated);GO:0019538(protein metabolic process)	NA	indianred3
Sph_LG1G001727	GO:0008643(carbohydrate transport);GO:0016020(membrane);GO:0016021(integral component of membrane)	NA	green4
Sph_LG11G000653	GO:0051213(dioxygenase activity)	00941(Flavonoid biosynthesis)	green4
Sph_LG9G002660	GO:0000326(protein storage vacuole);GO:0005634(nucleus);GO:0009737(response to abscisic acid);GO:0010431(seed maturation);GO:0045735(nutrient reservoir activity);GO:0071215(cellular response to abscisic acid stimulus)	NA	maroon
Sph_LG11G003277	GO:0005768(endosome);GO:0005794(Golgi apparatus);GO:0005802(trans-Golgi network);GO:0008150(biological_process);GO:0016021(integral component of membrane);GO:0016757(transferase activity, transferring glycosyl groups);GO:1990585(hydroxyproline O-arabinosyltransferase activity)	00514(Other types of O-glycan biosynthesis)	green4
Sph_LG5G001272	GO:0005643(nuclear pore);GO:0006606(protein import into nucleus);GO:0016973(poly(A)+ mRNA export from nucleus);GO:0017056(structural constituent of nuclear pore);GO:0051292(nuclear pore complex assembly)	03013(RNA transport)	tan
Sph_LG10G001658	GO:0003785(actin monomer binding);GO:0005938(cell cortex);GO:0015629(actin cytoskeleton);GO:0042989(sequestering of actin monomers)	NA	brown2
Sph_LG0G002390	GO:0005509(calcium ion binding);GO:0005623(cell);GO:0005739(mitochondrion);GO:0005743(mitochondrial inner membrane);GO:0005758(mitochondrial intermembrane space);GO:0006816(calcium ion transport);GO:0051562(negative regulation of mitochondrial calcium ion concentration)	NA	brown2
Sph_LG8G000109	GO:0005737(cytoplasm);GO:0016192(vesicle-mediated transport);GO:0042594(response to starvation)	NA	brown2
Sph_LG10G001154	GO:0005515(protein binding);GO:0006355(regulation of transcription, DNA-templated);GO:0009507(chloroplast);GO:0009658(chloroplast organization);GO:0042644(chloroplast nucleoid)	NA	green4
Sph_LG3G001712	GO:0003723(RNA binding);GO:0003729(mRNA binding);GO:0005737(cytoplasm);GO:0006402(mRNA catabolic process);GO:0009626(plant-type hypersensitive response);GO:0009908(flower development);GO:0080151(positive regulation of salicylic acid mediated signaling pathway);GO:2000028(regulation of photoperiodism, flowering)	NA	lavenderblush2
Sph_LG2G000629	GO:0045431(flavonol synthase activity)	00941(Flavonoid biosynthesis)	green4
Sph_LG10G000248	GO:0003700(DNA binding transcription factor activity);GO:0005634(nucleus)	04016(MAPK signaling pathway - plant)	brown2
Sph_LG11G003270	NA	NA	indianred3
Sph_LG11G000778	GO:0009507(chloroplast);GO:0009534(chloroplast thylakoid);GO:0009535(chloroplast thylakoid membrane);GO:0016020(membrane);GO:0016021(integral component of membrane)	NA	indianred3
Sph_Contig03881_ERROPOS16800000+G000060	GO:0003674(molecular_function);GO:0005739(mitochondrion);GO:0005886(plasma membrane);GO:0008150(biological_process);GO:0016021(integral component of membrane)	NA	green4
Sph_LG3G001477	GO:0004674(protein serine/threonine kinase activity);GO:0005886(plasma membrane);GO:0006468(protein phosphorylation)	NA	green4
Sph_LG6G000879	GO:0004601(peroxidase activity);GO:0009505(plant-type cell wall);GO:0009664(plant-type cell wall organization)	00940(Phenylpropanoid biosynthesis)	darkorange
Sph_LG0G003141	GO:0005886(plasma membrane);GO:0006820(anion transport);GO:0008381(mechanosensitive ion channel activity)	NA	lavenderblush2
Sph_Contig03881_ERROPOS16800000+G000440	GO:0003674(molecular_function);GO:0005634(nucleus);GO:0008150(biological_process)	NA	green4
Sph_LG11G000637	GO:0003674(molecular_function);GO:0005737(cytoplasm);GO:0008150(biological_process)	NA	green4
Sph_LG9G000381	GO:0004596(peptide alpha-N-acetyltransferase activity);GO:0006474(N-terminal protein amino acid acetylation);GO:0031248(protein acetyltransferase complex)	NA	green4
Sph_LG10G002558	GO:0004364(glutathione transferase activity);GO:0005737(cytoplasm);GO:0006749(glutathione metabolic process);GO:0009407(toxin catabolic process)	00480(Glutathione metabolism)	grey
Sph_LG1G002188	GO:0004392(heme oxygenase (decyclizing) activity);GO:0005515(protein binding);GO:0006788(heme oxidation);GO:0009507(chloroplast);GO:0009585(red, far-red light phototransduction);GO:0009813(flavonoid biosynthetic process);GO:0010019(chloroplast-nucleus signaling pathway);GO:0010024(phytochromobilin biosynthetic process);GO:0010075(regulation of meristem growth);GO:0010119(regulation of stomatal mo…	00860(Porphyrin and chlorophyll metabolism)	indianred3
Sph_LG5G000065	GO:0005634(nucleus);GO:0005829(cytosol);GO:0009295(nucleoid);GO:0009507(chloroplast);GO:0009508(plastid chromosome);GO:0009570(chloroplast stroma)	NA	green4
Sph_LG10G001335	GO:0003674(molecular_function);GO:0005783(endoplasmic reticulum);GO:0009507(chloroplast);GO:0009555(pollen development)	NA	indianred3
Sph_LG2G001593	GO:0005509(calcium ion binding)	04626(Plant-pathogen interaction)	green4
Sph_LG11G002169	GO:0003674(molecular_function);GO:0008150(biological_process);GO:0009808(lignin metabolic process);GO:0016020(membrane);GO:0016021(integral component of membrane)	NA	darkorange2
Sph_LG10G000197	GO:0005737(cytoplasm);GO:0009507(chloroplast)	NA	green4
Sph_LG3G000883	GO:0004553(hydrolase activity, hydrolyzing O-glycosyl compounds);GO:0009793(embryo development ending in seed dormancy);GO:0010584(pollen exine formation);GO:0030247(polysaccharide binding);GO:0046658(anchored component of plasma membrane)	00500(Starch and sucrose metabolism)	tan
Sph_LG9G002718	GO:0005773(vacuole);GO:0006508(proteolysis);GO:0008270(zinc ion binding);GO:0009507(chloroplast);GO:0009570(chloroplast stroma);GO:0070006(metalloaminopeptidase activity)	NA	green4
Sph_LG0G002528	NA	NA	green4
Sph_LG11G000508	NA	NA	darkorange2
Sph_LG10G001375	GO:0015095(magnesium ion transmembrane transporter activity);GO:0015693(magnesium ion transport)	NA	green4
Sph_LG2G001561	GO:0005737(cytoplasm);GO:0030001(metal ion transport);GO:0046914(transition metal ion binding);GO:0046916(cellular transition metal ion homeostasis)	NA	green4
Sph_LG6G000793	GO:0005634(nucleus);GO:0005829(cytosol);GO:0005886(plasma membrane);GO:0007165(signal transduction);GO:0035091(phosphatidylinositol binding)	NA	darkorange2
Sph_Contig03880_ERROPOS15600000G000210	GO:0003674(molecular_function);GO:0005737(cytoplasm);GO:0008150(biological_process);GO:0080008(Cul4-RING E3 ubiquitin ligase complex)	NA	palevioletred2
Sph_LG1G002071	GO:0000027(ribosomal large subunit assembly);GO:0003735(structural constituent of ribosome);GO:0006412(translation);GO:0022625(cytosolic large ribosomal subunit);GO:1902626(assembly of large subunit precursor of preribosome)	03010(Ribosome)	green4
Sph_LG5G001603	GO:0003700(DNA binding transcription factor activity);GO:0005634(nucleus);GO:0006355(regulation of transcription, DNA-templated);GO:0043565(sequence-specific DNA binding)	NA	green4
Sph_LG6G001014	GO:0000162(tryptophan biosynthetic process);GO:0003824(catalytic activity);GO:0005829(cytosol)	00400(Phenylalanine, tyrosine and tryptophan biosynthesis)	green4
Sph_LG11G002934	GO:0003674(molecular_function);GO:0005886(plasma membrane);GO:0008150(biological_process);GO:0009506(plasmodesma);GO:0016021(integral component of membrane)	NA	indianred3
Sph_LG7G000389	GO:0003824(catalytic activity);GO:0004417(hydroxyethylthiazole kinase activity);GO:0005524(ATP binding);GO:0005575(cellular_component);GO:0009228(thiamine biosynthetic process);GO:0009229(thiamine diphosphate biosynthetic process);GO:0016310(phosphorylation);GO:0036172(thiamine salvage);GO:0046872(metal ion binding)	00730(Thiamine metabolism)	darkorange
Sph_LG1G000985	GO:0005515(protein binding);GO:0005634(nucleus);GO:0008150(biological_process)	NA	indianred3
Sph_LG0G002301	GO:0009813(flavonoid biosynthetic process);GO:0043231(intracellular membrane-bounded organelle);GO:0052696(flavonoid glucuronidation);GO:0080043(quercetin 3-O-glucosyltransferase activity);GO:0080044(quercetin 7-O-glucosyltransferase activity)	NA	indianred3
Sph_LG5G000108	GO:0005215(transporter activity);GO:0005739(mitochondrion);GO:0005794(Golgi apparatus);GO:0006810(transport)	NA	green4
Sph_LG3G000314	GO:0003674(molecular_function);GO:0005739(mitochondrion);GO:0008150(biological_process)	NA	green4
Sph_LG10G000680	GO:0005515(protein binding);GO:0005634(nucleus);GO:0005829(cytosol);GO:0009507(chloroplast);GO:0009793(embryo development ending in seed dormancy);GO:0010183(pollen tube guidance);GO:0036033(mediator complex binding);GO:0050832(defense response to fungus)	NA	brown2
Sph_LG2G002150	GO:0003677(DNA binding);GO:0003700(DNA binding transcription factor activity);GO:0005634(nucleus);GO:0006351(transcription, DNA-templated);GO:0006355(regulation of transcription, DNA-templated);GO:0007275(multicellular organism development)	03013(RNA transport);03015(mRNA surveillance pathway);03018(RNA degradation)	indianred3
Sph_LG1G003081	GO:0005737(cytoplasm);GO:0005829(cytosol);GO:0006006(glucose metabolic process);GO:0006096(glycolytic process);GO:0009507(chloroplast);GO:0009570(chloroplast stroma);GO:0009941(chloroplast envelope);GO:0016020(membrane);GO:0016021(integral component of membrane);GO:0016620(oxidoreductase activity, acting on the aldehyde or oxo group of donors, NAD or NADP as acceptor);GO:0019253(reductive pentose…	00710(Carbon fixation in photosynthetic organisms)	green4
Sph_LG0G001425	GO:0000256(allantoin catabolic process);GO:0004038(allantoinase activity);GO:0005783(endoplasmic reticulum);GO:0006145(purine nucleobase catabolic process);GO:0006995(cellular response to nitrogen starvation);GO:0008270(zinc ion binding);GO:0010136(ureide catabolic process);GO:0016787(hydrolase activity);GO:0050897(cobalt ion binding)	00230(Purine metabolism)	grey
[truncated: 11,193 more rows]
